# Supplementary material for: Fish Ontology framework for taxonomy-based fish recognition
Source: PeerJ. 2017 Sep 15;5:e3811. doi: 10.7717/peerj.3811 (PMC5602685; doi:10.7717/peerj.3811)
Supplement: Supplemental Information 1 — Raw data of Fish Ontology in OWL format. [file peerj-05-3811-s001.owl]

<?xml version="1.0"?>
<rdf:RDF xmlns="https://w3id.org/biodiversity/ontologies/FishOntology#"
     xml:base="https://w3id.org/biodiversity/ontologies/FishOntology"
     xmlns:owl="http://www.w3.org/2002/07/owl#"
     xmlns:oboInOWL="http://www.geneontology.org/formats/oboInOWL#"
     xmlns:oboInOwl="http://www.geneontology.org/formats/oboInOwl#"
     xmlns:xsd="http://www.w3.org/2001/XMLSchema#"
     xmlns:FO="http://mybiodiversityontologies.um.edu.my/FO.owl#"
     xmlns:rdfs="http://www.w3.org/2000/01/rdf-schema#"
     xmlns:vto="http://purl.obolibrary.org/obo/vto#"
     xmlns:FishOntology="https://w3id.org/dsablum/FishOntology#"
     xmlns:ncbitaxon="http://purl.obolibrary.org/obo/ncbitaxon#"
     xmlns:rdf="http://www.w3.org/1999/02/22-rdf-syntax-ns#"
     xmlns:xml="http://www.w3.org/XML/1998/namespace"
     xmlns:obo="http://purl.obolibrary.org/obo/">
    <owl:Ontology rdf:about="https://w3id.org/dsablum/FishOntology">
        <owl:versionIRI rdf:resource="https://w3id.org/dsablum/FishOntology/version/1.0.0"/>
        <FO:creator xml:lang="en">Mohd Najib</FO:creator>
        <rdfs:comment xml:lang="en">This Fish Ontology is an ontology created as how the author views the fish structure following the book &quot;The Diversity of Fishes: Biology, Evolution and Ecology&quot; as the main reference, which covers one part of view on ichthyology, with an emphasis on diversity and adaptation. This ontology is created with the mindset of categorizing fish automatically based on the attributes and terms mined from the fish specimen.

Most of the basic organization from this ontology follows Nelson&apos;s research due to its synthetic and broad approach, while recognizing that Nelson&apos;s conclusions are one of many alternative interpretations of the literature, which is mostly agreed by our main references, and many fish and fisheries researchers.

Most of the classification used in this ontology is in no means completed and just following the recent classification provided by the books

For now our work focused more on two group of fish which is early jawless fish, and advanced jawed fishes. The classification from both of this group are structured following the reference.</rdfs:comment>
        <FO:contributor xml:lang="en">Sarinder Kaur</FO:contributor>
        <FO:modified rdf:datatype="http://www.w3.org/2001/XMLSchema#dateTimeStamp">August 29, 2016 4:37:39 PM</FO:modified>
        <FO:contributor xml:lang="en">Amy Then</FO:contributor>
        <owl:versionInfo rdf:datatype="http://www.w3.org/2001/XMLSchema#string">Version 1.0.3 (Possible addition)

-Considering to add more fish study related terms in the ontology such as fish immune sytem, and Fish Locomotion and Feeding Behavior.
-Also focused on completing other classification of fish, and adding more relationships between the classes.


Version 1.0.2

-Added a lot of annotations and metadata for fish terms, and added several more subclasses for the ontology. 


Version 1.0.1

-Change  the structure and the hierarchy of a lot of classes to follow the main references. Several classes are deleted and marked as &quot;deprecated&quot; or &quot;In Review&quot; in case they might be useful later.


Version 1.0.0

-The first version of the fish ontology is created.</owl:versionInfo>
        <owl:versionInfo rdf:datatype="http://www.w3.org/2001/XMLSchema#string">Version 1.0.2 - This version are capable of classifying Jawless Fish, Early Jawed Fish and living fossil fish in the current version. Furthermore there are several classifications which are still ongoing such as Bony Fishes, Advanced Jawed Fish, Shark, Skates, and Rays.</owl:versionInfo>
        <FO:title xml:lang="en">Fish Ontology</FO:title>
        <FO:description xml:lang="en">Fish Ontology is created to cater vocabulary about fish</FO:description>
    </owl:Ontology>
    


    <!-- 
    ///////////////////////////////////////////////////////////////////////////////////////
    //
    // Annotation properties
    //
    ///////////////////////////////////////////////////////////////////////////////////////
     -->

    


    <!-- http://purl.obolibrary.org/obo/created_by -->

    <owl:AnnotationProperty rdf:about="http://purl.obolibrary.org/obo/created_by"/>
    


    <!-- http://purl.obolibrary.org/obo/def -->

    <owl:AnnotationProperty rdf:about="http://purl.obolibrary.org/obo/def"/>
    


    <!-- http://purl.obolibrary.org/obo/definition -->

    <owl:AnnotationProperty rdf:about="http://purl.obolibrary.org/obo/definition"/>
    


    <!-- http://purl.obolibrary.org/obo/ncbitaxon#has_rank -->

    <owl:AnnotationProperty rdf:about="http://purl.obolibrary.org/obo/ncbitaxon#has_rank"/>
    


    <!-- http://purl.obolibrary.org/obo/vto#has_rank -->

    <owl:AnnotationProperty rdf:about="http://purl.obolibrary.org/obo/vto#has_rank"/>
    


    <!-- http://purl.obolibrary.org/obo/vto#is_extinct -->

    <owl:AnnotationProperty rdf:about="http://purl.obolibrary.org/obo/vto#is_extinct"/>
    


    <!-- http://www.geneontology.org/formats/oboInOWL#hasExactSynonym -->

    <owl:AnnotationProperty rdf:about="http://www.geneontology.org/formats/oboInOWL#hasExactSynonym"/>
    


    <!-- http://www.geneontology.org/formats/oboInOWL#xref -->

    <owl:AnnotationProperty rdf:about="http://www.geneontology.org/formats/oboInOWL#xref"/>
    


    <!-- http://www.geneontology.org/formats/oboInOwl#hasAlternativeId -->

    <owl:AnnotationProperty rdf:about="http://www.geneontology.org/formats/oboInOwl#hasAlternativeId"/>
    


    <!-- http://www.geneontology.org/formats/oboInOwl#hasDbXref -->

    <owl:AnnotationProperty rdf:about="http://www.geneontology.org/formats/oboInOwl#hasDbXref"/>
    


    <!-- http://www.geneontology.org/formats/oboInOwl#hasExactSynonym -->

    <owl:AnnotationProperty rdf:about="http://www.geneontology.org/formats/oboInOwl#hasExactSynonym"/>
    


    <!-- http://www.geneontology.org/formats/oboInOwl#hasOBONamespace -->

    <owl:AnnotationProperty rdf:about="http://www.geneontology.org/formats/oboInOwl#hasOBONamespace"/>
    


    <!-- http://www.geneontology.org/formats/oboInOwl#hasRelatedSynonym -->

    <owl:AnnotationProperty rdf:about="http://www.geneontology.org/formats/oboInOwl#hasRelatedSynonym"/>
    


    <!-- http://www.geneontology.org/formats/oboInOwl#hasSynonymType -->

    <owl:AnnotationProperty rdf:about="http://www.geneontology.org/formats/oboInOwl#hasSynonymType"/>
    


    <!-- http://www.geneontology.org/formats/oboInOwl#id -->

    <owl:AnnotationProperty rdf:about="http://www.geneontology.org/formats/oboInOwl#id"/>
    


    <!-- http://www.w3.org/2000/01/rdf-schema#comment -->

    <rdf:Description rdf:about="http://www.w3.org/2000/01/rdf-schema#comment">
        <rdfs:label xml:lang="en">rdfs:comment</rdfs:label>
    </rdf:Description>
    


    <!-- http://www.w3.org/2000/01/rdf-schema#isDefinedBy -->

    <rdf:Description rdf:about="http://www.w3.org/2000/01/rdf-schema#isDefinedBy">
        <rdfs:label xml:lang="en">rdfs:isDefinedBy</rdfs:label>
    </rdf:Description>
    


    <!-- http://www.w3.org/2000/01/rdf-schema#label -->

    <rdf:Description rdf:about="http://www.w3.org/2000/01/rdf-schema#label">
        <rdfs:label xml:lang="en">rdfs:label</rdfs:label>
    </rdf:Description>
    


    <!-- http://www.w3.org/2002/07/owl#deprecated -->

    <rdf:Description rdf:about="http://www.w3.org/2002/07/owl#deprecated">
        <rdfs:label xml:lang="en">owl:deprecated</rdfs:label>
    </rdf:Description>
    


    <!-- https://w3id.org/dsablum/FishOntology#addedBy -->

    <owl:AnnotationProperty rdf:about="https://w3id.org/dsablum/FishOntology#addedBy"/>
    


    <!-- https://w3id.org/dsablum/FishOntology#citation -->

    <owl:AnnotationProperty rdf:about="https://w3id.org/dsablum/FishOntology#citation"/>
    


    <!-- https://w3id.org/dsablum/FishOntology#commentSource -->

    <owl:AnnotationProperty rdf:about="https://w3id.org/dsablum/FishOntology#commentSource"/>
    


    <!-- https://w3id.org/dsablum/FishOntology#contributor -->

    <owl:AnnotationProperty rdf:about="https://w3id.org/dsablum/FishOntology#contributor"/>
    


    <!-- https://w3id.org/dsablum/FishOntology#creator -->

    <owl:AnnotationProperty rdf:about="https://w3id.org/dsablum/FishOntology#creator"/>
    


    <!-- https://w3id.org/dsablum/FishOntology#definition -->

    <owl:AnnotationProperty rdf:about="https://w3id.org/dsablum/FishOntology#definition"/>
    


    <!-- https://w3id.org/dsablum/FishOntology#definitionSource -->

    <owl:AnnotationProperty rdf:about="https://w3id.org/dsablum/FishOntology#definitionSource"/>
    


    <!-- https://w3id.org/dsablum/FishOntology#description -->

    <owl:AnnotationProperty rdf:about="https://w3id.org/dsablum/FishOntology#description"/>
    


    <!-- https://w3id.org/dsablum/FishOntology#has_obo_namespace -->

    <owl:AnnotationProperty rdf:about="https://w3id.org/dsablum/FishOntology#has_obo_namespace"/>
    


    <!-- https://w3id.org/dsablum/FishOntology#id -->

    <owl:AnnotationProperty rdf:about="https://w3id.org/dsablum/FishOntology#id"/>
    


    <!-- https://w3id.org/dsablum/FishOntology#is_ancient_species -->

    <owl:AnnotationProperty rdf:about="https://w3id.org/dsablum/FishOntology#is_ancient_species"/>
    


    <!-- https://w3id.org/dsablum/FishOntology#modified -->

    <owl:AnnotationProperty rdf:about="https://w3id.org/dsablum/FishOntology#modified"/>
    


    <!-- https://w3id.org/dsablum/FishOntology#status -->

    <owl:AnnotationProperty rdf:about="https://w3id.org/dsablum/FishOntology#status"/>
    


    <!-- https://w3id.org/dsablum/FishOntology#title -->

    <owl:AnnotationProperty rdf:about="https://w3id.org/dsablum/FishOntology#title"/>
    


    <!-- https://w3id.org/dsablum/FishOntology#usedIn -->

    <owl:AnnotationProperty rdf:about="https://w3id.org/dsablum/FishOntology#usedIn"/>
    


    <!-- 
    ///////////////////////////////////////////////////////////////////////////////////////
    //
    // Datatypes
    //
    ///////////////////////////////////////////////////////////////////////////////////////
     -->

    


    <!-- http://www.w3.org/1999/02/22-rdf-syntax-ns#PlainLiteral -->

    <rdf:Description rdf:about="http://www.w3.org/1999/02/22-rdf-syntax-ns#PlainLiteral">
        <rdfs:label xml:lang="en">rdf:PlainLiteral</rdfs:label>
    </rdf:Description>
    


    <!-- http://www.w3.org/2001/XMLSchema#boolean -->

    <rdf:Description rdf:about="http://www.w3.org/2001/XMLSchema#boolean">
        <rdfs:label xml:lang="en">xsd:boolean</rdfs:label>
    </rdf:Description>
    


    <!-- http://www.w3.org/2001/XMLSchema#string -->

    <rdf:Description rdf:about="http://www.w3.org/2001/XMLSchema#string">
        <rdfs:label xml:lang="en">xsd:string</rdfs:label>
    </rdf:Description>
    


    <!-- 
    ///////////////////////////////////////////////////////////////////////////////////////
    //
    // Object Properties
    //
    ///////////////////////////////////////////////////////////////////////////////////////
     -->

    


    <!-- http://www.w3.org/2002/07/owl#topObjectProperty -->

    <rdf:Description rdf:about="http://www.w3.org/2002/07/owl#topObjectProperty">
        <rdfs:label xml:lang="en">owl:topObjectProperty</rdfs:label>
    </rdf:Description>
    


    <!-- https://w3id.org/dsablum/FishOntology#FO_0000018 -->

    <owl:ObjectProperty rdf:about="https://w3id.org/dsablum/FishOntology#FO_0000018">
        <rdfs:subPropertyOf rdf:resource="http://www.w3.org/2002/07/owl#topObjectProperty"/>
        <rdf:type rdf:resource="http://www.w3.org/2002/07/owl#AsymmetricProperty"/>
        <rdf:type rdf:resource="http://www.w3.org/2002/07/owl#IrreflexiveProperty"/>
        <rdfs:domain rdf:resource="https://w3id.org/dsablum/FishOntology#FO_0000081"/>
        <rdfs:domain rdf:resource="https://w3id.org/dsablum/FishOntology#FO_0000126"/>
        <rdfs:range rdf:resource="https://w3id.org/dsablum/FishOntology#FO_0000172"/>
        <rdfs:range rdf:resource="https://w3id.org/dsablum/FishOntology#FO_0000259"/>
        <rdfs:label xml:lang="en">isCapturedBy</rdfs:label>
    </owl:ObjectProperty>
    


    <!-- https://w3id.org/dsablum/FishOntology#FO_0000049 -->

    <owl:ObjectProperty rdf:about="https://w3id.org/dsablum/FishOntology#FO_0000049">
        <rdf:type rdf:resource="http://www.w3.org/2002/07/owl#FunctionalProperty"/>
        <rdf:type rdf:resource="http://www.w3.org/2002/07/owl#InverseFunctionalProperty"/>
        <rdfs:domain rdf:resource="https://w3id.org/dsablum/FishOntology#FO_0000328"/>
        <rdfs:range rdf:resource="https://w3id.org/dsablum/FishOntology#FO_0000164"/>
        <rdfs:label xml:lang="en">hasStatus</rdfs:label>
    </owl:ObjectProperty>
    


    <!-- https://w3id.org/dsablum/FishOntology#FO_0000097 -->

    <owl:ObjectProperty rdf:about="https://w3id.org/dsablum/FishOntology#FO_0000097">
        <rdf:type rdf:resource="http://www.w3.org/2002/07/owl#FunctionalProperty"/>
        <rdf:type rdf:resource="http://www.w3.org/2002/07/owl#InverseFunctionalProperty"/>
        <rdf:type rdf:resource="http://www.w3.org/2002/07/owl#SymmetricProperty"/>
        <rdfs:domain rdf:resource="https://w3id.org/dsablum/FishOntology#FO_0000174"/>
        <rdfs:domain rdf:resource="https://w3id.org/dsablum/FishOntology#FO_0000328"/>
        <rdfs:domain rdf:resource="https://w3id.org/dsablum/FishOntology#FO_0000379"/>
        <rdfs:domain rdf:resource="https://w3id.org/dsablum/FishOntology#FO_0000424"/>
        <rdfs:range rdf:resource="http://purl.obolibrary.org/obo/TAXRANK_0000000"/>
        <rdfs:range rdf:resource="https://w3id.org/dsablum/FishOntology#FO_0000279"/>
        <rdfs:label xml:lang="en">hasRank</rdfs:label>
    </owl:ObjectProperty>
    


    <!-- https://w3id.org/dsablum/FishOntology#FO_0000129 -->

    <owl:ObjectProperty rdf:about="https://w3id.org/dsablum/FishOntology#FO_0000129">
        <rdfs:label xml:lang="en">isRankFor</rdfs:label>
    </owl:ObjectProperty>
    


    <!-- https://w3id.org/dsablum/FishOntology#FO_0000158 -->

    <owl:ObjectProperty rdf:about="https://w3id.org/dsablum/FishOntology#FO_0000158">
        <rdfs:domain rdf:resource="https://w3id.org/dsablum/FishOntology#FO_0000143"/>
        <rdfs:range rdf:resource="https://w3id.org/dsablum/FishOntology#FO_0000090"/>
        <rdfs:label xml:lang="en">isCommonNamesIn</rdfs:label>
    </owl:ObjectProperty>
    


    <!-- https://w3id.org/dsablum/FishOntology#FO_0000171 -->

    <owl:ObjectProperty rdf:about="https://w3id.org/dsablum/FishOntology#FO_0000171">
        <owl:inverseOf rdf:resource="https://w3id.org/dsablum/FishOntology#FO_0000438"/>
        <rdf:type rdf:resource="http://www.w3.org/2002/07/owl#AsymmetricProperty"/>
        <rdf:type rdf:resource="http://www.w3.org/2002/07/owl#IrreflexiveProperty"/>
        <rdfs:domain rdf:resource="https://w3id.org/dsablum/FishOntology#FO_0000379"/>
        <rdfs:range rdf:resource="https://w3id.org/dsablum/FishOntology#FO_0000328"/>
        <rdfs:label xml:lang="en">isGroupFor</rdfs:label>
    </owl:ObjectProperty>
    


    <!-- https://w3id.org/dsablum/FishOntology#FO_0000235 -->

    <owl:ObjectProperty rdf:about="https://w3id.org/dsablum/FishOntology#FO_0000235">
        <rdf:type rdf:resource="http://www.w3.org/2002/07/owl#AsymmetricProperty"/>
        <rdf:type rdf:resource="http://www.w3.org/2002/07/owl#IrreflexiveProperty"/>
        <rdfs:domain rdf:resource="https://w3id.org/dsablum/FishOntology#FO_0000096"/>
        <rdfs:range rdf:resource="https://w3id.org/dsablum/FishOntology#FO_0000253"/>
        <rdfs:range rdf:resource="https://w3id.org/dsablum/FishOntology#FO_0000328"/>
        <rdfs:label xml:lang="en">isNameFor</rdfs:label>
    </owl:ObjectProperty>
    


    <!-- https://w3id.org/dsablum/FishOntology#FO_0000240 -->

    <owl:ObjectProperty rdf:about="https://w3id.org/dsablum/FishOntology#FO_0000240">
        <rdfs:label xml:lang="en">isToolsToCapture</rdfs:label>
    </owl:ObjectProperty>
    


    <!-- https://w3id.org/dsablum/FishOntology#FO_0000252 -->

    <owl:ObjectProperty rdf:about="https://w3id.org/dsablum/FishOntology#FO_0000252">
        <rdfs:label xml:lang="en">hasShape</rdfs:label>
    </owl:ObjectProperty>
    


    <!-- https://w3id.org/dsablum/FishOntology#FO_0000263 -->

    <owl:ObjectProperty rdf:about="https://w3id.org/dsablum/FishOntology#FO_0000263">
        <owl:inverseOf rdf:resource="https://w3id.org/dsablum/FishOntology#FO_0000310"/>
        <rdf:type rdf:resource="http://www.w3.org/2002/07/owl#AsymmetricProperty"/>
        <rdf:type rdf:resource="http://www.w3.org/2002/07/owl#IrreflexiveProperty"/>
        <rdfs:domain rdf:resource="https://w3id.org/dsablum/FishOntology#FO_0000379"/>
        <rdfs:range rdf:resource="https://w3id.org/dsablum/FishOntology#FO_0000424"/>
        <rdfs:label xml:lang="en">hasCharacteristic</rdfs:label>
    </owl:ObjectProperty>
    


    <!-- https://w3id.org/dsablum/FishOntology#FO_0000280 -->

    <owl:ObjectProperty rdf:about="https://w3id.org/dsablum/FishOntology#FO_0000280">
        <rdfs:label xml:lang="en">isPartOf</rdfs:label>
    </owl:ObjectProperty>
    


    <!-- https://w3id.org/dsablum/FishOntology#FO_0000310 -->

    <owl:ObjectProperty rdf:about="https://w3id.org/dsablum/FishOntology#FO_0000310">
        <rdf:type rdf:resource="http://www.w3.org/2002/07/owl#AsymmetricProperty"/>
        <rdf:type rdf:resource="http://www.w3.org/2002/07/owl#IrreflexiveProperty"/>
        <rdfs:domain rdf:resource="https://w3id.org/dsablum/FishOntology#FO_0000424"/>
        <rdfs:range rdf:resource="https://w3id.org/dsablum/FishOntology#FO_0000379"/>
        <rdfs:label xml:lang="en">isCharacteristicFor</rdfs:label>
    </owl:ObjectProperty>
    


    <!-- https://w3id.org/dsablum/FishOntology#FO_0000330 -->

    <owl:ObjectProperty rdf:about="https://w3id.org/dsablum/FishOntology#FO_0000330">
        <rdf:type rdf:resource="http://www.w3.org/2002/07/owl#FunctionalProperty"/>
        <rdfs:domain rdf:resource="https://w3id.org/dsablum/FishOntology#FO_0000328"/>
        <rdfs:range rdf:resource="https://w3id.org/dsablum/FishOntology#FO_0000232"/>
        <rdfs:label xml:lang="en">hasBodyPart</rdfs:label>
    </owl:ObjectProperty>
    


    <!-- https://w3id.org/dsablum/FishOntology#FO_0000337 -->

    <owl:ObjectProperty rdf:about="https://w3id.org/dsablum/FishOntology#FO_0000337">
        <rdf:type rdf:resource="http://www.w3.org/2002/07/owl#SymmetricProperty"/>
        <rdf:type rdf:resource="http://www.w3.org/2002/07/owl#IrreflexiveProperty"/>
        <rdfs:label xml:lang="en">isKnownAs</rdfs:label>
    </owl:ObjectProperty>
    


    <!-- https://w3id.org/dsablum/FishOntology#FO_0000343 -->

    <owl:ObjectProperty rdf:about="https://w3id.org/dsablum/FishOntology#FO_0000343">
        <rdfs:subPropertyOf rdf:resource="http://www.w3.org/2002/07/owl#topObjectProperty"/>
        <rdf:type rdf:resource="http://www.w3.org/2002/07/owl#FunctionalProperty"/>
        <rdf:type rdf:resource="http://www.w3.org/2002/07/owl#InverseFunctionalProperty"/>
        <rdf:type rdf:resource="http://www.w3.org/2002/07/owl#SymmetricProperty"/>
        <rdfs:domain rdf:resource="https://w3id.org/dsablum/FishOntology#FO_0000328"/>
        <rdfs:range rdf:resource="https://w3id.org/dsablum/FishOntology#FO_0000174"/>
        <rdfs:range rdf:resource="https://w3id.org/dsablum/FishOntology#FO_0000409"/>
        <rdfs:label xml:lang="en">hasName</rdfs:label>
    </owl:ObjectProperty>
    


    <!-- https://w3id.org/dsablum/FishOntology#FO_0000348 -->

    <owl:ObjectProperty rdf:about="https://w3id.org/dsablum/FishOntology#FO_0000348">
        <rdf:type rdf:resource="http://www.w3.org/2002/07/owl#AsymmetricProperty"/>
        <rdf:type rdf:resource="http://www.w3.org/2002/07/owl#IrreflexiveProperty"/>
        <rdfs:domain rdf:resource="https://w3id.org/dsablum/FishOntology#FO_0000279"/>
        <rdfs:domain rdf:resource="https://w3id.org/dsablum/FishOntology#FO_0000464"/>
        <rdfs:label xml:lang="en">isConsideredAs</rdfs:label>
    </owl:ObjectProperty>
    


    <!-- https://w3id.org/dsablum/FishOntology#FO_0000425 -->

    <owl:ObjectProperty rdf:about="https://w3id.org/dsablum/FishOntology#FO_0000425">
        <rdfs:comment xml:lang="en">This property allows instances of FO Entity to be associated with any instances of FO Entity.</rdfs:comment>
        <rdfs:isDefinedBy xml:lang="en">http://www.ics.forth.gr/isl/ontology/iMarineTLO/is_associated_with</rdfs:isDefinedBy>
        <rdfs:label xml:lang="en">isAssociatedWith</rdfs:label>
        <FishOntology:status xml:lang="en">stabil</FishOntology:status>
    </owl:ObjectProperty>
    


    <!-- https://w3id.org/dsablum/FishOntology#FO_0000426 -->

    <owl:ObjectProperty rdf:about="https://w3id.org/dsablum/FishOntology#FO_0000426">
        <rdfs:label xml:lang="en">isComposedOf</rdfs:label>
    </owl:ObjectProperty>
    


    <!-- https://w3id.org/dsablum/FishOntology#FO_0000433 -->

    <owl:ObjectProperty rdf:about="https://w3id.org/dsablum/FishOntology#FO_0000433">
        <rdf:type rdf:resource="http://www.w3.org/2002/07/owl#FunctionalProperty"/>
        <rdfs:domain rdf:resource="https://w3id.org/dsablum/FishOntology#FO_0000506"/>
        <rdfs:range rdf:resource="http://purl.obolibrary.org/obo/TAXRANK_0000000"/>
        <rdfs:range rdf:resource="https://w3id.org/dsablum/FishOntology#FO_0000279"/>
        <rdfs:label xml:lang="en">alsoHasRank</rdfs:label>
    </owl:ObjectProperty>
    


    <!-- https://w3id.org/dsablum/FishOntology#FO_0000437 -->

    <owl:ObjectProperty rdf:about="https://w3id.org/dsablum/FishOntology#FO_0000437">
        <rdf:type rdf:resource="http://www.w3.org/2002/07/owl#AsymmetricProperty"/>
        <rdf:type rdf:resource="http://www.w3.org/2002/07/owl#IrreflexiveProperty"/>
        <rdfs:domain rdf:resource="https://w3id.org/dsablum/FishOntology#FO_0000253"/>
        <rdfs:range rdf:resource="https://w3id.org/dsablum/FishOntology#FO_0000328"/>
        <rdfs:label xml:lang="en">isDifferentFrom</rdfs:label>
    </owl:ObjectProperty>
    


    <!-- https://w3id.org/dsablum/FishOntology#FO_0000438 -->

    <owl:ObjectProperty rdf:about="https://w3id.org/dsablum/FishOntology#FO_0000438">
        <rdfs:subPropertyOf rdf:resource="http://www.w3.org/2002/07/owl#topObjectProperty"/>
        <rdfs:range rdf:resource="https://w3id.org/dsablum/FishOntology#FO_0000328"/>
        <rdfs:label xml:lang="en">isNotGroupFor</rdfs:label>
    </owl:ObjectProperty>
    


    <!-- https://w3id.org/dsablum/FishOntology#FO_0000455 -->

    <owl:ObjectProperty rdf:about="https://w3id.org/dsablum/FishOntology#FO_0000455">
        <rdfs:label xml:lang="en">isOrganFor</rdfs:label>
    </owl:ObjectProperty>
    


    <!-- https://w3id.org/dsablum/FishOntology#FO_0000458 -->

    <owl:ObjectProperty rdf:about="https://w3id.org/dsablum/FishOntology#FO_0000458">
        <rdfs:label xml:lang="en">isSimilarTo</rdfs:label>
    </owl:ObjectProperty>
    


    <!-- https://w3id.org/dsablum/FishOntology#FO_0000459 -->

    <owl:ObjectProperty rdf:about="https://w3id.org/dsablum/FishOntology#FO_0000459">
        <rdfs:label xml:lang="en">isDevelopedFrom</rdfs:label>
    </owl:ObjectProperty>
    


    <!-- https://w3id.org/dsablum/FishOntology#FO_0000473 -->

    <owl:ObjectProperty rdf:about="https://w3id.org/dsablum/FishOntology#FO_0000473">
        <rdf:type rdf:resource="http://www.w3.org/2002/07/owl#AsymmetricProperty"/>
        <rdf:type rdf:resource="http://www.w3.org/2002/07/owl#IrreflexiveProperty"/>
        <rdfs:domain rdf:resource="https://w3id.org/dsablum/FishOntology#FO_0000164"/>
        <rdfs:range rdf:resource="https://w3id.org/dsablum/FishOntology#FO_0000279"/>
        <rdfs:range rdf:resource="https://w3id.org/dsablum/FishOntology#FO_0000328"/>
        <rdfs:label xml:lang="en">isStatusFor</rdfs:label>
    </owl:ObjectProperty>
    


    <!-- https://w3id.org/dsablum/FishOntology#FO_0000483 -->

    <owl:ObjectProperty rdf:about="https://w3id.org/dsablum/FishOntology#FO_0000483">
        <rdfs:label xml:lang="en">alsoKnownAs</rdfs:label>
    </owl:ObjectProperty>
    


    <!-- 
    ///////////////////////////////////////////////////////////////////////////////////////
    //
    // Data properties
    //
    ///////////////////////////////////////////////////////////////////////////////////////
     -->

    


    <!-- https://w3id.org/dsablum/FishOntology#FO_0000432 -->

    <owl:DatatypeProperty rdf:about="https://w3id.org/dsablum/FishOntology#FO_0000432">
        <rdfs:label xml:lang="en">capturedLocation</rdfs:label>
    </owl:DatatypeProperty>
    


    <!-- 
    ///////////////////////////////////////////////////////////////////////////////////////
    //
    // Classes
    //
    ///////////////////////////////////////////////////////////////////////////////////////
     -->

    


    <!-- http://purl.obolibrary.org/obo/NCBITaxon_1077316 -->

    <owl:Class rdf:about="http://purl.obolibrary.org/obo/NCBITaxon_1077316">
        <rdfs:subClassOf rdf:resource="http://purl.obolibrary.org/obo/VTO_0034001"/>
        <ncbitaxon:has_rank rdf:resource="http://purl.obolibrary.org/obo/NCBITaxon_family"/>
        <oboInOwl:hasDbXref rdf:datatype="http://www.w3.org/2001/XMLSchema#string">GC_ID:1</oboInOwl:hasDbXref>
        <oboInOwl:hasOBONamespace rdf:datatype="http://www.w3.org/2001/XMLSchema#string">ncbi_taxonomy</oboInOwl:hasOBONamespace>
        <oboInOwl:hasRelatedSynonym rdf:datatype="http://www.w3.org/2001/XMLSchema#string">Protoanguillidae</oboInOwl:hasRelatedSynonym>
        <rdfs:label rdf:datatype="http://www.w3.org/2001/XMLSchema#string">Protanguillidae</rdfs:label>
    </owl:Class>
    <owl:Axiom>
        <owl:annotatedSource rdf:resource="http://purl.obolibrary.org/obo/NCBITaxon_1077316"/>
        <owl:annotatedProperty rdf:resource="http://www.geneontology.org/formats/oboInOwl#hasRelatedSynonym"/>
        <owl:annotatedTarget rdf:datatype="http://www.w3.org/2001/XMLSchema#string">Protoanguillidae</owl:annotatedTarget>
        <oboInOwl:hasSynonymType rdf:resource="http://purl.obolibrary.org/obo/ncbitaxon#synonym"/>
    </owl:Axiom>
    


    <!-- http://purl.obolibrary.org/obo/NCBITaxon_1109016 -->

    <owl:Class rdf:about="http://purl.obolibrary.org/obo/NCBITaxon_1109016">
        <rdfs:subClassOf rdf:resource="http://purl.obolibrary.org/obo/NCBITaxon_497678"/>
        <ncbitaxon:has_rank rdf:resource="http://purl.obolibrary.org/obo/NCBITaxon_genus"/>
        <oboInOwl:hasDbXref rdf:datatype="http://www.w3.org/2001/XMLSchema#string">GC_ID:1</oboInOwl:hasDbXref>
        <oboInOwl:hasOBONamespace rdf:datatype="http://www.w3.org/2001/XMLSchema#string">ncbi_taxonomy</oboInOwl:hasOBONamespace>
        <rdfs:label rdf:datatype="http://www.w3.org/2001/XMLSchema#string">Oxuderces</rdfs:label>
    </owl:Class>
    


    <!-- http://purl.obolibrary.org/obo/NCBITaxon_1365670 -->

    <owl:Class rdf:about="http://purl.obolibrary.org/obo/NCBITaxon_1365670">
        <rdfs:subClassOf rdf:resource="http://purl.obolibrary.org/obo/NCBITaxon_497678"/>
        <ncbitaxon:has_rank rdf:resource="http://purl.obolibrary.org/obo/NCBITaxon_genus"/>
        <oboInOwl:hasDbXref rdf:datatype="http://www.w3.org/2001/XMLSchema#string">GC_ID:1</oboInOwl:hasDbXref>
        <oboInOwl:hasOBONamespace rdf:datatype="http://www.w3.org/2001/XMLSchema#string">ncbi_taxonomy</oboInOwl:hasOBONamespace>
        <rdfs:label rdf:datatype="http://www.w3.org/2001/XMLSchema#string">Apocryptes</rdfs:label>
    </owl:Class>
    


    <!-- http://purl.obolibrary.org/obo/NCBITaxon_1365672 -->

    <owl:Class rdf:about="http://purl.obolibrary.org/obo/NCBITaxon_1365672">
        <rdfs:subClassOf rdf:resource="http://purl.obolibrary.org/obo/NCBITaxon_497678"/>
        <ncbitaxon:has_rank rdf:resource="http://purl.obolibrary.org/obo/NCBITaxon_genus"/>
        <oboInOwl:hasDbXref rdf:datatype="http://www.w3.org/2001/XMLSchema#string">GC_ID:1</oboInOwl:hasDbXref>
        <oboInOwl:hasOBONamespace rdf:datatype="http://www.w3.org/2001/XMLSchema#string">ncbi_taxonomy</oboInOwl:hasOBONamespace>
        <rdfs:label rdf:datatype="http://www.w3.org/2001/XMLSchema#string">Apocryptodon</rdfs:label>
    </owl:Class>
    


    <!-- http://purl.obolibrary.org/obo/NCBITaxon_1365705 -->

    <owl:Class rdf:about="http://purl.obolibrary.org/obo/NCBITaxon_1365705">
        <rdfs:subClassOf rdf:resource="http://purl.obolibrary.org/obo/NCBITaxon_497678"/>
        <ncbitaxon:has_rank rdf:resource="http://purl.obolibrary.org/obo/NCBITaxon_genus"/>
        <oboInOwl:hasDbXref rdf:datatype="http://www.w3.org/2001/XMLSchema#string">GC_ID:1</oboInOwl:hasDbXref>
        <oboInOwl:hasOBONamespace rdf:datatype="http://www.w3.org/2001/XMLSchema#string">ncbi_taxonomy</oboInOwl:hasOBONamespace>
        <rdfs:label rdf:datatype="http://www.w3.org/2001/XMLSchema#string">Parapocryptes</rdfs:label>
    </owl:Class>
    


    <!-- http://purl.obolibrary.org/obo/NCBITaxon_1365756 -->

    <owl:Class rdf:about="http://purl.obolibrary.org/obo/NCBITaxon_1365756">
        <rdfs:subClassOf rdf:resource="http://purl.obolibrary.org/obo/NCBITaxon_497678"/>
        <ncbitaxon:has_rank rdf:resource="http://purl.obolibrary.org/obo/NCBITaxon_genus"/>
        <oboInOwl:hasDbXref rdf:datatype="http://www.w3.org/2001/XMLSchema#string">GC_ID:1</oboInOwl:hasDbXref>
        <oboInOwl:hasOBONamespace rdf:datatype="http://www.w3.org/2001/XMLSchema#string">ncbi_taxonomy</oboInOwl:hasOBONamespace>
        <rdfs:label rdf:datatype="http://www.w3.org/2001/XMLSchema#string">Periophthalmodon</rdfs:label>
    </owl:Class>
    


    <!-- http://purl.obolibrary.org/obo/NCBITaxon_1405574 -->

    <owl:Class rdf:about="http://purl.obolibrary.org/obo/NCBITaxon_1405574">
        <rdfs:subClassOf rdf:resource="http://purl.obolibrary.org/obo/NCBITaxon_1077316"/>
        <ncbitaxon:has_rank rdf:resource="http://purl.obolibrary.org/obo/NCBITaxon_genus"/>
        <oboInOwl:hasAlternativeId rdf:datatype="http://www.w3.org/2001/XMLSchema#string">NCBITaxon:1077317</oboInOwl:hasAlternativeId>
        <oboInOwl:hasDbXref rdf:datatype="http://www.w3.org/2001/XMLSchema#string">GC_ID:1</oboInOwl:hasDbXref>
        <oboInOwl:hasOBONamespace rdf:datatype="http://www.w3.org/2001/XMLSchema#string">ncbi_taxonomy</oboInOwl:hasOBONamespace>
        <oboInOwl:hasRelatedSynonym rdf:datatype="http://www.w3.org/2001/XMLSchema#string">Protoanguilla</oboInOwl:hasRelatedSynonym>
        <rdfs:label rdf:datatype="http://www.w3.org/2001/XMLSchema#string">Protanguilla</rdfs:label>
    </owl:Class>
    <owl:Axiom>
        <owl:annotatedSource rdf:resource="http://purl.obolibrary.org/obo/NCBITaxon_1405574"/>
        <owl:annotatedProperty rdf:resource="http://www.geneontology.org/formats/oboInOwl#hasRelatedSynonym"/>
        <owl:annotatedTarget rdf:datatype="http://www.w3.org/2001/XMLSchema#string">Protoanguilla</owl:annotatedTarget>
        <oboInOwl:hasSynonymType rdf:resource="http://purl.obolibrary.org/obo/ncbitaxon#synonym"/>
    </owl:Axiom>
    


    <!-- http://purl.obolibrary.org/obo/NCBITaxon_1405575 -->

    <owl:Class rdf:about="http://purl.obolibrary.org/obo/NCBITaxon_1405575">
        <rdfs:subClassOf rdf:resource="http://purl.obolibrary.org/obo/NCBITaxon_1405574"/>
        <ncbitaxon:has_rank rdf:resource="http://purl.obolibrary.org/obo/NCBITaxon_species"/>
        <oboInOwl:hasAlternativeId rdf:datatype="http://www.w3.org/2001/XMLSchema#string">NCBITaxon:752537</oboInOwl:hasAlternativeId>
        <oboInOwl:hasDbXref rdf:datatype="http://www.w3.org/2001/XMLSchema#string">GC_ID:1</oboInOwl:hasDbXref>
        <oboInOwl:hasOBONamespace rdf:datatype="http://www.w3.org/2001/XMLSchema#string">ncbi_taxonomy</oboInOwl:hasOBONamespace>
        <oboInOwl:hasRelatedSynonym rdf:datatype="http://www.w3.org/2001/XMLSchema#string">Protoanguilla palau</oboInOwl:hasRelatedSynonym>
        <rdfs:label rdf:datatype="http://www.w3.org/2001/XMLSchema#string">Protanguilla palau</rdfs:label>
    </owl:Class>
    <owl:Axiom>
        <owl:annotatedSource rdf:resource="http://purl.obolibrary.org/obo/NCBITaxon_1405575"/>
        <owl:annotatedProperty rdf:resource="http://www.geneontology.org/formats/oboInOwl#hasRelatedSynonym"/>
        <owl:annotatedTarget rdf:datatype="http://www.w3.org/2001/XMLSchema#string">Protoanguilla palau</owl:annotatedTarget>
        <oboInOwl:hasSynonymType rdf:resource="http://purl.obolibrary.org/obo/ncbitaxon#synonym"/>
    </owl:Axiom>
    


    <!-- http://purl.obolibrary.org/obo/NCBITaxon_150287 -->

    <owl:Class rdf:about="http://purl.obolibrary.org/obo/NCBITaxon_150287">
        <rdfs:subClassOf rdf:resource="http://purl.obolibrary.org/obo/NCBITaxon_497678"/>
        <ncbitaxon:has_rank rdf:resource="http://purl.obolibrary.org/obo/NCBITaxon_genus"/>
        <oboInOwl:hasDbXref rdf:datatype="http://www.w3.org/2001/XMLSchema#string">GC_ID:1</oboInOwl:hasDbXref>
        <oboInOwl:hasOBONamespace rdf:datatype="http://www.w3.org/2001/XMLSchema#string">ncbi_taxonomy</oboInOwl:hasOBONamespace>
        <rdfs:label rdf:datatype="http://www.w3.org/2001/XMLSchema#string">Boleophthalmus</rdfs:label>
    </owl:Class>
    


    <!-- http://purl.obolibrary.org/obo/NCBITaxon_166759 -->

    <owl:Class rdf:about="http://purl.obolibrary.org/obo/NCBITaxon_166759">
        <rdfs:subClassOf rdf:resource="http://purl.obolibrary.org/obo/NCBITaxon_497678"/>
        <ncbitaxon:has_rank rdf:resource="http://purl.obolibrary.org/obo/NCBITaxon_genus"/>
        <oboInOwl:hasDbXref rdf:datatype="http://www.w3.org/2001/XMLSchema#string">GC_ID:1</oboInOwl:hasDbXref>
        <oboInOwl:hasOBONamespace rdf:datatype="http://www.w3.org/2001/XMLSchema#string">ncbi_taxonomy</oboInOwl:hasOBONamespace>
        <rdfs:label rdf:datatype="http://www.w3.org/2001/XMLSchema#string">Pseudapocryptes</rdfs:label>
    </owl:Class>
    


    <!-- http://purl.obolibrary.org/obo/NCBITaxon_166763 -->

    <owl:Class rdf:about="http://purl.obolibrary.org/obo/NCBITaxon_166763">
        <rdfs:subClassOf rdf:resource="http://purl.obolibrary.org/obo/NCBITaxon_497678"/>
        <ncbitaxon:has_rank rdf:resource="http://purl.obolibrary.org/obo/NCBITaxon_genus"/>
        <oboInOwl:hasDbXref rdf:datatype="http://www.w3.org/2001/XMLSchema#string">GC_ID:1</oboInOwl:hasDbXref>
        <oboInOwl:hasOBONamespace rdf:datatype="http://www.w3.org/2001/XMLSchema#string">ncbi_taxonomy</oboInOwl:hasOBONamespace>
        <rdfs:label rdf:datatype="http://www.w3.org/2001/XMLSchema#string">Scartelaos</rdfs:label>
    </owl:Class>
    


    <!-- http://purl.obolibrary.org/obo/NCBITaxon_497678 -->

    <owl:Class rdf:about="http://purl.obolibrary.org/obo/NCBITaxon_497678">
        <rdfs:subClassOf rdf:resource="http://purl.obolibrary.org/obo/VTO_0049816"/>
        <ncbitaxon:has_rank rdf:resource="http://purl.obolibrary.org/obo/NCBITaxon_subfamily"/>
        <oboInOwl:hasDbXref rdf:datatype="http://www.w3.org/2001/XMLSchema#string">GC_ID:1</oboInOwl:hasDbXref>
        <oboInOwl:hasOBONamespace rdf:datatype="http://www.w3.org/2001/XMLSchema#string">ncbi_taxonomy</oboInOwl:hasOBONamespace>
        <rdfs:label rdf:datatype="http://www.w3.org/2001/XMLSchema#string">Oxudercinae</rdfs:label>
    </owl:Class>
    


    <!-- http://purl.obolibrary.org/obo/NCBITaxon_86204 -->

    <owl:Class rdf:about="http://purl.obolibrary.org/obo/NCBITaxon_86204">
        <rdfs:subClassOf rdf:resource="http://purl.obolibrary.org/obo/NCBITaxon_497678"/>
        <ncbitaxon:has_rank rdf:resource="http://purl.obolibrary.org/obo/NCBITaxon_genus"/>
        <oboInOwl:hasAlternativeId rdf:datatype="http://www.w3.org/2001/XMLSchema#string">NCBITaxon:546550</oboInOwl:hasAlternativeId>
        <oboInOwl:hasDbXref rdf:datatype="http://www.w3.org/2001/XMLSchema#string">GC_ID:1</oboInOwl:hasDbXref>
        <oboInOwl:hasOBONamespace rdf:datatype="http://www.w3.org/2001/XMLSchema#string">ncbi_taxonomy</oboInOwl:hasOBONamespace>
        <oboInOwl:hasRelatedSynonym rdf:datatype="http://www.w3.org/2001/XMLSchema#string">Periophtalmus</oboInOwl:hasRelatedSynonym>
        <rdfs:label rdf:datatype="http://www.w3.org/2001/XMLSchema#string">Periophthalmus</rdfs:label>
    </owl:Class>
    <owl:Axiom>
        <owl:annotatedSource rdf:resource="http://purl.obolibrary.org/obo/NCBITaxon_86204"/>
        <owl:annotatedProperty rdf:resource="http://www.geneontology.org/formats/oboInOwl#hasRelatedSynonym"/>
        <owl:annotatedTarget rdf:datatype="http://www.w3.org/2001/XMLSchema#string">Periophtalmus</owl:annotatedTarget>
        <oboInOwl:hasSynonymType rdf:resource="http://purl.obolibrary.org/obo/ncbitaxon#misspelling"/>
    </owl:Axiom>
    


    <!-- http://purl.obolibrary.org/obo/TAXRANK_0000000 -->

    <owl:Class rdf:about="http://purl.obolibrary.org/obo/TAXRANK_0000000">
        <rdfs:subClassOf rdf:resource="https://w3id.org/dsablum/FishOntology#FO_0000279"/>
        <obo:def rdf:datatype="http://www.w3.org/2001/XMLSchema#string">A level of depth of a taxon in a taxonomic hierarchy.</obo:def>
        <obo:definition rdf:datatype="http://www.w3.org/2001/XMLSchema#string"></obo:definition>
        <rdfs:label rdf:datatype="http://www.w3.org/2001/XMLSchema#string">taxonomic_rank</rdfs:label>
    </owl:Class>
    <owl:Axiom>
        <owl:annotatedSource rdf:resource="http://purl.obolibrary.org/obo/TAXRANK_0000000"/>
        <owl:annotatedProperty rdf:resource="http://purl.obolibrary.org/obo/def"/>
        <owl:annotatedTarget rdf:datatype="http://www.w3.org/2001/XMLSchema#string">A level of depth of a taxon in a taxonomic hierarchy.</owl:annotatedTarget>
        <oboInOWL:xref rdf:resource="http://purl.obolibrary.org/obo/TAXRANK#_curator"/>
    </owl:Axiom>
    


    <!-- http://purl.obolibrary.org/obo/TAXRANK_0000001 -->

    <owl:Class rdf:about="http://purl.obolibrary.org/obo/TAXRANK_0000001">
        <rdfs:subClassOf rdf:resource="http://purl.obolibrary.org/obo/TAXRANK_0000000"/>
        <oboInOWL:hasExactSynonym rdf:datatype="http://www.w3.org/2001/XMLSchema#string">division</oboInOWL:hasExactSynonym>
        <oboInOWL:xref rdf:resource="http://purl.obolibrary.org/obo/NCBITaxon#_phylum"/>
        <oboInOWL:xref rdf:resource="http://rs.tdwg.org/ontology/voc/TaxonRank#Phylum"/>
        <oboInOWL:xref rdf:datatype="http://www.w3.org/2001/XMLSchema#string">http://www.ics.forth.gr/isl/ontology/MarineTLO/BT19_Phylum</oboInOWL:xref>
        <rdfs:label rdf:datatype="http://www.w3.org/2001/XMLSchema#string">phylum</rdfs:label>
    </owl:Class>
    


    <!-- http://purl.obolibrary.org/obo/TAXRANK_0000002 -->

    <owl:Class rdf:about="http://purl.obolibrary.org/obo/TAXRANK_0000002">
        <rdfs:subClassOf rdf:resource="http://purl.obolibrary.org/obo/TAXRANK_0000000"/>
        <oboInOWL:xref rdf:resource="http://purl.obolibrary.org/obo/NCBITaxon#_class"/>
        <oboInOWL:xref rdf:resource="http://rs.tdwg.org/ontology/voc/TaxonRank#Class"/>
        <oboInOWL:xref rdf:datatype="http://www.w3.org/2001/XMLSchema#string">http://www.ics.forth.gr/isl/ontology/MarineTLO/BT22_Class</oboInOWL:xref>
        <rdfs:label rdf:datatype="http://www.w3.org/2001/XMLSchema#string">class</rdfs:label>
    </owl:Class>
    


    <!-- http://purl.obolibrary.org/obo/TAXRANK_0000003 -->

    <owl:Class rdf:about="http://purl.obolibrary.org/obo/TAXRANK_0000003">
        <rdfs:subClassOf rdf:resource="http://purl.obolibrary.org/obo/TAXRANK_0000000"/>
        <oboInOWL:xref rdf:resource="http://purl.obolibrary.org/obo/NCBITaxon#_order"/>
        <oboInOWL:xref rdf:resource="http://rs.tdwg.org/ontology/voc/TaxonRank#Order"/>
        <oboInOWL:xref rdf:datatype="http://www.w3.org/2001/XMLSchema#string">http://www.ics.forth.gr/isl/ontology/MarineTLO/BT34_Order</oboInOWL:xref>
        <rdfs:label rdf:datatype="http://www.w3.org/2001/XMLSchema#string">order</rdfs:label>
    </owl:Class>
    


    <!-- http://purl.obolibrary.org/obo/TAXRANK_0000004 -->

    <owl:Class rdf:about="http://purl.obolibrary.org/obo/TAXRANK_0000004">
        <rdfs:subClassOf rdf:resource="http://purl.obolibrary.org/obo/TAXRANK_0000000"/>
        <oboInOWL:xref rdf:resource="http://purl.obolibrary.org/obo/NCBITaxon#_family"/>
        <oboInOWL:xref rdf:resource="http://rs.tdwg.org/ontology/voc/TaxonRank#Family"/>
        <oboInOWL:xref rdf:datatype="http://www.w3.org/2001/XMLSchema#string">http://www.ics.forth.gr/isl/ontology/MarineTLO/BT24_Family</oboInOWL:xref>
        <rdfs:label rdf:datatype="http://www.w3.org/2001/XMLSchema#string">family</rdfs:label>
    </owl:Class>
    


    <!-- http://purl.obolibrary.org/obo/TAXRANK_0000005 -->

    <owl:Class rdf:about="http://purl.obolibrary.org/obo/TAXRANK_0000005">
        <rdfs:subClassOf rdf:resource="http://purl.obolibrary.org/obo/TAXRANK_0000000"/>
        <oboInOWL:xref rdf:resource="http://purl.obolibrary.org/obo/NCBITaxon#_genus"/>
        <oboInOWL:xref rdf:resource="http://rs.tdwg.org/ontology/voc/TaxonRank#Genus"/>
        <oboInOWL:xref rdf:datatype="http://www.w3.org/2001/XMLSchema#string">http://www.ics.forth.gr/isl/ontology/MarineTLO/BT26_Genus</oboInOWL:xref>
        <rdfs:label rdf:datatype="http://www.w3.org/2001/XMLSchema#string">genus</rdfs:label>
    </owl:Class>
    


    <!-- http://purl.obolibrary.org/obo/TAXRANK_0000006 -->

    <owl:Class rdf:about="http://purl.obolibrary.org/obo/TAXRANK_0000006">
        <rdfs:subClassOf rdf:resource="http://purl.obolibrary.org/obo/TAXRANK_0000000"/>
        <rdfs:subClassOf rdf:resource="https://w3id.org/dsablum/FishOntology#FO_0000151"/>
        <oboInOWL:xref rdf:resource="http://purl.obolibrary.org/obo/NCBITaxon#_species"/>
        <oboInOWL:xref rdf:resource="http://rs.tdwg.org/ontology/voc/TaxonRank#Species"/>
        <oboInOwl:hasDbXref rdf:datatype="http://www.w3.org/2001/XMLSchema#string">http://www.ics.forth.gr/isl/ontology/MarineTLO/BT27_Species</oboInOwl:hasDbXref>
        <rdfs:label rdf:datatype="http://www.w3.org/2001/XMLSchema#string">species</rdfs:label>
    </owl:Class>
    


    <!-- http://purl.obolibrary.org/obo/TAXRANK_0000007 -->

    <owl:Class rdf:about="http://purl.obolibrary.org/obo/TAXRANK_0000007">
        <rdfs:subClassOf rdf:resource="http://purl.obolibrary.org/obo/TAXRANK_0000000"/>
        <oboInOWL:xref rdf:resource="http://purl.obolibrary.org/obo/NCBITaxon#_subclass"/>
        <oboInOWL:xref rdf:resource="http://rs.tdwg.org/ontology/voc/TaxonRank#Subclass"/>
        <oboInOWL:xref rdf:datatype="http://www.w3.org/2001/XMLSchema#string">http://www.ics.forth.gr/isl/ontology/MarineTLO/BT23_SubClass</oboInOWL:xref>
        <rdfs:label rdf:datatype="http://www.w3.org/2001/XMLSchema#string">subclass</rdfs:label>
    </owl:Class>
    


    <!-- http://purl.obolibrary.org/obo/TAXRANK_0000008 -->

    <owl:Class rdf:about="http://purl.obolibrary.org/obo/TAXRANK_0000008">
        <rdfs:subClassOf rdf:resource="http://purl.obolibrary.org/obo/TAXRANK_0000000"/>
        <oboInOWL:hasExactSynonym rdf:datatype="http://www.w3.org/2001/XMLSchema#string">subdivision</oboInOWL:hasExactSynonym>
        <oboInOWL:xref rdf:resource="http://purl.obolibrary.org/obo/NCBITaxon#_subphylum"/>
        <oboInOWL:xref rdf:resource="http://rs.tdwg.org/ontology/voc/TaxonRank#SubPhylum"/>
        <oboInOWL:xref rdf:datatype="http://www.w3.org/2001/XMLSchema#string">http://www.ics.forth.gr/isl/ontology/MarineTLO/BT20_SubPhylum</oboInOWL:xref>
        <rdfs:label rdf:datatype="http://www.w3.org/2001/XMLSchema#string">subphylum</rdfs:label>
    </owl:Class>
    


    <!-- http://purl.obolibrary.org/obo/TAXRANK_0000009 -->

    <owl:Class rdf:about="http://purl.obolibrary.org/obo/TAXRANK_0000009">
        <rdfs:subClassOf rdf:resource="http://purl.obolibrary.org/obo/TAXRANK_0000000"/>
        <oboInOWL:xref rdf:resource="http://purl.obolibrary.org/obo/NCBITaxon#_subgenus"/>
        <oboInOWL:xref rdf:resource="http://rs.tdwg.org/ontology/voc/TaxonRank#Subgenus"/>
        <rdfs:label rdf:datatype="http://www.w3.org/2001/XMLSchema#string">subgenus</rdfs:label>
    </owl:Class>
    


    <!-- http://purl.obolibrary.org/obo/TAXRANK_0000010 -->

    <owl:Class rdf:about="http://purl.obolibrary.org/obo/TAXRANK_0000010">
        <rdfs:subClassOf rdf:resource="http://purl.obolibrary.org/obo/TAXRANK_0000000"/>
        <oboInOWL:xref rdf:resource="http://purl.obolibrary.org/obo/NCBITaxon#_species_group"/>
        <rdfs:label rdf:datatype="http://www.w3.org/2001/XMLSchema#string">species_group</rdfs:label>
    </owl:Class>
    


    <!-- http://purl.obolibrary.org/obo/TAXRANK_0000011 -->

    <owl:Class rdf:about="http://purl.obolibrary.org/obo/TAXRANK_0000011">
        <rdfs:subClassOf rdf:resource="http://purl.obolibrary.org/obo/TAXRANK_0000000"/>
        <oboInOWL:hasExactSynonym rdf:datatype="http://www.w3.org/2001/XMLSchema#string">species complex</oboInOWL:hasExactSynonym>
        <oboInOWL:xref rdf:resource="http://purl.obolibrary.org/obo/NCBITaxon#_species_subgroup"/>
        <rdfs:label rdf:datatype="http://www.w3.org/2001/XMLSchema#string">species_subgroup</rdfs:label>
    </owl:Class>
    


    <!-- http://purl.obolibrary.org/obo/TAXRANK_0000012 -->

    <owl:Class rdf:about="http://purl.obolibrary.org/obo/TAXRANK_0000012">
        <rdfs:subClassOf rdf:resource="http://purl.obolibrary.org/obo/TAXRANK_0000000"/>
        <rdfs:label rdf:datatype="http://www.w3.org/2001/XMLSchema#string">species_complex</rdfs:label>
    </owl:Class>
    


    <!-- http://purl.obolibrary.org/obo/TAXRANK_0000013 -->

    <owl:Class rdf:about="http://purl.obolibrary.org/obo/TAXRANK_0000013">
        <rdfs:subClassOf rdf:resource="http://purl.obolibrary.org/obo/TAXRANK_0000000"/>
        <oboInOWL:xref rdf:resource="http://purl.obolibrary.org/obo/NCBITaxon#_infraorder"/>
        <oboInOWL:xref rdf:resource="http://rs.tdwg.org/ontology/voc/TaxonRank#Infraorder"/>
        <rdfs:label rdf:datatype="http://www.w3.org/2001/XMLSchema#string">infraorder</rdfs:label>
    </owl:Class>
    


    <!-- http://purl.obolibrary.org/obo/TAXRANK_0000014 -->

    <owl:Class rdf:about="http://purl.obolibrary.org/obo/TAXRANK_0000014">
        <rdfs:subClassOf rdf:resource="http://purl.obolibrary.org/obo/TAXRANK_0000000"/>
        <obo:created_by rdf:datatype="http://www.w3.org/2001/XMLSchema#string">pmidford</obo:created_by>
        <oboInOWL:xref rdf:resource="http://purl.obolibrary.org/obo/NCBITaxon#_suborder"/>
        <oboInOWL:xref rdf:resource="http://rs.tdwg.org/ontology/voc/TaxonRank#Suborder"/>
        <rdfs:label rdf:datatype="http://www.w3.org/2001/XMLSchema#string">suborder</rdfs:label>
    </owl:Class>
    


    <!-- http://purl.obolibrary.org/obo/TAXRANK_0000015 -->

    <owl:Class rdf:about="http://purl.obolibrary.org/obo/TAXRANK_0000015">
        <rdfs:subClassOf rdf:resource="http://purl.obolibrary.org/obo/TAXRANK_0000000"/>
        <obo:created_by rdf:datatype="http://www.w3.org/2001/XMLSchema#string">pmidford</obo:created_by>
        <oboInOWL:xref rdf:resource="http://purl.obolibrary.org/obo/NCBITaxon#_superclass"/>
        <oboInOWL:xref rdf:resource="http://rs.tdwg.org/ontology/voc/TaxonRank#Superclass"/>
        <oboInOWL:xref rdf:datatype="http://www.w3.org/2001/XMLSchema#string">http://www.ics.forth.gr/isl/ontology/MarineTLO/BT21_SuperClass</oboInOWL:xref>
        <rdfs:label rdf:datatype="http://www.w3.org/2001/XMLSchema#string">superclass</rdfs:label>
    </owl:Class>
    


    <!-- http://purl.obolibrary.org/obo/TAXRANK_0000016 -->

    <owl:Class rdf:about="http://purl.obolibrary.org/obo/TAXRANK_0000016">
        <rdfs:subClassOf rdf:resource="http://purl.obolibrary.org/obo/TAXRANK_0000000"/>
        <obo:created_by rdf:datatype="http://www.w3.org/2001/XMLSchema#string">pmidford</obo:created_by>
        <oboInOWL:hasExactSynonym rdf:datatype="http://www.w3.org/2001/XMLSchema#string">variety</oboInOWL:hasExactSynonym>
        <oboInOWL:xref rdf:resource="http://purl.obolibrary.org/obo/NCBITaxon#_varietas"/>
        <rdfs:label rdf:datatype="http://www.w3.org/2001/XMLSchema#string">varietas</rdfs:label>
    </owl:Class>
    


    <!-- http://purl.obolibrary.org/obo/TAXRANK_0000017 -->

    <owl:Class rdf:about="http://purl.obolibrary.org/obo/TAXRANK_0000017">
        <rdfs:subClassOf rdf:resource="http://purl.obolibrary.org/obo/TAXRANK_0000000"/>
        <obo:created_by rdf:datatype="http://www.w3.org/2001/XMLSchema#string">pmidford</obo:created_by>
        <oboInOWL:xref rdf:resource="http://purl.obolibrary.org/obo/NCBITaxon#_kingdom"/>
        <oboInOWL:xref rdf:resource="http://rs.tdwg.org/ontology/voc/TaxonRank#Kingdom"/>
        <oboInOWL:xref rdf:datatype="http://www.w3.org/2001/XMLSchema#string">http://www.ics.forth.gr/isl/ontology/MarineTLO/BT18_Kingdom</oboInOWL:xref>
        <rdfs:label rdf:datatype="http://www.w3.org/2001/XMLSchema#string">kingdom</rdfs:label>
    </owl:Class>
    


    <!-- http://purl.obolibrary.org/obo/TAXRANK_0000018 -->

    <owl:Class rdf:about="http://purl.obolibrary.org/obo/TAXRANK_0000018">
        <rdfs:subClassOf rdf:resource="http://purl.obolibrary.org/obo/TAXRANK_0000000"/>
        <obo:created_by rdf:datatype="http://www.w3.org/2001/XMLSchema#string">pmidford</obo:created_by>
        <oboInOWL:xref rdf:resource="http://purl.obolibrary.org/obo/NCBITaxon#_superfamily"/>
        <oboInOWL:xref rdf:resource="http://rs.tdwg.org/ontology/voc/TaxonRank#Superfamily"/>
        <rdfs:label rdf:datatype="http://www.w3.org/2001/XMLSchema#string">superfamily</rdfs:label>
    </owl:Class>
    


    <!-- http://purl.obolibrary.org/obo/TAXRANK_0000019 -->

    <owl:Class rdf:about="http://purl.obolibrary.org/obo/TAXRANK_0000019">
        <rdfs:subClassOf rdf:resource="http://purl.obolibrary.org/obo/TAXRANK_0000000"/>
        <obo:created_by rdf:datatype="http://www.w3.org/2001/XMLSchema#string">pmidford</obo:created_by>
        <oboInOWL:xref rdf:resource="http://purl.obolibrary.org/obo/NCBITaxon#_infraclass"/>
        <oboInOWL:xref rdf:resource="http://rs.tdwg.org/ontology/voc/TaxonRank#Infraclass"/>
        <rdfs:label rdf:datatype="http://www.w3.org/2001/XMLSchema#string">infraclass</rdfs:label>
    </owl:Class>
    


    <!-- http://purl.obolibrary.org/obo/TAXRANK_0000020 -->

    <owl:Class rdf:about="http://purl.obolibrary.org/obo/TAXRANK_0000020">
        <rdfs:subClassOf rdf:resource="http://purl.obolibrary.org/obo/TAXRANK_0000000"/>
        <obo:created_by rdf:datatype="http://www.w3.org/2001/XMLSchema#string">pmidford</obo:created_by>
        <oboInOWL:xref rdf:resource="http://purl.obolibrary.org/obo/NCBITaxon#_superorder"/>
        <oboInOWL:xref rdf:resource="http://rs.tdwg.org/ontology/voc/TaxonRank#Superorder"/>
        <rdfs:label rdf:datatype="http://www.w3.org/2001/XMLSchema#string">superorder</rdfs:label>
    </owl:Class>
    


    <!-- http://purl.obolibrary.org/obo/TAXRANK_0000021 -->

    <owl:Class rdf:about="http://purl.obolibrary.org/obo/TAXRANK_0000021">
        <rdfs:subClassOf rdf:resource="http://purl.obolibrary.org/obo/TAXRANK_0000000"/>
        <obo:created_by rdf:datatype="http://www.w3.org/2001/XMLSchema#string">pmidford</obo:created_by>
        <oboInOWL:xref rdf:resource="http://purl.obolibrary.org/obo/NCBITaxon#_parvorder"/>
        <rdfs:label rdf:datatype="http://www.w3.org/2001/XMLSchema#string">parvorder</rdfs:label>
    </owl:Class>
    


    <!-- http://purl.obolibrary.org/obo/TAXRANK_0000022 -->

    <owl:Class rdf:about="http://purl.obolibrary.org/obo/TAXRANK_0000022">
        <rdfs:subClassOf rdf:resource="http://purl.obolibrary.org/obo/TAXRANK_0000000"/>
        <obo:created_by rdf:datatype="http://www.w3.org/2001/XMLSchema#string">pmidford</obo:created_by>
        <oboInOWL:xref rdf:resource="http://purl.obolibrary.org/obo/NCBITaxon#_superkingdom"/>
        <oboInOWL:xref rdf:resource="http://rs.tdwg.org/ontology/voc/TaxonRank#Superkingdom"/>
        <rdfs:label rdf:datatype="http://www.w3.org/2001/XMLSchema#string">superkingdom</rdfs:label>
    </owl:Class>
    


    <!-- http://purl.obolibrary.org/obo/TAXRANK_0000023 -->

    <owl:Class rdf:about="http://purl.obolibrary.org/obo/TAXRANK_0000023">
        <rdfs:subClassOf rdf:resource="http://purl.obolibrary.org/obo/TAXRANK_0000000"/>
        <obo:created_by rdf:datatype="http://www.w3.org/2001/XMLSchema#string">pmidford</obo:created_by>
        <oboInOWL:xref rdf:resource="http://purl.obolibrary.org/obo/NCBITaxon#_subspecies"/>
        <oboInOWL:xref rdf:resource="http://rs.tdwg.org/ontology/voc/TaxonRank#Subspecies"/>
        <rdfs:label rdf:datatype="http://www.w3.org/2001/XMLSchema#string">subspecies</rdfs:label>
    </owl:Class>
    


    <!-- http://purl.obolibrary.org/obo/TAXRANK_0000024 -->

    <owl:Class rdf:about="http://purl.obolibrary.org/obo/TAXRANK_0000024">
        <rdfs:subClassOf rdf:resource="http://purl.obolibrary.org/obo/TAXRANK_0000000"/>
        <obo:created_by rdf:datatype="http://www.w3.org/2001/XMLSchema#string">pmidford</obo:created_by>
        <oboInOWL:xref rdf:resource="http://purl.obolibrary.org/obo/NCBITaxon#_subfamily"/>
        <oboInOWL:xref rdf:resource="http://rs.tdwg.org/ontology/voc/TaxonRank#Subfamily"/>
        <oboInOWL:xref rdf:datatype="http://www.w3.org/2001/XMLSchema#string">http://www.ics.forth.gr/isl/ontology/MarineTLO/BT25_SubFamily</oboInOWL:xref>
        <rdfs:label rdf:datatype="http://www.w3.org/2001/XMLSchema#string">subfamily</rdfs:label>
    </owl:Class>
    


    <!-- http://purl.obolibrary.org/obo/TAXRANK_0000025 -->

    <owl:Class rdf:about="http://purl.obolibrary.org/obo/TAXRANK_0000025">
        <rdfs:subClassOf rdf:resource="http://purl.obolibrary.org/obo/TAXRANK_0000000"/>
        <obo:created_by rdf:datatype="http://www.w3.org/2001/XMLSchema#string">pmidford</obo:created_by>
        <oboInOWL:xref rdf:resource="http://purl.obolibrary.org/obo/NCBITaxon#_tribe"/>
        <oboInOWL:xref rdf:resource="http://rs.tdwg.org/ontology/voc/TaxonRank#Tribe"/>
        <rdfs:label rdf:datatype="http://www.w3.org/2001/XMLSchema#string">tribe</rdfs:label>
    </owl:Class>
    


    <!-- http://purl.obolibrary.org/obo/TAXRANK_0000026 -->

    <owl:Class rdf:about="http://purl.obolibrary.org/obo/TAXRANK_0000026">
        <rdfs:subClassOf rdf:resource="http://purl.obolibrary.org/obo/TAXRANK_0000000"/>
        <obo:created_by rdf:datatype="http://www.w3.org/2001/XMLSchema#string">pmidford</obo:created_by>
        <oboInOWL:hasExactSynonym rdf:datatype="http://www.w3.org/2001/XMLSchema#string">form</oboInOWL:hasExactSynonym>
        <oboInOWL:xref rdf:resource="http://purl.obolibrary.org/obo/NCBITaxon#_forma"/>
        <oboInOWL:xref rdf:resource="http://rs.tdwg.org/ontology/voc/TaxonRank#Form"/>
        <rdfs:label rdf:datatype="http://www.w3.org/2001/XMLSchema#string">forma</rdfs:label>
    </owl:Class>
    


    <!-- http://purl.obolibrary.org/obo/TAXRANK_0000027 -->

    <owl:Class rdf:about="http://purl.obolibrary.org/obo/TAXRANK_0000027">
        <rdfs:subClassOf rdf:resource="http://purl.obolibrary.org/obo/TAXRANK_0000000"/>
        <obo:created_by rdf:datatype="http://www.w3.org/2001/XMLSchema#string">pmidford</obo:created_by>
        <oboInOWL:hasExactSynonym rdf:datatype="http://www.w3.org/2001/XMLSchema#string">superdivision</oboInOWL:hasExactSynonym>
        <oboInOWL:xref rdf:resource="http://purl.obolibrary.org/obo/NCBITaxon#_superphylum"/>
        <oboInOWL:xref rdf:resource="http://rs.tdwg.org/ontology/voc/TaxonRank#Superphylum"/>
        <rdfs:label rdf:datatype="http://www.w3.org/2001/XMLSchema#string">superphylum</rdfs:label>
    </owl:Class>
    


    <!-- http://purl.obolibrary.org/obo/TAXRANK_0000028 -->

    <owl:Class rdf:about="http://purl.obolibrary.org/obo/TAXRANK_0000028">
        <rdfs:subClassOf rdf:resource="http://purl.obolibrary.org/obo/TAXRANK_0000000"/>
        <obo:created_by rdf:datatype="http://www.w3.org/2001/XMLSchema#string">pmidford</obo:created_by>
        <oboInOWL:xref rdf:resource="http://purl.obolibrary.org/obo/NCBITaxon#_subtribe"/>
        <oboInOWL:xref rdf:resource="http://rs.tdwg.org/ontology/voc/TaxonRank#Subtribe"/>
        <rdfs:label rdf:datatype="http://www.w3.org/2001/XMLSchema#string">subtribe</rdfs:label>
    </owl:Class>
    


    <!-- http://purl.obolibrary.org/obo/TAXRANK_0000029 -->

    <owl:Class rdf:about="http://purl.obolibrary.org/obo/TAXRANK_0000029">
        <rdfs:subClassOf rdf:resource="http://purl.obolibrary.org/obo/TAXRANK_0000000"/>
        <obo:created_by rdf:datatype="http://www.w3.org/2001/XMLSchema#string">pmidford</obo:created_by>
        <oboInOWL:xref rdf:resource="http://purl.obolibrary.org/obo/NCBITaxon#_subkingdom"/>
        <oboInOWL:xref rdf:resource="http://rs.tdwg.org/ontology/voc/TaxonRank#Subkingdom"/>
        <rdfs:label rdf:datatype="http://www.w3.org/2001/XMLSchema#string">subkingdom</rdfs:label>
    </owl:Class>
    


    <!-- http://purl.obolibrary.org/obo/TAXRANK_0000030 -->

    <owl:Class rdf:about="http://purl.obolibrary.org/obo/TAXRANK_0000030">
        <rdfs:subClassOf rdf:resource="http://purl.obolibrary.org/obo/TAXRANK_0000000"/>
        <obo:created_by rdf:datatype="http://www.w3.org/2001/XMLSchema#string">pmidford</obo:created_by>
        <oboInOWL:xref rdf:resource="http://rs.tdwg.org/ontology/voc/TaxonRank#Section"/>
        <rdfs:label rdf:datatype="http://www.w3.org/2001/XMLSchema#string">section</rdfs:label>
    </owl:Class>
    


    <!-- http://purl.obolibrary.org/obo/TAXRANK_0000031 -->

    <owl:Class rdf:about="http://purl.obolibrary.org/obo/TAXRANK_0000031">
        <rdfs:subClassOf rdf:resource="http://purl.obolibrary.org/obo/TAXRANK_0000000"/>
        <obo:created_by rdf:datatype="http://www.w3.org/2001/XMLSchema#string">pmidford</obo:created_by>
        <oboInOWL:xref rdf:resource="http://rs.tdwg.org/ontology/voc/TaxonRank#Series"/>
        <rdfs:label rdf:datatype="http://www.w3.org/2001/XMLSchema#string">series</rdfs:label>
    </owl:Class>
    


    <!-- http://purl.obolibrary.org/obo/TAXRANK_0000032 -->

    <owl:Class rdf:about="http://purl.obolibrary.org/obo/TAXRANK_0000032">
        <rdfs:subClassOf rdf:resource="http://purl.obolibrary.org/obo/TAXRANK_0000000"/>
        <obo:created_by rdf:datatype="http://www.w3.org/2001/XMLSchema#string">pmidford</obo:created_by>
        <oboInOWL:xref rdf:resource="http://rs.tdwg.org/ontology/voc/TaxonRank#Bio-variety"/>
        <rdfs:label rdf:datatype="http://www.w3.org/2001/XMLSchema#string">bio-variety</rdfs:label>
    </owl:Class>
    


    <!-- http://purl.obolibrary.org/obo/TAXRANK_0000033 -->

    <owl:Class rdf:about="http://purl.obolibrary.org/obo/TAXRANK_0000033">
        <rdfs:subClassOf rdf:resource="http://purl.obolibrary.org/obo/TAXRANK_0000000"/>
        <obo:created_by rdf:datatype="http://www.w3.org/2001/XMLSchema#string">pmidford</obo:created_by>
        <oboInOWL:xref rdf:resource="http://rs.tdwg.org/ontology/voc/TaxonRank#Candidate"/>
        <rdfs:label rdf:datatype="http://www.w3.org/2001/XMLSchema#string">candidate</rdfs:label>
    </owl:Class>
    


    <!-- http://purl.obolibrary.org/obo/TAXRANK_0000034 -->

    <owl:Class rdf:about="http://purl.obolibrary.org/obo/TAXRANK_0000034">
        <rdfs:subClassOf rdf:resource="http://purl.obolibrary.org/obo/TAXRANK_0000000"/>
        <obo:created_by rdf:datatype="http://www.w3.org/2001/XMLSchema#string">pmidford</obo:created_by>
        <oboInOWL:xref rdf:resource="http://rs.tdwg.org/ontology/voc/TaxonRank#Cultivar"/>
        <rdfs:label rdf:datatype="http://www.w3.org/2001/XMLSchema#string">cultivar</rdfs:label>
    </owl:Class>
    


    <!-- http://purl.obolibrary.org/obo/TAXRANK_0000035 -->

    <owl:Class rdf:about="http://purl.obolibrary.org/obo/TAXRANK_0000035">
        <rdfs:subClassOf rdf:resource="http://purl.obolibrary.org/obo/TAXRANK_0000000"/>
        <obo:created_by rdf:datatype="http://www.w3.org/2001/XMLSchema#string">pmidford</obo:created_by>
        <oboInOWL:xref rdf:resource="http://rs.tdwg.org/ontology/voc/TaxonRank#Cultivar-group"/>
        <rdfs:label rdf:datatype="http://www.w3.org/2001/XMLSchema#string">cultivar-group</rdfs:label>
    </owl:Class>
    


    <!-- http://purl.obolibrary.org/obo/TAXRANK_0000036 -->

    <owl:Class rdf:about="http://purl.obolibrary.org/obo/TAXRANK_0000036">
        <rdfs:subClassOf rdf:resource="http://purl.obolibrary.org/obo/TAXRANK_0000000"/>
        <obo:created_by rdf:datatype="http://www.w3.org/2001/XMLSchema#string">pmidford</obo:created_by>
        <oboInOWL:xref rdf:resource="http://rs.tdwg.org/ontology/voc/TaxonRank#DenominationClass"/>
        <rdfs:label rdf:datatype="http://www.w3.org/2001/XMLSchema#string">denominationclass</rdfs:label>
    </owl:Class>
    


    <!-- http://purl.obolibrary.org/obo/TAXRANK_0000037 -->

    <owl:Class rdf:about="http://purl.obolibrary.org/obo/TAXRANK_0000037">
        <rdfs:subClassOf rdf:resource="http://purl.obolibrary.org/obo/TAXRANK_0000000"/>
        <obo:created_by rdf:datatype="http://www.w3.org/2001/XMLSchema#string">pmidford</obo:created_by>
        <oboInOWL:hasExactSynonym rdf:datatype="http://www.w3.org/2001/XMLSchema#string">empire</oboInOWL:hasExactSynonym>
        <oboInOWL:xref rdf:resource="http://rs.tdwg.org/ontology/voc/TaxonRank#Domain"/>
        <rdfs:label rdf:datatype="http://www.w3.org/2001/XMLSchema#string">domain</rdfs:label>
    </owl:Class>
    


    <!-- http://purl.obolibrary.org/obo/TAXRANK_0000038 -->

    <owl:Class rdf:about="http://purl.obolibrary.org/obo/TAXRANK_0000038">
        <rdfs:subClassOf rdf:resource="http://purl.obolibrary.org/obo/TAXRANK_0000000"/>
        <obo:created_by rdf:datatype="http://www.w3.org/2001/XMLSchema#string">pmidford</obo:created_by>
        <oboInOWL:xref rdf:resource="http://rs.tdwg.org/ontology/voc/TaxonRank#Graft-chimaera"/>
        <rdfs:label rdf:datatype="http://www.w3.org/2001/XMLSchema#string">graft-chimaera</rdfs:label>
    </owl:Class>
    


    <!-- http://purl.obolibrary.org/obo/TAXRANK_0000039 -->

    <owl:Class rdf:about="http://purl.obolibrary.org/obo/TAXRANK_0000039">
        <rdfs:subClassOf rdf:resource="http://purl.obolibrary.org/obo/TAXRANK_0000000"/>
        <obo:created_by rdf:datatype="http://www.w3.org/2001/XMLSchema#string">pmidford</obo:created_by>
        <oboInOWL:xref rdf:resource="http://rs.tdwg.org/ontology/voc/TaxonRank#Grex"/>
        <rdfs:label rdf:datatype="http://www.w3.org/2001/XMLSchema#string">grex</rdfs:label>
    </owl:Class>
    


    <!-- http://purl.obolibrary.org/obo/TAXRANK_0000040 -->

    <owl:Class rdf:about="http://purl.obolibrary.org/obo/TAXRANK_0000040">
        <rdfs:subClassOf rdf:resource="http://purl.obolibrary.org/obo/TAXRANK_0000000"/>
        <obo:created_by rdf:datatype="http://www.w3.org/2001/XMLSchema#string">pmidford</obo:created_by>
        <oboInOWL:hasExactSynonym rdf:datatype="http://www.w3.org/2001/XMLSchema#string">infradivision</oboInOWL:hasExactSynonym>
        <oboInOWL:xref rdf:resource="http://rs.tdwg.org/ontology/voc/TaxonRank#Infraphylum"/>
        <rdfs:label rdf:datatype="http://www.w3.org/2001/XMLSchema#string">infraphylum</rdfs:label>
    </owl:Class>
    


    <!-- http://purl.obolibrary.org/obo/TAXRANK_0000041 -->

    <owl:Class rdf:about="http://purl.obolibrary.org/obo/TAXRANK_0000041">
        <rdfs:subClassOf rdf:resource="http://purl.obolibrary.org/obo/TAXRANK_0000000"/>
        <obo:created_by rdf:datatype="http://www.w3.org/2001/XMLSchema#string">pmidford</obo:created_by>
        <oboInOWL:xref rdf:resource="http://rs.tdwg.org/ontology/voc/TaxonRank#Infrafamily"/>
        <rdfs:label rdf:datatype="http://www.w3.org/2001/XMLSchema#string">infrafamily</rdfs:label>
    </owl:Class>
    


    <!-- http://purl.obolibrary.org/obo/TAXRANK_0000042 -->

    <owl:Class rdf:about="http://purl.obolibrary.org/obo/TAXRANK_0000042">
        <rdfs:subClassOf rdf:resource="http://purl.obolibrary.org/obo/TAXRANK_0000000"/>
        <obo:created_by rdf:datatype="http://www.w3.org/2001/XMLSchema#string">pmidford</obo:created_by>
        <oboInOWL:xref rdf:resource="http://rs.tdwg.org/ontology/voc/TaxonRank#InfragenericTaxon"/>
        <rdfs:label rdf:datatype="http://www.w3.org/2001/XMLSchema#string">infragenerictaxon</rdfs:label>
    </owl:Class>
    


    <!-- http://purl.obolibrary.org/obo/TAXRANK_0000043 -->

    <owl:Class rdf:about="http://purl.obolibrary.org/obo/TAXRANK_0000043">
        <rdfs:subClassOf rdf:resource="http://purl.obolibrary.org/obo/TAXRANK_0000000"/>
        <obo:created_by rdf:datatype="http://www.w3.org/2001/XMLSchema#string">pmidford</obo:created_by>
        <oboInOWL:xref rdf:resource="http://rs.tdwg.org/ontology/voc/TaxonRank#Infragenus"/>
        <rdfs:label rdf:datatype="http://www.w3.org/2001/XMLSchema#string">infragenus</rdfs:label>
    </owl:Class>
    


    <!-- http://purl.obolibrary.org/obo/TAXRANK_0000044 -->

    <owl:Class rdf:about="http://purl.obolibrary.org/obo/TAXRANK_0000044">
        <rdfs:subClassOf rdf:resource="http://purl.obolibrary.org/obo/TAXRANK_0000000"/>
        <obo:created_by rdf:datatype="http://www.w3.org/2001/XMLSchema#string">pmidford</obo:created_by>
        <oboInOWL:xref rdf:resource="http://rs.tdwg.org/ontology/voc/TaxonRank#Infrakingdom"/>
        <rdfs:label rdf:datatype="http://www.w3.org/2001/XMLSchema#string">infrakingdom</rdfs:label>
    </owl:Class>
    


    <!-- http://purl.obolibrary.org/obo/TAXRANK_0000045 -->

    <owl:Class rdf:about="http://purl.obolibrary.org/obo/TAXRANK_0000045">
        <rdfs:subClassOf rdf:resource="http://purl.obolibrary.org/obo/TAXRANK_0000000"/>
        <obo:created_by rdf:datatype="http://www.w3.org/2001/XMLSchema#string">pmidford</obo:created_by>
        <oboInOWL:xref rdf:resource="http://rs.tdwg.org/ontology/voc/TaxonRank#Infraspecies"/>
        <rdfs:label rdf:datatype="http://www.w3.org/2001/XMLSchema#string">infraspecies</rdfs:label>
    </owl:Class>
    


    <!-- http://purl.obolibrary.org/obo/TAXRANK_0000046 -->

    <owl:Class rdf:about="http://purl.obolibrary.org/obo/TAXRANK_0000046">
        <rdfs:subClassOf rdf:resource="http://purl.obolibrary.org/obo/TAXRANK_0000000"/>
        <obo:created_by rdf:datatype="http://www.w3.org/2001/XMLSchema#string">pmidford</obo:created_by>
        <oboInOWL:xref rdf:resource="http://rs.tdwg.org/ontology/voc/TaxonRank#InfraspecificTaxon"/>
        <rdfs:label rdf:datatype="http://www.w3.org/2001/XMLSchema#string">infraspecificTaxon</rdfs:label>
    </owl:Class>
    


    <!-- http://purl.obolibrary.org/obo/TAXRANK_0000047 -->

    <owl:Class rdf:about="http://purl.obolibrary.org/obo/TAXRANK_0000047">
        <rdfs:subClassOf rdf:resource="http://purl.obolibrary.org/obo/TAXRANK_0000000"/>
        <obo:created_by rdf:datatype="http://www.w3.org/2001/XMLSchema#string">pmidford</obo:created_by>
        <oboInOWL:xref rdf:resource="http://rs.tdwg.org/ontology/voc/TaxonRank#Infratribe"/>
        <rdfs:label rdf:datatype="http://www.w3.org/2001/XMLSchema#string">infratribe</rdfs:label>
    </owl:Class>
    


    <!-- http://purl.obolibrary.org/obo/TAXRANK_0000048 -->

    <owl:Class rdf:about="http://purl.obolibrary.org/obo/TAXRANK_0000048">
        <rdfs:subClassOf rdf:resource="http://purl.obolibrary.org/obo/TAXRANK_0000000"/>
        <obo:created_by rdf:datatype="http://www.w3.org/2001/XMLSchema#string">pmidford</obo:created_by>
        <oboInOWL:xref rdf:resource="http://rs.tdwg.org/ontology/voc/TaxonRank#patho-variety"/>
        <rdfs:label rdf:datatype="http://www.w3.org/2001/XMLSchema#string">patho-variety</rdfs:label>
    </owl:Class>
    


    <!-- http://purl.obolibrary.org/obo/TAXRANK_0000049 -->

    <owl:Class rdf:about="http://purl.obolibrary.org/obo/TAXRANK_0000049">
        <rdfs:subClassOf rdf:resource="http://purl.obolibrary.org/obo/TAXRANK_0000000"/>
        <obo:created_by rdf:datatype="http://www.w3.org/2001/XMLSchema#string">pmidford</obo:created_by>
        <oboInOWL:xref rdf:resource="http://rs.tdwg.org/ontology/voc/TaxonRank#Specialform"/>
        <rdfs:label rdf:datatype="http://www.w3.org/2001/XMLSchema#string">specialform</rdfs:label>
    </owl:Class>
    


    <!-- http://purl.obolibrary.org/obo/TAXRANK_0000050 -->

    <owl:Class rdf:about="http://purl.obolibrary.org/obo/TAXRANK_0000050">
        <rdfs:subClassOf rdf:resource="http://purl.obolibrary.org/obo/TAXRANK_0000000"/>
        <obo:created_by rdf:datatype="http://www.w3.org/2001/XMLSchema#string">pmidford</obo:created_by>
        <oboInOWL:xref rdf:resource="http://rs.tdwg.org/ontology/voc/TaxonRank#SpeciesAggregate"/>
        <rdfs:label rdf:datatype="http://www.w3.org/2001/XMLSchema#string">speciesaggregate</rdfs:label>
    </owl:Class>
    


    <!-- http://purl.obolibrary.org/obo/TAXRANK_0000051 -->

    <owl:Class rdf:about="http://purl.obolibrary.org/obo/TAXRANK_0000051">
        <rdfs:subClassOf rdf:resource="http://purl.obolibrary.org/obo/TAXRANK_0000000"/>
        <obo:created_by rdf:datatype="http://www.w3.org/2001/XMLSchema#string">pmidford</obo:created_by>
        <oboInOWL:xref rdf:resource="http://rs.tdwg.org/ontology/voc/TaxonRank#Sub-Variety"/>
        <rdfs:label rdf:datatype="http://www.w3.org/2001/XMLSchema#string">subvariety</rdfs:label>
    </owl:Class>
    


    <!-- http://purl.obolibrary.org/obo/TAXRANK_0000052 -->

    <owl:Class rdf:about="http://purl.obolibrary.org/obo/TAXRANK_0000052">
        <rdfs:subClassOf rdf:resource="http://purl.obolibrary.org/obo/TAXRANK_0000000"/>
        <obo:created_by rdf:datatype="http://www.w3.org/2001/XMLSchema#string">pmidford</obo:created_by>
        <oboInOWL:xref rdf:resource="http://rs.tdwg.org/ontology/voc/TaxonRank#Sub-Sub-Variety"/>
        <rdfs:label rdf:datatype="http://www.w3.org/2001/XMLSchema#string">subsubvariety</rdfs:label>
    </owl:Class>
    


    <!-- http://purl.obolibrary.org/obo/TAXRANK_0000053 -->

    <owl:Class rdf:about="http://purl.obolibrary.org/obo/TAXRANK_0000053">
        <rdfs:subClassOf rdf:resource="http://purl.obolibrary.org/obo/TAXRANK_0000000"/>
        <obo:created_by rdf:datatype="http://www.w3.org/2001/XMLSchema#string">pmidford</obo:created_by>
        <oboInOWL:xref rdf:resource="http://rs.tdwg.org/ontology/voc/TaxonRank#Subsection"/>
        <rdfs:label rdf:datatype="http://www.w3.org/2001/XMLSchema#string">subsection</rdfs:label>
    </owl:Class>
    


    <!-- http://purl.obolibrary.org/obo/TAXRANK_0000054 -->

    <owl:Class rdf:about="http://purl.obolibrary.org/obo/TAXRANK_0000054">
        <rdfs:subClassOf rdf:resource="http://purl.obolibrary.org/obo/TAXRANK_0000000"/>
        <obo:created_by rdf:datatype="http://www.w3.org/2001/XMLSchema#string">pmidford</obo:created_by>
        <oboInOWL:xref rdf:resource="http://rs.tdwg.org/ontology/voc/TaxonRank#Subseries"/>
        <rdfs:label rdf:datatype="http://www.w3.org/2001/XMLSchema#string">subseries</rdfs:label>
    </owl:Class>
    


    <!-- http://purl.obolibrary.org/obo/TAXRANK_0000055 -->

    <owl:Class rdf:about="http://purl.obolibrary.org/obo/TAXRANK_0000055">
        <rdfs:subClassOf rdf:resource="http://purl.obolibrary.org/obo/TAXRANK_0000000"/>
        <obo:created_by rdf:datatype="http://www.w3.org/2001/XMLSchema#string">pmidford</obo:created_by>
        <oboInOWL:xref rdf:resource="http://rs.tdwg.org/ontology/voc/TaxonRank#SubspecificAggregate"/>
        <rdfs:label rdf:datatype="http://www.w3.org/2001/XMLSchema#string">subspecificaggregate</rdfs:label>
    </owl:Class>
    


    <!-- http://purl.obolibrary.org/obo/TAXRANK_0000056 -->

    <owl:Class rdf:about="http://purl.obolibrary.org/obo/TAXRANK_0000056">
        <rdfs:subClassOf rdf:resource="http://purl.obolibrary.org/obo/TAXRANK_0000000"/>
        <obo:created_by rdf:datatype="http://www.w3.org/2001/XMLSchema#string">pmidford</obo:created_by>
        <oboInOWL:xref rdf:resource="http://rs.tdwg.org/ontology/voc/TaxonRank#Subsubform"/>
        <rdfs:label rdf:datatype="http://www.w3.org/2001/XMLSchema#string">subsubform</rdfs:label>
    </owl:Class>
    


    <!-- http://purl.obolibrary.org/obo/TAXRANK_0000057 -->

    <owl:Class rdf:about="http://purl.obolibrary.org/obo/TAXRANK_0000057">
        <rdfs:subClassOf rdf:resource="http://purl.obolibrary.org/obo/TAXRANK_0000000"/>
        <obo:created_by rdf:datatype="http://www.w3.org/2001/XMLSchema#string">pmidford</obo:created_by>
        <oboInOWL:xref rdf:resource="http://rs.tdwg.org/ontology/voc/TaxonRank#Supertribe"/>
        <rdfs:label rdf:datatype="http://www.w3.org/2001/XMLSchema#string">supertribe</rdfs:label>
    </owl:Class>
    


    <!-- http://purl.obolibrary.org/obo/TAXRANK_0000058 -->

    <owl:Class rdf:about="http://purl.obolibrary.org/obo/TAXRANK_0000058">
        <rdfs:subClassOf rdf:resource="http://purl.obolibrary.org/obo/TAXRANK_0000000"/>
        <obo:created_by rdf:datatype="http://www.w3.org/2001/XMLSchema#string">pmidford</obo:created_by>
        <oboInOWL:xref rdf:resource="http://rs.tdwg.org/ontology/voc/TaxonRank#SupragenericTaxon"/>
        <rdfs:label rdf:datatype="http://www.w3.org/2001/XMLSchema#string">supragenerictaxon</rdfs:label>
    </owl:Class>
    


    <!-- http://purl.obolibrary.org/obo/VTO_0000001 -->

    <owl:Class rdf:about="http://purl.obolibrary.org/obo/VTO_0000001">
        <rdfs:subClassOf rdf:resource="https://w3id.org/dsablum/FishOntology#FO_0000279"/>
        <oboInOwl:hasDbXref rdf:datatype="http://www.w3.org/2001/XMLSchema#string">PaleoDB:33815</oboInOwl:hasDbXref>
        <oboInOwl:hasOBONamespace rdf:datatype="http://www.w3.org/2001/XMLSchema#string">vto-namespace</oboInOwl:hasOBONamespace>
        <oboInOwl:id rdf:datatype="http://www.w3.org/2001/XMLSchema#string">VTO:0000001</oboInOwl:id>
        <rdfs:label rdf:datatype="http://www.w3.org/2001/XMLSchema#string">Chordata</rdfs:label>
    </owl:Class>
    


    <!-- http://purl.obolibrary.org/obo/VTO_0000006 -->

    <owl:Class rdf:about="http://purl.obolibrary.org/obo/VTO_0000006">
        <rdfs:subClassOf rdf:resource="http://purl.obolibrary.org/obo/VTO_0000001"/>
        <vto:has_rank rdf:resource="http://purl.obolibrary.org/obo/TAXRANK_0000008"/>
        <oboInOwl:hasDbXref rdf:datatype="http://www.w3.org/2001/XMLSchema#string">NCBITaxon:89593</oboInOwl:hasDbXref>
        <oboInOwl:hasDbXref rdf:datatype="http://www.w3.org/2001/XMLSchema#string">PaleoDB:218962</oboInOwl:hasDbXref>
        <oboInOwl:hasOBONamespace rdf:datatype="http://www.w3.org/2001/XMLSchema#string">vto-namespace</oboInOwl:hasOBONamespace>
        <oboInOwl:id rdf:datatype="http://www.w3.org/2001/XMLSchema#string">VTO:0000006</oboInOwl:id>
        <rdfs:label rdf:datatype="http://www.w3.org/2001/XMLSchema#string">Craniata</rdfs:label>
    </owl:Class>
    


    <!-- http://purl.obolibrary.org/obo/VTO_0000007 -->

    <owl:Class rdf:about="http://purl.obolibrary.org/obo/VTO_0000007">
        <rdfs:subClassOf rdf:resource="http://purl.obolibrary.org/obo/VTO_0000006"/>
        <oboInOwl:hasDbXref rdf:datatype="http://www.w3.org/2001/XMLSchema#string">NCBITaxon:7742</oboInOwl:hasDbXref>
        <oboInOwl:hasDbXref rdf:datatype="http://www.w3.org/2001/XMLSchema#string">PaleoDB:179042</oboInOwl:hasDbXref>
        <oboInOwl:hasOBONamespace rdf:datatype="http://www.w3.org/2001/XMLSchema#string">vto-namespace</oboInOwl:hasOBONamespace>
        <oboInOwl:id rdf:datatype="http://www.w3.org/2001/XMLSchema#string">VTO:0000007</oboInOwl:id>
        <rdfs:label rdf:datatype="http://www.w3.org/2001/XMLSchema#string">Vertebrata</rdfs:label>
    </owl:Class>
    


    <!-- http://purl.obolibrary.org/obo/VTO_0000008 -->

    <owl:Class rdf:about="http://purl.obolibrary.org/obo/VTO_0000008">
        <rdfs:subClassOf rdf:resource="http://purl.obolibrary.org/obo/VTO_0000007"/>
        <vto:has_rank rdf:resource="http://purl.obolibrary.org/obo/TAXRANK_0000015"/>
        <oboInOwl:hasDbXref rdf:datatype="http://www.w3.org/2001/XMLSchema#string">NCBITaxon:7776</oboInOwl:hasDbXref>
        <oboInOwl:hasDbXref rdf:datatype="http://www.w3.org/2001/XMLSchema#string">PaleoDB:229694</oboInOwl:hasDbXref>
        <oboInOwl:hasOBONamespace rdf:datatype="http://www.w3.org/2001/XMLSchema#string">vto-namespace</oboInOwl:hasOBONamespace>
        <oboInOwl:id rdf:datatype="http://www.w3.org/2001/XMLSchema#string">VTO:0000008</oboInOwl:id>
        <rdfs:label rdf:datatype="http://www.w3.org/2001/XMLSchema#string">Gnathostomata</rdfs:label>
    </owl:Class>
    


    <!-- http://purl.obolibrary.org/obo/VTO_0000009 -->

    <owl:Class rdf:about="http://purl.obolibrary.org/obo/VTO_0000009">
        <rdfs:subClassOf rdf:resource="http://purl.obolibrary.org/obo/VTO_9000336"/>
        <oboInOwl:hasDbXref rdf:datatype="http://www.w3.org/2001/XMLSchema#string">NCBITaxon:7777</oboInOwl:hasDbXref>
        <oboInOwl:hasDbXref rdf:datatype="http://www.w3.org/2001/XMLSchema#string">PaleoDB:34422</oboInOwl:hasDbXref>
        <oboInOwl:hasDbXref rdf:datatype="http://www.w3.org/2001/XMLSchema#string">TTO:7</oboInOwl:hasDbXref>
        <oboInOwl:hasOBONamespace rdf:datatype="http://www.w3.org/2001/XMLSchema#string">vto-namespace</oboInOwl:hasOBONamespace>
        <oboInOwl:id rdf:datatype="http://www.w3.org/2001/XMLSchema#string">VTO:0000009</oboInOwl:id>
        <rdfs:label rdf:datatype="http://www.w3.org/2001/XMLSchema#string">Chondrichthyes</rdfs:label>
    </owl:Class>
    


    <!-- http://purl.obolibrary.org/obo/VTO_0000010 -->

    <owl:Class rdf:about="http://purl.obolibrary.org/obo/VTO_0000010">
        <rdfs:subClassOf rdf:resource="http://purl.obolibrary.org/obo/VTO_0000009"/>
        <vto:has_rank rdf:resource="http://purl.obolibrary.org/obo/TAXRANK_0000007"/>
        <oboInOwl:hasDbXref rdf:datatype="http://www.w3.org/2001/XMLSchema#string">NCBITaxon:7863</oboInOwl:hasDbXref>
        <oboInOwl:hasDbXref rdf:datatype="http://www.w3.org/2001/XMLSchema#string">PaleoDB:34760</oboInOwl:hasDbXref>
        <oboInOwl:hasDbXref rdf:datatype="http://www.w3.org/2001/XMLSchema#string">TTO:16</oboInOwl:hasDbXref>
        <oboInOwl:hasOBONamespace rdf:datatype="http://www.w3.org/2001/XMLSchema#string">vto-namespace</oboInOwl:hasOBONamespace>
        <oboInOwl:id rdf:datatype="http://www.w3.org/2001/XMLSchema#string">VTO:0000010</oboInOwl:id>
        <rdfs:label rdf:datatype="http://www.w3.org/2001/XMLSchema#string">Holocephali</rdfs:label>
    </owl:Class>
    


    <!-- http://purl.obolibrary.org/obo/VTO_0000011 -->

    <owl:Class rdf:about="http://purl.obolibrary.org/obo/VTO_0000011">
        <rdfs:subClassOf rdf:resource="http://purl.obolibrary.org/obo/VTO_0000010"/>
        <vto:has_rank rdf:resource="http://purl.obolibrary.org/obo/TAXRANK_0000003"/>
        <oboInOwl:hasDbXref rdf:datatype="http://www.w3.org/2001/XMLSchema#string">NCBITaxon:7864</oboInOwl:hasDbXref>
        <oboInOwl:hasDbXref rdf:datatype="http://www.w3.org/2001/XMLSchema#string">PaleoDB:34790</oboInOwl:hasDbXref>
        <oboInOwl:hasDbXref rdf:datatype="http://www.w3.org/2001/XMLSchema#string">TTO:1527</oboInOwl:hasDbXref>
        <oboInOwl:hasOBONamespace rdf:datatype="http://www.w3.org/2001/XMLSchema#string">vto-namespace</oboInOwl:hasOBONamespace>
        <oboInOwl:hasRelatedSynonym rdf:datatype="http://www.w3.org/2001/XMLSchema#string">chimaeras</oboInOwl:hasRelatedSynonym>
        <oboInOwl:id rdf:datatype="http://www.w3.org/2001/XMLSchema#string">VTO:0000011</oboInOwl:id>
        <rdfs:label rdf:datatype="http://www.w3.org/2001/XMLSchema#string">Chimaeriformes</rdfs:label>
    </owl:Class>
    <owl:Axiom>
        <owl:annotatedSource rdf:resource="http://purl.obolibrary.org/obo/VTO_0000011"/>
        <owl:annotatedProperty rdf:resource="http://www.geneontology.org/formats/oboInOwl#hasRelatedSynonym"/>
        <owl:annotatedTarget rdf:datatype="http://www.w3.org/2001/XMLSchema#string">chimaeras</owl:annotatedTarget>
        <oboInOwl:hasDbXref rdf:datatype="http://www.w3.org/2001/XMLSchema#string">FISHBASE:47560</oboInOwl:hasDbXref>
        <oboInOwl:hasSynonymType rdf:resource="http://purl.obolibrary.org/obo/vto#COMMONNAME"/>
    </owl:Axiom>
    


    <!-- http://purl.obolibrary.org/obo/VTO_0000054 -->

    <owl:Class rdf:about="http://purl.obolibrary.org/obo/VTO_0000054">
        <rdfs:subClassOf rdf:resource="http://purl.obolibrary.org/obo/VTO_0000011"/>
        <vto:has_rank rdf:resource="http://purl.obolibrary.org/obo/TAXRANK_0000004"/>
        <oboInOwl:hasDbXref rdf:datatype="http://www.w3.org/2001/XMLSchema#string">NCBITaxon:7865</oboInOwl:hasDbXref>
        <oboInOwl:hasDbXref rdf:datatype="http://www.w3.org/2001/XMLSchema#string">TTO:10030</oboInOwl:hasDbXref>
        <oboInOwl:hasOBONamespace rdf:datatype="http://www.w3.org/2001/XMLSchema#string">vto-namespace</oboInOwl:hasOBONamespace>
        <oboInOwl:hasRelatedSynonym rdf:datatype="http://www.w3.org/2001/XMLSchema#string">Plownose chimaeras</oboInOwl:hasRelatedSynonym>
        <oboInOwl:id rdf:datatype="http://www.w3.org/2001/XMLSchema#string">VTO:0000054</oboInOwl:id>
        <rdfs:label rdf:datatype="http://www.w3.org/2001/XMLSchema#string">Callorhinchidae</rdfs:label>
    </owl:Class>
    <owl:Axiom>
        <owl:annotatedSource rdf:resource="http://purl.obolibrary.org/obo/VTO_0000054"/>
        <owl:annotatedProperty rdf:resource="http://www.geneontology.org/formats/oboInOwl#hasRelatedSynonym"/>
        <owl:annotatedTarget rdf:datatype="http://www.w3.org/2001/XMLSchema#string">Plownose chimaeras</owl:annotatedTarget>
        <oboInOwl:hasDbXref rdf:datatype="http://www.w3.org/2001/XMLSchema#string">FISHBASE:8399</oboInOwl:hasDbXref>
        <oboInOwl:hasSynonymType rdf:resource="http://purl.obolibrary.org/obo/vto#COMMONNAME"/>
    </owl:Axiom>
    


    <!-- http://purl.obolibrary.org/obo/VTO_0000055 -->

    <owl:Class rdf:about="http://purl.obolibrary.org/obo/VTO_0000055">
        <rdfs:subClassOf rdf:resource="http://purl.obolibrary.org/obo/VTO_0000054"/>
        <vto:has_rank rdf:resource="http://purl.obolibrary.org/obo/TAXRANK_0000005"/>
        <oboInOwl:hasDbXref rdf:datatype="http://www.w3.org/2001/XMLSchema#string">NCBITaxon:7866</oboInOwl:hasDbXref>
        <oboInOwl:hasDbXref rdf:datatype="http://www.w3.org/2001/XMLSchema#string">TTO:109521</oboInOwl:hasDbXref>
        <oboInOwl:hasOBONamespace rdf:datatype="http://www.w3.org/2001/XMLSchema#string">vto-namespace</oboInOwl:hasOBONamespace>
        <oboInOwl:hasRelatedSynonym rdf:datatype="http://www.w3.org/2001/XMLSchema#string">Callorhyncus</oboInOwl:hasRelatedSynonym>
        <oboInOwl:hasRelatedSynonym rdf:datatype="http://www.w3.org/2001/XMLSchema#string">Callorynchus</oboInOwl:hasRelatedSynonym>
        <oboInOwl:id rdf:datatype="http://www.w3.org/2001/XMLSchema#string">VTO:0000055</oboInOwl:id>
        <rdfs:label rdf:datatype="http://www.w3.org/2001/XMLSchema#string">Callorhinchus</rdfs:label>
    </owl:Class>
    <owl:Axiom>
        <owl:annotatedSource rdf:resource="http://purl.obolibrary.org/obo/VTO_0000055"/>
        <owl:annotatedProperty rdf:resource="http://www.geneontology.org/formats/oboInOwl#hasRelatedSynonym"/>
        <owl:annotatedTarget rdf:datatype="http://www.w3.org/2001/XMLSchema#string">Callorhyncus</owl:annotatedTarget>
        <oboInOwl:hasDbXref rdf:datatype="http://www.w3.org/2001/XMLSchema#string">CASGEN:9522</oboInOwl:hasDbXref>
    </owl:Axiom>
    <owl:Axiom>
        <owl:annotatedSource rdf:resource="http://purl.obolibrary.org/obo/VTO_0000055"/>
        <owl:annotatedProperty rdf:resource="http://www.geneontology.org/formats/oboInOwl#hasRelatedSynonym"/>
        <owl:annotatedTarget rdf:datatype="http://www.w3.org/2001/XMLSchema#string">Callorynchus</owl:annotatedTarget>
        <oboInOwl:hasDbXref rdf:datatype="http://www.w3.org/2001/XMLSchema#string">CASGEN:842</oboInOwl:hasDbXref>
    </owl:Axiom>
    


    <!-- http://purl.obolibrary.org/obo/VTO_0000056 -->

    <owl:Class rdf:about="http://purl.obolibrary.org/obo/VTO_0000056">
        <rdfs:subClassOf rdf:resource="http://purl.obolibrary.org/obo/VTO_0000055"/>
        <vto:has_rank rdf:resource="http://purl.obolibrary.org/obo/TAXRANK_0000006"/>
        <oboInOwl:hasDbXref rdf:datatype="http://www.w3.org/2001/XMLSchema#string">TTO:1007451</oboInOwl:hasDbXref>
        <oboInOwl:hasDbXref rdf:datatype="http://www.w3.org/2001/XMLSchema#string">urn:lsid:globalnames.org:index:9e2098e2-9d3d-56ca-a5f7-819652351384</oboInOwl:hasDbXref>
        <oboInOwl:hasOBONamespace rdf:datatype="http://www.w3.org/2001/XMLSchema#string">vto-namespace</oboInOwl:hasOBONamespace>
        <oboInOwl:hasRelatedSynonym rdf:datatype="http://www.w3.org/2001/XMLSchema#string">Callorhynchus capensis</oboInOwl:hasRelatedSynonym>
        <oboInOwl:hasRelatedSynonym rdf:datatype="http://www.w3.org/2001/XMLSchema#string">Cape elephantfish</oboInOwl:hasRelatedSynonym>
        <oboInOwl:id rdf:datatype="http://www.w3.org/2001/XMLSchema#string">VTO:0000056</oboInOwl:id>
        <rdfs:label rdf:datatype="http://www.w3.org/2001/XMLSchema#string">Callorhinchus capensis</rdfs:label>
    </owl:Class>
    <owl:Axiom>
        <owl:annotatedSource rdf:resource="http://purl.obolibrary.org/obo/VTO_0000056"/>
        <owl:annotatedProperty rdf:resource="http://www.geneontology.org/formats/oboInOwl#hasRelatedSynonym"/>
        <owl:annotatedTarget rdf:datatype="http://www.w3.org/2001/XMLSchema#string">Callorhynchus capensis</owl:annotatedTarget>
        <oboInOwl:hasDbXref rdf:datatype="http://www.w3.org/2001/XMLSchema#string">CASSPC:7451</oboInOwl:hasDbXref>
    </owl:Axiom>
    <owl:Axiom>
        <owl:annotatedSource rdf:resource="http://purl.obolibrary.org/obo/VTO_0000056"/>
        <owl:annotatedProperty rdf:resource="http://www.geneontology.org/formats/oboInOwl#hasRelatedSynonym"/>
        <owl:annotatedTarget rdf:datatype="http://www.w3.org/2001/XMLSchema#string">Cape elephantfish</owl:annotatedTarget>
        <oboInOwl:hasDbXref rdf:datatype="http://www.w3.org/2001/XMLSchema#string">FISHBASE:167</oboInOwl:hasDbXref>
        <oboInOwl:hasSynonymType rdf:resource="http://purl.obolibrary.org/obo/vto#COMMONNAME"/>
    </owl:Axiom>
    


    <!-- http://purl.obolibrary.org/obo/VTO_0000057 -->

    <owl:Class rdf:about="http://purl.obolibrary.org/obo/VTO_0000057">
        <rdfs:subClassOf rdf:resource="http://purl.obolibrary.org/obo/VTO_0000055"/>
        <vto:has_rank rdf:resource="http://purl.obolibrary.org/obo/TAXRANK_0000006"/>
        <oboInOwl:hasDbXref rdf:datatype="http://www.w3.org/2001/XMLSchema#string">NCBITaxon:7868</oboInOwl:hasDbXref>
        <oboInOwl:hasDbXref rdf:datatype="http://www.w3.org/2001/XMLSchema#string">TTO:1007452</oboInOwl:hasDbXref>
        <oboInOwl:hasDbXref rdf:datatype="http://www.w3.org/2001/XMLSchema#string">urn:lsid:globalnames.org:index:b0dc1d0c-5088-5f22-91b7-520ae6176ecc</oboInOwl:hasDbXref>
        <oboInOwl:hasOBONamespace rdf:datatype="http://www.w3.org/2001/XMLSchema#string">vto-namespace</oboInOwl:hasOBONamespace>
        <oboInOwl:hasRelatedSynonym rdf:datatype="http://www.w3.org/2001/XMLSchema#string">Callorhynchus australis</oboInOwl:hasRelatedSynonym>
        <oboInOwl:hasRelatedSynonym rdf:datatype="http://www.w3.org/2001/XMLSchema#string">Callorhynchus dasycaudatus</oboInOwl:hasRelatedSynonym>
        <oboInOwl:hasRelatedSynonym rdf:datatype="http://www.w3.org/2001/XMLSchema#string">Callorhynchus milii</oboInOwl:hasRelatedSynonym>
        <oboInOwl:hasRelatedSynonym rdf:datatype="http://www.w3.org/2001/XMLSchema#string">Callorhynchus tasmanius</oboInOwl:hasRelatedSynonym>
        <oboInOwl:hasRelatedSynonym rdf:datatype="http://www.w3.org/2001/XMLSchema#string">Ghost shark</oboInOwl:hasRelatedSynonym>
        <oboInOwl:id rdf:datatype="http://www.w3.org/2001/XMLSchema#string">VTO:0000057</oboInOwl:id>
        <rdfs:label rdf:datatype="http://www.w3.org/2001/XMLSchema#string">Callorhinchus milii</rdfs:label>
    </owl:Class>
    <owl:Axiom>
        <owl:annotatedSource rdf:resource="http://purl.obolibrary.org/obo/VTO_0000057"/>
        <owl:annotatedProperty rdf:resource="http://www.geneontology.org/formats/oboInOwl#hasRelatedSynonym"/>
        <owl:annotatedTarget rdf:datatype="http://www.w3.org/2001/XMLSchema#string">Callorhynchus australis</owl:annotatedTarget>
        <oboInOwl:hasDbXref rdf:datatype="http://www.w3.org/2001/XMLSchema#string">CASSPC:7454</oboInOwl:hasDbXref>
    </owl:Axiom>
    <owl:Axiom>
        <owl:annotatedSource rdf:resource="http://purl.obolibrary.org/obo/VTO_0000057"/>
        <owl:annotatedProperty rdf:resource="http://www.geneontology.org/formats/oboInOwl#hasRelatedSynonym"/>
        <owl:annotatedTarget rdf:datatype="http://www.w3.org/2001/XMLSchema#string">Callorhynchus dasycaudatus</owl:annotatedTarget>
        <oboInOwl:hasDbXref rdf:datatype="http://www.w3.org/2001/XMLSchema#string">CASSPC:7456</oboInOwl:hasDbXref>
    </owl:Axiom>
    <owl:Axiom>
        <owl:annotatedSource rdf:resource="http://purl.obolibrary.org/obo/VTO_0000057"/>
        <owl:annotatedProperty rdf:resource="http://www.geneontology.org/formats/oboInOwl#hasRelatedSynonym"/>
        <owl:annotatedTarget rdf:datatype="http://www.w3.org/2001/XMLSchema#string">Callorhynchus milii</owl:annotatedTarget>
        <oboInOwl:hasDbXref rdf:datatype="http://www.w3.org/2001/XMLSchema#string">CASSPC:7452</oboInOwl:hasDbXref>
    </owl:Axiom>
    <owl:Axiom>
        <owl:annotatedSource rdf:resource="http://purl.obolibrary.org/obo/VTO_0000057"/>
        <owl:annotatedProperty rdf:resource="http://www.geneontology.org/formats/oboInOwl#hasRelatedSynonym"/>
        <owl:annotatedTarget rdf:datatype="http://www.w3.org/2001/XMLSchema#string">Callorhynchus tasmanius</owl:annotatedTarget>
        <oboInOwl:hasDbXref rdf:datatype="http://www.w3.org/2001/XMLSchema#string">CASSPC:7453</oboInOwl:hasDbXref>
    </owl:Axiom>
    <owl:Axiom>
        <owl:annotatedSource rdf:resource="http://purl.obolibrary.org/obo/VTO_0000057"/>
        <owl:annotatedProperty rdf:resource="http://www.geneontology.org/formats/oboInOwl#hasRelatedSynonym"/>
        <owl:annotatedTarget rdf:datatype="http://www.w3.org/2001/XMLSchema#string">Ghost shark</owl:annotatedTarget>
        <oboInOwl:hasDbXref rdf:datatype="http://www.w3.org/2001/XMLSchema#string">FISHBASE:4722</oboInOwl:hasDbXref>
        <oboInOwl:hasSynonymType rdf:resource="http://purl.obolibrary.org/obo/vto#COMMONNAME"/>
    </owl:Axiom>
    


    <!-- http://purl.obolibrary.org/obo/VTO_0000058 -->

    <owl:Class rdf:about="http://purl.obolibrary.org/obo/VTO_0000058">
        <rdfs:subClassOf rdf:resource="http://purl.obolibrary.org/obo/VTO_0000055"/>
        <vto:has_rank rdf:resource="http://purl.obolibrary.org/obo/TAXRANK_0000006"/>
        <oboInOwl:hasDbXref rdf:datatype="http://www.w3.org/2001/XMLSchema#string">NCBITaxon:7867</oboInOwl:hasDbXref>
        <oboInOwl:hasDbXref rdf:datatype="http://www.w3.org/2001/XMLSchema#string">TTO:1007494</oboInOwl:hasDbXref>
        <oboInOwl:hasDbXref rdf:datatype="http://www.w3.org/2001/XMLSchema#string">urn:lsid:globalnames.org:index:036a73e0-44f2-579c-a7c2-8ee499521012</oboInOwl:hasDbXref>
        <oboInOwl:hasOBONamespace rdf:datatype="http://www.w3.org/2001/XMLSchema#string">vto-namespace</oboInOwl:hasOBONamespace>
        <oboInOwl:hasRelatedSynonym rdf:datatype="http://www.w3.org/2001/XMLSchema#string">Callorhinchus callorynchus (Linnaeus, 1758)</oboInOwl:hasRelatedSynonym>
        <oboInOwl:hasRelatedSynonym rdf:datatype="http://www.w3.org/2001/XMLSchema#string">Callorhynchus antarcticus</oboInOwl:hasRelatedSynonym>
        <oboInOwl:hasRelatedSynonym rdf:datatype="http://www.w3.org/2001/XMLSchema#string">Callorhynchus argenteus</oboInOwl:hasRelatedSynonym>
        <oboInOwl:hasRelatedSynonym rdf:datatype="http://www.w3.org/2001/XMLSchema#string">Callorhynchus elephantinus</oboInOwl:hasRelatedSynonym>
        <oboInOwl:hasRelatedSynonym rdf:datatype="http://www.w3.org/2001/XMLSchema#string">Callorhynchus peronii</oboInOwl:hasRelatedSynonym>
        <oboInOwl:hasRelatedSynonym rdf:datatype="http://www.w3.org/2001/XMLSchema#string">Callorhynchus smythii</oboInOwl:hasRelatedSynonym>
        <oboInOwl:hasRelatedSynonym rdf:datatype="http://www.w3.org/2001/XMLSchema#string">Callorhynchus tritoris</oboInOwl:hasRelatedSynonym>
        <oboInOwl:hasRelatedSynonym rdf:datatype="http://www.w3.org/2001/XMLSchema#string">Callorynchus elephantinus</oboInOwl:hasRelatedSynonym>
        <oboInOwl:hasRelatedSynonym rdf:datatype="http://www.w3.org/2001/XMLSchema#string">Chimaera callorynchus</oboInOwl:hasRelatedSynonym>
        <oboInOwl:hasRelatedSynonym rdf:datatype="http://www.w3.org/2001/XMLSchema#string">Elephantfish</oboInOwl:hasRelatedSynonym>
        <oboInOwl:id rdf:datatype="http://www.w3.org/2001/XMLSchema#string">VTO:0000058</oboInOwl:id>
        <rdfs:label rdf:datatype="http://www.w3.org/2001/XMLSchema#string">Callorhinchus callorynchus</rdfs:label>
    </owl:Class>
    <owl:Axiom>
        <owl:annotatedSource rdf:resource="http://purl.obolibrary.org/obo/VTO_0000058"/>
        <owl:annotatedProperty rdf:resource="http://www.geneontology.org/formats/oboInOwl#hasRelatedSynonym"/>
        <owl:annotatedTarget rdf:datatype="http://www.w3.org/2001/XMLSchema#string">Callorhinchus callorynchus (Linnaeus, 1758)</owl:annotatedTarget>
        <oboInOwl:hasDbXref rdf:datatype="http://www.w3.org/2001/XMLSchema#string">NCBITaxon:7867</oboInOwl:hasDbXref>
    </owl:Axiom>
    <owl:Axiom>
        <owl:annotatedSource rdf:resource="http://purl.obolibrary.org/obo/VTO_0000058"/>
        <owl:annotatedProperty rdf:resource="http://www.geneontology.org/formats/oboInOwl#hasRelatedSynonym"/>
        <owl:annotatedTarget rdf:datatype="http://www.w3.org/2001/XMLSchema#string">Callorhynchus antarcticus</owl:annotatedTarget>
        <oboInOwl:hasDbXref rdf:datatype="http://www.w3.org/2001/XMLSchema#string">CASSPC:67055</oboInOwl:hasDbXref>
    </owl:Axiom>
    <owl:Axiom>
        <owl:annotatedSource rdf:resource="http://purl.obolibrary.org/obo/VTO_0000058"/>
        <owl:annotatedProperty rdf:resource="http://www.geneontology.org/formats/oboInOwl#hasRelatedSynonym"/>
        <owl:annotatedTarget rdf:datatype="http://www.w3.org/2001/XMLSchema#string">Callorhynchus argenteus</owl:annotatedTarget>
        <oboInOwl:hasDbXref rdf:datatype="http://www.w3.org/2001/XMLSchema#string">CASSPC:27339</oboInOwl:hasDbXref>
    </owl:Axiom>
    <owl:Axiom>
        <owl:annotatedSource rdf:resource="http://purl.obolibrary.org/obo/VTO_0000058"/>
        <owl:annotatedProperty rdf:resource="http://www.geneontology.org/formats/oboInOwl#hasRelatedSynonym"/>
        <owl:annotatedTarget rdf:datatype="http://www.w3.org/2001/XMLSchema#string">Callorhynchus elephantinus</owl:annotatedTarget>
        <oboInOwl:hasDbXref rdf:datatype="http://www.w3.org/2001/XMLSchema#string">CASSPC:27337</oboInOwl:hasDbXref>
    </owl:Axiom>
    <owl:Axiom>
        <owl:annotatedSource rdf:resource="http://purl.obolibrary.org/obo/VTO_0000058"/>
        <owl:annotatedProperty rdf:resource="http://www.geneontology.org/formats/oboInOwl#hasRelatedSynonym"/>
        <owl:annotatedTarget rdf:datatype="http://www.w3.org/2001/XMLSchema#string">Callorhynchus peronii</owl:annotatedTarget>
        <oboInOwl:hasDbXref rdf:datatype="http://www.w3.org/2001/XMLSchema#string">CASSPC:7455</oboInOwl:hasDbXref>
    </owl:Axiom>
    <owl:Axiom>
        <owl:annotatedSource rdf:resource="http://purl.obolibrary.org/obo/VTO_0000058"/>
        <owl:annotatedProperty rdf:resource="http://www.geneontology.org/formats/oboInOwl#hasRelatedSynonym"/>
        <owl:annotatedTarget rdf:datatype="http://www.w3.org/2001/XMLSchema#string">Callorhynchus smythii</owl:annotatedTarget>
        <oboInOwl:hasDbXref rdf:datatype="http://www.w3.org/2001/XMLSchema#string">CASSPC:27340</oboInOwl:hasDbXref>
    </owl:Axiom>
    <owl:Axiom>
        <owl:annotatedSource rdf:resource="http://purl.obolibrary.org/obo/VTO_0000058"/>
        <owl:annotatedProperty rdf:resource="http://www.geneontology.org/formats/oboInOwl#hasRelatedSynonym"/>
        <owl:annotatedTarget rdf:datatype="http://www.w3.org/2001/XMLSchema#string">Callorhynchus tritoris</owl:annotatedTarget>
        <oboInOwl:hasDbXref rdf:datatype="http://www.w3.org/2001/XMLSchema#string">CASSPC:7457</oboInOwl:hasDbXref>
    </owl:Axiom>
    <owl:Axiom>
        <owl:annotatedSource rdf:resource="http://purl.obolibrary.org/obo/VTO_0000058"/>
        <owl:annotatedProperty rdf:resource="http://www.geneontology.org/formats/oboInOwl#hasRelatedSynonym"/>
        <owl:annotatedTarget rdf:datatype="http://www.w3.org/2001/XMLSchema#string">Callorynchus elephantinus</owl:annotatedTarget>
        <oboInOwl:hasDbXref rdf:datatype="http://www.w3.org/2001/XMLSchema#string">CASSPC:60037</oboInOwl:hasDbXref>
    </owl:Axiom>
    <owl:Axiom>
        <owl:annotatedSource rdf:resource="http://purl.obolibrary.org/obo/VTO_0000058"/>
        <owl:annotatedProperty rdf:resource="http://www.geneontology.org/formats/oboInOwl#hasRelatedSynonym"/>
        <owl:annotatedTarget rdf:datatype="http://www.w3.org/2001/XMLSchema#string">Chimaera callorynchus</owl:annotatedTarget>
        <oboInOwl:hasDbXref rdf:datatype="http://www.w3.org/2001/XMLSchema#string">CASSPC:7494</oboInOwl:hasDbXref>
    </owl:Axiom>
    <owl:Axiom>
        <owl:annotatedSource rdf:resource="http://purl.obolibrary.org/obo/VTO_0000058"/>
        <owl:annotatedProperty rdf:resource="http://www.geneontology.org/formats/oboInOwl#hasRelatedSynonym"/>
        <owl:annotatedTarget rdf:datatype="http://www.w3.org/2001/XMLSchema#string">Chimaera callorynchus</owl:annotatedTarget>
        <oboInOwl:hasDbXref rdf:datatype="http://www.w3.org/2001/XMLSchema#string">NCBITaxon:7867</oboInOwl:hasDbXref>
    </owl:Axiom>
    <owl:Axiom>
        <owl:annotatedSource rdf:resource="http://purl.obolibrary.org/obo/VTO_0000058"/>
        <owl:annotatedProperty rdf:resource="http://www.geneontology.org/formats/oboInOwl#hasRelatedSynonym"/>
        <owl:annotatedTarget rdf:datatype="http://www.w3.org/2001/XMLSchema#string">Elephantfish</owl:annotatedTarget>
        <oboInOwl:hasDbXref rdf:datatype="http://www.w3.org/2001/XMLSchema#string">FISHBASE:8399</oboInOwl:hasDbXref>
        <oboInOwl:hasSynonymType rdf:resource="http://purl.obolibrary.org/obo/vto#COMMONNAME"/>
    </owl:Axiom>
    


    <!-- http://purl.obolibrary.org/obo/VTO_0000061 -->

    <owl:Class rdf:about="http://purl.obolibrary.org/obo/VTO_0000061">
        <rdfs:subClassOf rdf:resource="http://purl.obolibrary.org/obo/VTO_0000009"/>
        <vto:has_rank rdf:resource="http://purl.obolibrary.org/obo/TAXRANK_0000007"/>
        <oboInOwl:hasDbXref rdf:datatype="http://www.w3.org/2001/XMLSchema#string">NCBITaxon:7778</oboInOwl:hasDbXref>
        <oboInOwl:hasDbXref rdf:datatype="http://www.w3.org/2001/XMLSchema#string">PaleoDB:54499</oboInOwl:hasDbXref>
        <oboInOwl:hasDbXref rdf:datatype="http://www.w3.org/2001/XMLSchema#string">TTO:15</oboInOwl:hasDbXref>
        <oboInOwl:hasOBONamespace rdf:datatype="http://www.w3.org/2001/XMLSchema#string">vto-namespace</oboInOwl:hasOBONamespace>
        <oboInOwl:id rdf:datatype="http://www.w3.org/2001/XMLSchema#string">VTO:0000061</oboInOwl:id>
        <rdfs:label rdf:datatype="http://www.w3.org/2001/XMLSchema#string">Elasmobranchii</rdfs:label>
    </owl:Class>
    


    <!-- http://purl.obolibrary.org/obo/VTO_0000067 -->

    <owl:Class rdf:about="http://purl.obolibrary.org/obo/VTO_0000067">
        <rdfs:subClassOf rdf:resource="http://purl.obolibrary.org/obo/VTO_0000061"/>
        <vto:has_rank rdf:resource="http://purl.obolibrary.org/obo/TAXRANK_0000003"/>
        <oboInOwl:hasDbXref rdf:datatype="http://www.w3.org/2001/XMLSchema#string">NCBITaxon:40667</oboInOwl:hasDbXref>
        <oboInOwl:hasDbXref rdf:datatype="http://www.w3.org/2001/XMLSchema#string">PaleoDB:34571</oboInOwl:hasDbXref>
        <oboInOwl:hasDbXref rdf:datatype="http://www.w3.org/2001/XMLSchema#string">TTO:1070</oboInOwl:hasDbXref>
        <oboInOwl:hasOBONamespace rdf:datatype="http://www.w3.org/2001/XMLSchema#string">vto-namespace</oboInOwl:hasOBONamespace>
        <oboInOwl:hasRelatedSynonym rdf:datatype="http://www.w3.org/2001/XMLSchema#string">bullhead and horn sharks</oboInOwl:hasRelatedSynonym>
        <oboInOwl:id rdf:datatype="http://www.w3.org/2001/XMLSchema#string">VTO:0000067</oboInOwl:id>
        <rdfs:label rdf:datatype="http://www.w3.org/2001/XMLSchema#string">Heterodontiformes</rdfs:label>
    </owl:Class>
    <owl:Axiom>
        <owl:annotatedSource rdf:resource="http://purl.obolibrary.org/obo/VTO_0000067"/>
        <owl:annotatedProperty rdf:resource="http://www.geneontology.org/formats/oboInOwl#hasRelatedSynonym"/>
        <owl:annotatedTarget rdf:datatype="http://www.w3.org/2001/XMLSchema#string">bullhead and horn sharks</owl:annotatedTarget>
        <oboInOwl:hasDbXref rdf:datatype="http://www.w3.org/2001/XMLSchema#string">FISHBASE:746</oboInOwl:hasDbXref>
        <oboInOwl:hasSynonymType rdf:resource="http://purl.obolibrary.org/obo/vto#COMMONNAME"/>
    </owl:Axiom>
    


    <!-- http://purl.obolibrary.org/obo/VTO_0000068 -->

    <owl:Class rdf:about="http://purl.obolibrary.org/obo/VTO_0000068">
        <rdfs:subClassOf rdf:resource="http://purl.obolibrary.org/obo/VTO_0000067"/>
        <vto:has_rank rdf:resource="http://purl.obolibrary.org/obo/TAXRANK_0000004"/>
        <oboInOwl:hasDbXref rdf:datatype="http://www.w3.org/2001/XMLSchema#string">NCBITaxon:7790</oboInOwl:hasDbXref>
        <oboInOwl:hasDbXref rdf:datatype="http://www.w3.org/2001/XMLSchema#string">PaleoDB:124932</oboInOwl:hasDbXref>
        <oboInOwl:hasDbXref rdf:datatype="http://www.w3.org/2001/XMLSchema#string">TTO:10080</oboInOwl:hasDbXref>
        <oboInOwl:hasOBONamespace rdf:datatype="http://www.w3.org/2001/XMLSchema#string">vto-namespace</oboInOwl:hasOBONamespace>
        <oboInOwl:hasRelatedSynonym rdf:datatype="http://www.w3.org/2001/XMLSchema#string">Bullhead, horn, or Port Jackson sharks</oboInOwl:hasRelatedSynonym>
        <oboInOwl:id rdf:datatype="http://www.w3.org/2001/XMLSchema#string">VTO:0000068</oboInOwl:id>
        <rdfs:label rdf:datatype="http://www.w3.org/2001/XMLSchema#string">Heterodontidae</rdfs:label>
    </owl:Class>
    <owl:Axiom>
        <owl:annotatedSource rdf:resource="http://purl.obolibrary.org/obo/VTO_0000068"/>
        <owl:annotatedProperty rdf:resource="http://www.geneontology.org/formats/oboInOwl#hasRelatedSynonym"/>
        <owl:annotatedTarget rdf:datatype="http://www.w3.org/2001/XMLSchema#string">Bullhead, horn, or Port Jackson sharks</owl:annotatedTarget>
        <oboInOwl:hasDbXref rdf:datatype="http://www.w3.org/2001/XMLSchema#string">FISHBASE:746</oboInOwl:hasDbXref>
        <oboInOwl:hasSynonymType rdf:resource="http://purl.obolibrary.org/obo/vto#COMMONNAME"/>
    </owl:Axiom>
    


    <!-- http://purl.obolibrary.org/obo/VTO_0000069 -->

    <owl:Class rdf:about="http://purl.obolibrary.org/obo/VTO_0000069">
        <rdfs:subClassOf rdf:resource="http://purl.obolibrary.org/obo/VTO_0000068"/>
        <vto:has_rank rdf:resource="http://purl.obolibrary.org/obo/TAXRANK_0000005"/>
        <oboInOwl:hasDbXref rdf:datatype="http://www.w3.org/2001/XMLSchema#string">NCBITaxon:7791</oboInOwl:hasDbXref>
        <oboInOwl:hasDbXref rdf:datatype="http://www.w3.org/2001/XMLSchema#string">PaleoDB:34572</oboInOwl:hasDbXref>
        <oboInOwl:hasDbXref rdf:datatype="http://www.w3.org/2001/XMLSchema#string">TTO:100812</oboInOwl:hasDbXref>
        <oboInOwl:hasOBONamespace rdf:datatype="http://www.w3.org/2001/XMLSchema#string">vto-namespace</oboInOwl:hasOBONamespace>
        <oboInOwl:hasRelatedSynonym rdf:datatype="http://www.w3.org/2001/XMLSchema#string">Centracion</oboInOwl:hasRelatedSynonym>
        <oboInOwl:hasRelatedSynonym rdf:datatype="http://www.w3.org/2001/XMLSchema#string">Cestracion</oboInOwl:hasRelatedSynonym>
        <oboInOwl:hasRelatedSynonym rdf:datatype="http://www.w3.org/2001/XMLSchema#string">Gyropleurodus</oboInOwl:hasRelatedSynonym>
        <oboInOwl:hasRelatedSynonym rdf:datatype="http://www.w3.org/2001/XMLSchema#string">Molochophrys</oboInOwl:hasRelatedSynonym>
        <oboInOwl:hasRelatedSynonym rdf:datatype="http://www.w3.org/2001/XMLSchema#string">Tropidodus</oboInOwl:hasRelatedSynonym>
        <oboInOwl:hasRelatedSynonym rdf:datatype="http://www.w3.org/2001/XMLSchema#string">Wuia</oboInOwl:hasRelatedSynonym>
        <oboInOwl:id rdf:datatype="http://www.w3.org/2001/XMLSchema#string">VTO:0000069</oboInOwl:id>
        <rdfs:label rdf:datatype="http://www.w3.org/2001/XMLSchema#string">Heterodontus</rdfs:label>
    </owl:Class>
    <owl:Axiom>
        <owl:annotatedSource rdf:resource="http://purl.obolibrary.org/obo/VTO_0000069"/>
        <owl:annotatedProperty rdf:resource="http://www.geneontology.org/formats/oboInOwl#hasRelatedSynonym"/>
        <owl:annotatedTarget rdf:datatype="http://www.w3.org/2001/XMLSchema#string">Centracion</owl:annotatedTarget>
        <oboInOwl:hasDbXref rdf:datatype="http://www.w3.org/2001/XMLSchema#string">CASGEN:1254</oboInOwl:hasDbXref>
    </owl:Axiom>
    <owl:Axiom>
        <owl:annotatedSource rdf:resource="http://purl.obolibrary.org/obo/VTO_0000069"/>
        <owl:annotatedProperty rdf:resource="http://www.geneontology.org/formats/oboInOwl#hasRelatedSynonym"/>
        <owl:annotatedTarget rdf:datatype="http://www.w3.org/2001/XMLSchema#string">Cestracion</owl:annotatedTarget>
        <oboInOwl:hasDbXref rdf:datatype="http://www.w3.org/2001/XMLSchema#string">CASGEN:829</oboInOwl:hasDbXref>
    </owl:Axiom>
    <owl:Axiom>
        <owl:annotatedSource rdf:resource="http://purl.obolibrary.org/obo/VTO_0000069"/>
        <owl:annotatedProperty rdf:resource="http://www.geneontology.org/formats/oboInOwl#hasRelatedSynonym"/>
        <owl:annotatedTarget rdf:datatype="http://www.w3.org/2001/XMLSchema#string">Gyropleurodus</owl:annotatedTarget>
        <oboInOwl:hasDbXref rdf:datatype="http://www.w3.org/2001/XMLSchema#string">CASGEN:3073</oboInOwl:hasDbXref>
    </owl:Axiom>
    <owl:Axiom>
        <owl:annotatedSource rdf:resource="http://purl.obolibrary.org/obo/VTO_0000069"/>
        <owl:annotatedProperty rdf:resource="http://www.geneontology.org/formats/oboInOwl#hasRelatedSynonym"/>
        <owl:annotatedTarget rdf:datatype="http://www.w3.org/2001/XMLSchema#string">Molochophrys</owl:annotatedTarget>
        <oboInOwl:hasDbXref rdf:datatype="http://www.w3.org/2001/XMLSchema#string">CASGEN:9484</oboInOwl:hasDbXref>
    </owl:Axiom>
    <owl:Axiom>
        <owl:annotatedSource rdf:resource="http://purl.obolibrary.org/obo/VTO_0000069"/>
        <owl:annotatedProperty rdf:resource="http://www.geneontology.org/formats/oboInOwl#hasRelatedSynonym"/>
        <owl:annotatedTarget rdf:datatype="http://www.w3.org/2001/XMLSchema#string">Tropidodus</owl:annotatedTarget>
        <oboInOwl:hasDbXref rdf:datatype="http://www.w3.org/2001/XMLSchema#string">CASGEN:3074</oboInOwl:hasDbXref>
    </owl:Axiom>
    <owl:Axiom>
        <owl:annotatedSource rdf:resource="http://purl.obolibrary.org/obo/VTO_0000069"/>
        <owl:annotatedProperty rdf:resource="http://www.geneontology.org/formats/oboInOwl#hasRelatedSynonym"/>
        <owl:annotatedTarget rdf:datatype="http://www.w3.org/2001/XMLSchema#string">Wuia</owl:annotatedTarget>
        <oboInOwl:hasDbXref rdf:datatype="http://www.w3.org/2001/XMLSchema#string">CASGEN:8047</oboInOwl:hasDbXref>
    </owl:Axiom>
    


    <!-- http://purl.obolibrary.org/obo/VTO_0000070 -->

    <owl:Class rdf:about="http://purl.obolibrary.org/obo/VTO_0000070">
        <rdfs:subClassOf rdf:resource="http://purl.obolibrary.org/obo/VTO_0000069"/>
        <vto:has_rank rdf:resource="http://purl.obolibrary.org/obo/TAXRANK_0000006"/>
        <oboInOwl:hasDbXref rdf:datatype="http://www.w3.org/2001/XMLSchema#string">NCBITaxon:495858</oboInOwl:hasDbXref>
        <oboInOwl:hasDbXref rdf:datatype="http://www.w3.org/2001/XMLSchema#string">TTO:1006558</oboInOwl:hasDbXref>
        <oboInOwl:hasDbXref rdf:datatype="http://www.w3.org/2001/XMLSchema#string">urn:lsid:globalnames.org:index:6133c145-6c52-5d2b-b876-34005c61f6bc</oboInOwl:hasDbXref>
        <oboInOwl:hasOBONamespace rdf:datatype="http://www.w3.org/2001/XMLSchema#string">vto-namespace</oboInOwl:hasOBONamespace>
        <oboInOwl:hasRelatedSynonym rdf:datatype="http://www.w3.org/2001/XMLSchema#string">Cestracion galeatus</oboInOwl:hasRelatedSynonym>
        <oboInOwl:hasRelatedSynonym rdf:datatype="http://www.w3.org/2001/XMLSchema#string">Crested bullhead shark</oboInOwl:hasRelatedSynonym>
        <oboInOwl:hasRelatedSynonym rdf:datatype="http://www.w3.org/2001/XMLSchema#string">Heterodontus galeatus (Gunther, 1870)</oboInOwl:hasRelatedSynonym>
        <oboInOwl:id rdf:datatype="http://www.w3.org/2001/XMLSchema#string">VTO:0000070</oboInOwl:id>
        <rdfs:label rdf:datatype="http://www.w3.org/2001/XMLSchema#string">Heterodontus galeatus</rdfs:label>
    </owl:Class>
    <owl:Axiom>
        <owl:annotatedSource rdf:resource="http://purl.obolibrary.org/obo/VTO_0000070"/>
        <owl:annotatedProperty rdf:resource="http://www.geneontology.org/formats/oboInOwl#hasRelatedSynonym"/>
        <owl:annotatedTarget rdf:datatype="http://www.w3.org/2001/XMLSchema#string">Cestracion galeatus</owl:annotatedTarget>
        <oboInOwl:hasDbXref rdf:datatype="http://www.w3.org/2001/XMLSchema#string">CASSPC:6558</oboInOwl:hasDbXref>
    </owl:Axiom>
    <owl:Axiom>
        <owl:annotatedSource rdf:resource="http://purl.obolibrary.org/obo/VTO_0000070"/>
        <owl:annotatedProperty rdf:resource="http://www.geneontology.org/formats/oboInOwl#hasRelatedSynonym"/>
        <owl:annotatedTarget rdf:datatype="http://www.w3.org/2001/XMLSchema#string">Crested bullhead shark</owl:annotatedTarget>
        <oboInOwl:hasDbXref rdf:datatype="http://www.w3.org/2001/XMLSchema#string">FISHBASE:740</oboInOwl:hasDbXref>
        <oboInOwl:hasSynonymType rdf:resource="http://purl.obolibrary.org/obo/vto#COMMONNAME"/>
    </owl:Axiom>
    <owl:Axiom>
        <owl:annotatedSource rdf:resource="http://purl.obolibrary.org/obo/VTO_0000070"/>
        <owl:annotatedProperty rdf:resource="http://www.geneontology.org/formats/oboInOwl#hasRelatedSynonym"/>
        <owl:annotatedTarget rdf:datatype="http://www.w3.org/2001/XMLSchema#string">Heterodontus galeatus (Gunther, 1870)</owl:annotatedTarget>
        <oboInOwl:hasDbXref rdf:datatype="http://www.w3.org/2001/XMLSchema#string">NCBITaxon:495858</oboInOwl:hasDbXref>
    </owl:Axiom>
    


    <!-- http://purl.obolibrary.org/obo/VTO_0000071 -->

    <owl:Class rdf:about="http://purl.obolibrary.org/obo/VTO_0000071">
        <rdfs:subClassOf rdf:resource="http://purl.obolibrary.org/obo/VTO_0000069"/>
        <vto:has_rank rdf:resource="http://purl.obolibrary.org/obo/TAXRANK_0000006"/>
        <oboInOwl:hasDbXref rdf:datatype="http://www.w3.org/2001/XMLSchema#string">TTO:1006560</oboInOwl:hasDbXref>
        <oboInOwl:hasDbXref rdf:datatype="http://www.w3.org/2001/XMLSchema#string">urn:lsid:globalnames.org:index:cb2669f7-0641-58bc-8417-770cf454e3a4</oboInOwl:hasDbXref>
        <oboInOwl:hasOBONamespace rdf:datatype="http://www.w3.org/2001/XMLSchema#string">vto-namespace</oboInOwl:hasOBONamespace>
        <oboInOwl:hasRelatedSynonym rdf:datatype="http://www.w3.org/2001/XMLSchema#string">Mexican hornshark</oboInOwl:hasRelatedSynonym>
        <oboInOwl:id rdf:datatype="http://www.w3.org/2001/XMLSchema#string">VTO:0000071</oboInOwl:id>
        <rdfs:label rdf:datatype="http://www.w3.org/2001/XMLSchema#string">Heterodontus mexicanus</rdfs:label>
    </owl:Class>
    <owl:Axiom>
        <owl:annotatedSource rdf:resource="http://purl.obolibrary.org/obo/VTO_0000071"/>
        <owl:annotatedProperty rdf:resource="http://www.geneontology.org/formats/oboInOwl#hasRelatedSynonym"/>
        <owl:annotatedTarget rdf:datatype="http://www.w3.org/2001/XMLSchema#string">Mexican hornshark</owl:annotatedTarget>
        <oboInOwl:hasDbXref rdf:datatype="http://www.w3.org/2001/XMLSchema#string">FISHBASE:742</oboInOwl:hasDbXref>
        <oboInOwl:hasSynonymType rdf:resource="http://purl.obolibrary.org/obo/vto#COMMONNAME"/>
    </owl:Axiom>
    


    <!-- http://purl.obolibrary.org/obo/VTO_0000072 -->

    <owl:Class rdf:about="http://purl.obolibrary.org/obo/VTO_0000072">
        <rdfs:subClassOf rdf:resource="http://purl.obolibrary.org/obo/VTO_0000069"/>
        <vto:has_rank rdf:resource="http://purl.obolibrary.org/obo/TAXRANK_0000006"/>
        <oboInOwl:hasDbXref rdf:datatype="http://www.w3.org/2001/XMLSchema#string">NCBITaxon:95544</oboInOwl:hasDbXref>
        <oboInOwl:hasDbXref rdf:datatype="http://www.w3.org/2001/XMLSchema#string">TTO:1048242</oboInOwl:hasDbXref>
        <oboInOwl:hasDbXref rdf:datatype="http://www.w3.org/2001/XMLSchema#string">urn:lsid:globalnames.org:index:13cc517f-1b53-5834-8750-c70c003453e0</oboInOwl:hasDbXref>
        <oboInOwl:hasOBONamespace rdf:datatype="http://www.w3.org/2001/XMLSchema#string">vto-namespace</oboInOwl:hasOBONamespace>
        <oboInOwl:hasRelatedSynonym rdf:datatype="http://www.w3.org/2001/XMLSchema#string">Heterodontus japonicus Maclay &amp; Macleay, 1884</oboInOwl:hasRelatedSynonym>
        <oboInOwl:hasRelatedSynonym rdf:datatype="http://www.w3.org/2001/XMLSchema#string">Japanese bullhead shark</oboInOwl:hasRelatedSynonym>
        <oboInOwl:id rdf:datatype="http://www.w3.org/2001/XMLSchema#string">VTO:0000072</oboInOwl:id>
        <rdfs:label rdf:datatype="http://www.w3.org/2001/XMLSchema#string">Heterodontus japonicus</rdfs:label>
    </owl:Class>
    <owl:Axiom>
        <owl:annotatedSource rdf:resource="http://purl.obolibrary.org/obo/VTO_0000072"/>
        <owl:annotatedProperty rdf:resource="http://www.geneontology.org/formats/oboInOwl#hasRelatedSynonym"/>
        <owl:annotatedTarget rdf:datatype="http://www.w3.org/2001/XMLSchema#string">Heterodontus japonicus Maclay &amp; Macleay, 1884</owl:annotatedTarget>
        <oboInOwl:hasDbXref rdf:datatype="http://www.w3.org/2001/XMLSchema#string">NCBITaxon:95544</oboInOwl:hasDbXref>
    </owl:Axiom>
    <owl:Axiom>
        <owl:annotatedSource rdf:resource="http://purl.obolibrary.org/obo/VTO_0000072"/>
        <owl:annotatedProperty rdf:resource="http://www.geneontology.org/formats/oboInOwl#hasRelatedSynonym"/>
        <owl:annotatedTarget rdf:datatype="http://www.w3.org/2001/XMLSchema#string">Japanese bullhead shark</owl:annotatedTarget>
        <oboInOwl:hasDbXref rdf:datatype="http://www.w3.org/2001/XMLSchema#string">FISHBASE:741</oboInOwl:hasDbXref>
        <oboInOwl:hasSynonymType rdf:resource="http://purl.obolibrary.org/obo/vto#COMMONNAME"/>
    </owl:Axiom>
    


    <!-- http://purl.obolibrary.org/obo/VTO_0000073 -->

    <owl:Class rdf:about="http://purl.obolibrary.org/obo/VTO_0000073">
        <rdfs:subClassOf rdf:resource="http://purl.obolibrary.org/obo/VTO_0000069"/>
        <vto:has_rank rdf:resource="http://purl.obolibrary.org/obo/TAXRANK_0000006"/>
        <oboInOwl:hasDbXref rdf:datatype="http://www.w3.org/2001/XMLSchema#string">TTO:1006572</oboInOwl:hasDbXref>
        <oboInOwl:hasOBONamespace rdf:datatype="http://www.w3.org/2001/XMLSchema#string">vto-namespace</oboInOwl:hasOBONamespace>
        <oboInOwl:hasRelatedSynonym rdf:datatype="http://www.w3.org/2001/XMLSchema#string">Centracion zebra</oboInOwl:hasRelatedSynonym>
        <oboInOwl:hasRelatedSynonym rdf:datatype="http://www.w3.org/2001/XMLSchema#string">Cestracion amboinensis</oboInOwl:hasRelatedSynonym>
        <oboInOwl:hasRelatedSynonym rdf:datatype="http://www.w3.org/2001/XMLSchema#string">Zebra bullhead shark</oboInOwl:hasRelatedSynonym>
        <oboInOwl:id rdf:datatype="http://www.w3.org/2001/XMLSchema#string">VTO:0000073</oboInOwl:id>
        <rdfs:label rdf:datatype="http://www.w3.org/2001/XMLSchema#string">Heterodontus zebra</rdfs:label>
    </owl:Class>
    <owl:Axiom>
        <owl:annotatedSource rdf:resource="http://purl.obolibrary.org/obo/VTO_0000073"/>
        <owl:annotatedProperty rdf:resource="http://www.geneontology.org/formats/oboInOwl#hasRelatedSynonym"/>
        <owl:annotatedTarget rdf:datatype="http://www.w3.org/2001/XMLSchema#string">Centracion zebra</owl:annotatedTarget>
        <oboInOwl:hasDbXref rdf:datatype="http://www.w3.org/2001/XMLSchema#string">CASSPC:6572</oboInOwl:hasDbXref>
    </owl:Axiom>
    <owl:Axiom>
        <owl:annotatedSource rdf:resource="http://purl.obolibrary.org/obo/VTO_0000073"/>
        <owl:annotatedProperty rdf:resource="http://www.geneontology.org/formats/oboInOwl#hasRelatedSynonym"/>
        <owl:annotatedTarget rdf:datatype="http://www.w3.org/2001/XMLSchema#string">Centracion zebra</owl:annotatedTarget>
        <oboInOwl:hasDbXref rdf:datatype="http://www.w3.org/2001/XMLSchema#string">NCBITaxon:1213687</oboInOwl:hasDbXref>
    </owl:Axiom>
    <owl:Axiom>
        <owl:annotatedSource rdf:resource="http://purl.obolibrary.org/obo/VTO_0000073"/>
        <owl:annotatedProperty rdf:resource="http://www.geneontology.org/formats/oboInOwl#hasRelatedSynonym"/>
        <owl:annotatedTarget rdf:datatype="http://www.w3.org/2001/XMLSchema#string">Cestracion amboinensis</owl:annotatedTarget>
        <oboInOwl:hasDbXref rdf:datatype="http://www.w3.org/2001/XMLSchema#string">CASSPC:6570</oboInOwl:hasDbXref>
    </owl:Axiom>
    <owl:Axiom>
        <owl:annotatedSource rdf:resource="http://purl.obolibrary.org/obo/VTO_0000073"/>
        <owl:annotatedProperty rdf:resource="http://www.geneontology.org/formats/oboInOwl#hasRelatedSynonym"/>
        <owl:annotatedTarget rdf:datatype="http://www.w3.org/2001/XMLSchema#string">Zebra bullhead shark</owl:annotatedTarget>
        <oboInOwl:hasDbXref rdf:datatype="http://www.w3.org/2001/XMLSchema#string">FISHBASE:746</oboInOwl:hasDbXref>
        <oboInOwl:hasSynonymType rdf:resource="http://purl.obolibrary.org/obo/vto#COMMONNAME"/>
    </owl:Axiom>
    


    <!-- http://purl.obolibrary.org/obo/VTO_0000074 -->

    <owl:Class rdf:about="http://purl.obolibrary.org/obo/VTO_0000074">
        <rdfs:subClassOf rdf:resource="http://purl.obolibrary.org/obo/VTO_0000069"/>
        <vto:has_rank rdf:resource="http://purl.obolibrary.org/obo/TAXRANK_0000006"/>
        <oboInOwl:hasDbXref rdf:datatype="http://www.w3.org/2001/XMLSchema#string">NCBITaxon:7792</oboInOwl:hasDbXref>
        <oboInOwl:hasDbXref rdf:datatype="http://www.w3.org/2001/XMLSchema#string">TTO:1006556</oboInOwl:hasDbXref>
        <oboInOwl:hasDbXref rdf:datatype="http://www.w3.org/2001/XMLSchema#string">urn:lsid:globalnames.org:index:87f74e9f-ef8b-5cbc-b766-4f7aac479a13</oboInOwl:hasDbXref>
        <oboInOwl:hasOBONamespace rdf:datatype="http://www.w3.org/2001/XMLSchema#string">vto-namespace</oboInOwl:hasOBONamespace>
        <oboInOwl:hasRelatedSynonym rdf:datatype="http://www.w3.org/2001/XMLSchema#string">Cestracion francisci</oboInOwl:hasRelatedSynonym>
        <oboInOwl:hasRelatedSynonym rdf:datatype="http://www.w3.org/2001/XMLSchema#string">Heterodontus francisci (Girard, 1855)</oboInOwl:hasRelatedSynonym>
        <oboInOwl:hasRelatedSynonym rdf:datatype="http://www.w3.org/2001/XMLSchema#string">Horn shark</oboInOwl:hasRelatedSynonym>
        <oboInOwl:id rdf:datatype="http://www.w3.org/2001/XMLSchema#string">VTO:0000074</oboInOwl:id>
        <rdfs:label rdf:datatype="http://www.w3.org/2001/XMLSchema#string">Heterodontus francisci</rdfs:label>
    </owl:Class>
    <owl:Axiom>
        <owl:annotatedSource rdf:resource="http://purl.obolibrary.org/obo/VTO_0000074"/>
        <owl:annotatedProperty rdf:resource="http://www.geneontology.org/formats/oboInOwl#hasRelatedSynonym"/>
        <owl:annotatedTarget rdf:datatype="http://www.w3.org/2001/XMLSchema#string">Cestracion francisci</owl:annotatedTarget>
        <oboInOwl:hasDbXref rdf:datatype="http://www.w3.org/2001/XMLSchema#string">CASSPC:6556</oboInOwl:hasDbXref>
    </owl:Axiom>
    <owl:Axiom>
        <owl:annotatedSource rdf:resource="http://purl.obolibrary.org/obo/VTO_0000074"/>
        <owl:annotatedProperty rdf:resource="http://www.geneontology.org/formats/oboInOwl#hasRelatedSynonym"/>
        <owl:annotatedTarget rdf:datatype="http://www.w3.org/2001/XMLSchema#string">Heterodontus francisci (Girard, 1855)</owl:annotatedTarget>
        <oboInOwl:hasDbXref rdf:datatype="http://www.w3.org/2001/XMLSchema#string">NCBITaxon:7792</oboInOwl:hasDbXref>
    </owl:Axiom>
    <owl:Axiom>
        <owl:annotatedSource rdf:resource="http://purl.obolibrary.org/obo/VTO_0000074"/>
        <owl:annotatedProperty rdf:resource="http://www.geneontology.org/formats/oboInOwl#hasRelatedSynonym"/>
        <owl:annotatedTarget rdf:datatype="http://www.w3.org/2001/XMLSchema#string">Horn shark</owl:annotatedTarget>
        <oboInOwl:hasDbXref rdf:datatype="http://www.w3.org/2001/XMLSchema#string">FISHBASE:739</oboInOwl:hasDbXref>
        <oboInOwl:hasSynonymType rdf:resource="http://purl.obolibrary.org/obo/vto#COMMONNAME"/>
    </owl:Axiom>
    


    <!-- http://purl.obolibrary.org/obo/VTO_0000076 -->

    <owl:Class rdf:about="http://purl.obolibrary.org/obo/VTO_0000076">
        <rdfs:subClassOf rdf:resource="http://purl.obolibrary.org/obo/VTO_0000069"/>
        <vto:has_rank rdf:resource="http://purl.obolibrary.org/obo/TAXRANK_0000006"/>
        <oboInOwl:hasDbXref rdf:datatype="http://www.w3.org/2001/XMLSchema#string">NCBITaxon:7793</oboInOwl:hasDbXref>
        <oboInOwl:hasDbXref rdf:datatype="http://www.w3.org/2001/XMLSchema#string">TTO:1006561</oboInOwl:hasDbXref>
        <oboInOwl:hasDbXref rdf:datatype="http://www.w3.org/2001/XMLSchema#string">urn:lsid:globalnames.org:index:7e4267bb-3724-5e87-b7d3-c094b7c0bf14</oboInOwl:hasDbXref>
        <oboInOwl:hasOBONamespace rdf:datatype="http://www.w3.org/2001/XMLSchema#string">vto-namespace</oboInOwl:hasOBONamespace>
        <oboInOwl:hasRelatedSynonym rdf:datatype="http://www.w3.org/2001/XMLSchema#string">Cestracion heterodontus</oboInOwl:hasRelatedSynonym>
        <oboInOwl:hasRelatedSynonym rdf:datatype="http://www.w3.org/2001/XMLSchema#string">Heterodontus portusjacksoni (Meyer, 1793)</oboInOwl:hasRelatedSynonym>
        <oboInOwl:hasRelatedSynonym rdf:datatype="http://www.w3.org/2001/XMLSchema#string">Port Jackson shark</oboInOwl:hasRelatedSynonym>
        <oboInOwl:hasRelatedSynonym rdf:datatype="http://www.w3.org/2001/XMLSchema#string">Squalus jacksoni</oboInOwl:hasRelatedSynonym>
        <oboInOwl:hasRelatedSynonym rdf:datatype="http://www.w3.org/2001/XMLSchema#string">Squalus philippi</oboInOwl:hasRelatedSynonym>
        <oboInOwl:hasRelatedSynonym rdf:datatype="http://www.w3.org/2001/XMLSchema#string">Squalus philippinus</oboInOwl:hasRelatedSynonym>
        <oboInOwl:hasRelatedSynonym rdf:datatype="http://www.w3.org/2001/XMLSchema#string">Squalus portusjacksoni</oboInOwl:hasRelatedSynonym>
        <oboInOwl:hasRelatedSynonym rdf:datatype="http://www.w3.org/2001/XMLSchema#string">Squalus superciliosus</oboInOwl:hasRelatedSynonym>
        <oboInOwl:id rdf:datatype="http://www.w3.org/2001/XMLSchema#string">VTO:0000076</oboInOwl:id>
        <rdfs:label rdf:datatype="http://www.w3.org/2001/XMLSchema#string">Heterodontus portusjacksoni</rdfs:label>
    </owl:Class>
    <owl:Axiom>
        <owl:annotatedSource rdf:resource="http://purl.obolibrary.org/obo/VTO_0000076"/>
        <owl:annotatedProperty rdf:resource="http://www.geneontology.org/formats/oboInOwl#hasRelatedSynonym"/>
        <owl:annotatedTarget rdf:datatype="http://www.w3.org/2001/XMLSchema#string">Cestracion heterodontus</owl:annotatedTarget>
        <oboInOwl:hasDbXref rdf:datatype="http://www.w3.org/2001/XMLSchema#string">CASSPC:6564</oboInOwl:hasDbXref>
    </owl:Axiom>
    <owl:Axiom>
        <owl:annotatedSource rdf:resource="http://purl.obolibrary.org/obo/VTO_0000076"/>
        <owl:annotatedProperty rdf:resource="http://www.geneontology.org/formats/oboInOwl#hasRelatedSynonym"/>
        <owl:annotatedTarget rdf:datatype="http://www.w3.org/2001/XMLSchema#string">Heterodontus portusjacksoni (Meyer, 1793)</owl:annotatedTarget>
        <oboInOwl:hasDbXref rdf:datatype="http://www.w3.org/2001/XMLSchema#string">NCBITaxon:7793</oboInOwl:hasDbXref>
    </owl:Axiom>
    <owl:Axiom>
        <owl:annotatedSource rdf:resource="http://purl.obolibrary.org/obo/VTO_0000076"/>
        <owl:annotatedProperty rdf:resource="http://www.geneontology.org/formats/oboInOwl#hasRelatedSynonym"/>
        <owl:annotatedTarget rdf:datatype="http://www.w3.org/2001/XMLSchema#string">Port Jackson shark</owl:annotatedTarget>
        <oboInOwl:hasDbXref rdf:datatype="http://www.w3.org/2001/XMLSchema#string">FISHBASE:743</oboInOwl:hasDbXref>
        <oboInOwl:hasSynonymType rdf:resource="http://purl.obolibrary.org/obo/vto#COMMONNAME"/>
    </owl:Axiom>
    <owl:Axiom>
        <owl:annotatedSource rdf:resource="http://purl.obolibrary.org/obo/VTO_0000076"/>
        <owl:annotatedProperty rdf:resource="http://www.geneontology.org/formats/oboInOwl#hasRelatedSynonym"/>
        <owl:annotatedTarget rdf:datatype="http://www.w3.org/2001/XMLSchema#string">Squalus jacksoni</owl:annotatedTarget>
        <oboInOwl:hasDbXref rdf:datatype="http://www.w3.org/2001/XMLSchema#string">CASSPC:6562</oboInOwl:hasDbXref>
    </owl:Axiom>
    <owl:Axiom>
        <owl:annotatedSource rdf:resource="http://purl.obolibrary.org/obo/VTO_0000076"/>
        <owl:annotatedProperty rdf:resource="http://www.geneontology.org/formats/oboInOwl#hasRelatedSynonym"/>
        <owl:annotatedTarget rdf:datatype="http://www.w3.org/2001/XMLSchema#string">Squalus philippi</owl:annotatedTarget>
        <oboInOwl:hasDbXref rdf:datatype="http://www.w3.org/2001/XMLSchema#string">CASSPC:6571</oboInOwl:hasDbXref>
    </owl:Axiom>
    <owl:Axiom>
        <owl:annotatedSource rdf:resource="http://purl.obolibrary.org/obo/VTO_0000076"/>
        <owl:annotatedProperty rdf:resource="http://www.geneontology.org/formats/oboInOwl#hasRelatedSynonym"/>
        <owl:annotatedTarget rdf:datatype="http://www.w3.org/2001/XMLSchema#string">Squalus philippinus</owl:annotatedTarget>
        <oboInOwl:hasDbXref rdf:datatype="http://www.w3.org/2001/XMLSchema#string">CASSPC:6563</oboInOwl:hasDbXref>
    </owl:Axiom>
    <owl:Axiom>
        <owl:annotatedSource rdf:resource="http://purl.obolibrary.org/obo/VTO_0000076"/>
        <owl:annotatedProperty rdf:resource="http://www.geneontology.org/formats/oboInOwl#hasRelatedSynonym"/>
        <owl:annotatedTarget rdf:datatype="http://www.w3.org/2001/XMLSchema#string">Squalus portusjacksoni</owl:annotatedTarget>
        <oboInOwl:hasDbXref rdf:datatype="http://www.w3.org/2001/XMLSchema#string">CASSPC:6561</oboInOwl:hasDbXref>
    </owl:Axiom>
    <owl:Axiom>
        <owl:annotatedSource rdf:resource="http://purl.obolibrary.org/obo/VTO_0000076"/>
        <owl:annotatedProperty rdf:resource="http://www.geneontology.org/formats/oboInOwl#hasRelatedSynonym"/>
        <owl:annotatedTarget rdf:datatype="http://www.w3.org/2001/XMLSchema#string">Squalus superciliosus</owl:annotatedTarget>
        <oboInOwl:hasDbXref rdf:datatype="http://www.w3.org/2001/XMLSchema#string">CASSPC:63802</oboInOwl:hasDbXref>
    </owl:Axiom>
    


    <!-- http://purl.obolibrary.org/obo/VTO_0000081 -->

    <owl:Class rdf:about="http://purl.obolibrary.org/obo/VTO_0000081">
        <rdfs:subClassOf rdf:resource="http://purl.obolibrary.org/obo/VTO_0000061"/>
        <vto:has_rank rdf:resource="http://purl.obolibrary.org/obo/TAXRANK_0000003"/>
        <oboInOwl:hasDbXref rdf:datatype="http://www.w3.org/2001/XMLSchema#string">NCBITaxon:30496</oboInOwl:hasDbXref>
        <oboInOwl:hasDbXref rdf:datatype="http://www.w3.org/2001/XMLSchema#string">PaleoDB:34598</oboInOwl:hasDbXref>
        <oboInOwl:hasDbXref rdf:datatype="http://www.w3.org/2001/XMLSchema#string">TTO:1085</oboInOwl:hasDbXref>
        <oboInOwl:hasOBONamespace rdf:datatype="http://www.w3.org/2001/XMLSchema#string">vto-namespace</oboInOwl:hasOBONamespace>
        <oboInOwl:hasRelatedSynonym rdf:datatype="http://www.w3.org/2001/XMLSchema#string">mackerel sharks</oboInOwl:hasRelatedSynonym>
        <oboInOwl:id rdf:datatype="http://www.w3.org/2001/XMLSchema#string">VTO:0000081</oboInOwl:id>
        <rdfs:label rdf:datatype="http://www.w3.org/2001/XMLSchema#string">Lamniformes</rdfs:label>
    </owl:Class>
    <owl:Axiom>
        <owl:annotatedSource rdf:resource="http://purl.obolibrary.org/obo/VTO_0000081"/>
        <owl:annotatedProperty rdf:resource="http://www.geneontology.org/formats/oboInOwl#hasRelatedSynonym"/>
        <owl:annotatedTarget rdf:datatype="http://www.w3.org/2001/XMLSchema#string">mackerel sharks</owl:annotatedTarget>
        <oboInOwl:hasDbXref rdf:datatype="http://www.w3.org/2001/XMLSchema#string">FISHBASE:752</oboInOwl:hasDbXref>
        <oboInOwl:hasSynonymType rdf:resource="http://purl.obolibrary.org/obo/vto#COMMONNAME"/>
    </owl:Axiom>
    


    <!-- http://purl.obolibrary.org/obo/VTO_0000096 -->

    <owl:Class rdf:about="http://purl.obolibrary.org/obo/VTO_0000096">
        <rdfs:subClassOf rdf:resource="http://purl.obolibrary.org/obo/VTO_0000081"/>
        <vto:has_rank rdf:resource="http://purl.obolibrary.org/obo/TAXRANK_0000004"/>
        <oboInOwl:hasDbXref rdf:datatype="http://www.w3.org/2001/XMLSchema#string">NCBITaxon:57977</oboInOwl:hasDbXref>
        <oboInOwl:hasDbXref rdf:datatype="http://www.w3.org/2001/XMLSchema#string">PaleoDB:117669</oboInOwl:hasDbXref>
        <oboInOwl:hasDbXref rdf:datatype="http://www.w3.org/2001/XMLSchema#string">TTO:10112</oboInOwl:hasDbXref>
        <oboInOwl:hasOBONamespace rdf:datatype="http://www.w3.org/2001/XMLSchema#string">vto-namespace</oboInOwl:hasOBONamespace>
        <oboInOwl:hasRelatedSynonym rdf:datatype="http://www.w3.org/2001/XMLSchema#string">Goblin shark</oboInOwl:hasRelatedSynonym>
        <oboInOwl:id rdf:datatype="http://www.w3.org/2001/XMLSchema#string">VTO:0000096</oboInOwl:id>
        <rdfs:label rdf:datatype="http://www.w3.org/2001/XMLSchema#string">Mitsukurinidae</rdfs:label>
    </owl:Class>
    <owl:Axiom>
        <owl:annotatedSource rdf:resource="http://purl.obolibrary.org/obo/VTO_0000096"/>
        <owl:annotatedProperty rdf:resource="http://www.geneontology.org/formats/oboInOwl#hasRelatedSynonym"/>
        <owl:annotatedTarget rdf:datatype="http://www.w3.org/2001/XMLSchema#string">Goblin shark</owl:annotatedTarget>
        <oboInOwl:hasDbXref rdf:datatype="http://www.w3.org/2001/XMLSchema#string">FISHBASE:5910</oboInOwl:hasDbXref>
        <oboInOwl:hasSynonymType rdf:resource="http://purl.obolibrary.org/obo/vto#COMMONNAME"/>
    </owl:Axiom>
    


    <!-- http://purl.obolibrary.org/obo/VTO_0000097 -->

    <owl:Class rdf:about="http://purl.obolibrary.org/obo/VTO_0000097">
        <rdfs:subClassOf rdf:resource="http://purl.obolibrary.org/obo/VTO_0000096"/>
        <vto:has_rank rdf:resource="http://purl.obolibrary.org/obo/TAXRANK_0000005"/>
        <oboInOwl:hasDbXref rdf:datatype="http://www.w3.org/2001/XMLSchema#string">NCBITaxon:57986</oboInOwl:hasDbXref>
        <oboInOwl:hasDbXref rdf:datatype="http://www.w3.org/2001/XMLSchema#string">TTO:104804</oboInOwl:hasDbXref>
        <oboInOwl:hasOBONamespace rdf:datatype="http://www.w3.org/2001/XMLSchema#string">vto-namespace</oboInOwl:hasOBONamespace>
        <oboInOwl:id rdf:datatype="http://www.w3.org/2001/XMLSchema#string">VTO:0000097</oboInOwl:id>
        <rdfs:label rdf:datatype="http://www.w3.org/2001/XMLSchema#string">Mitsukurina</rdfs:label>
    </owl:Class>
    


    <!-- http://purl.obolibrary.org/obo/VTO_0000098 -->

    <owl:Class rdf:about="http://purl.obolibrary.org/obo/VTO_0000098">
        <rdfs:subClassOf rdf:resource="http://purl.obolibrary.org/obo/VTO_0000097"/>
        <vto:has_rank rdf:resource="http://purl.obolibrary.org/obo/TAXRANK_0000006"/>
        <oboInOwl:hasDbXref rdf:datatype="http://www.w3.org/2001/XMLSchema#string">NCBITaxon:57987</oboInOwl:hasDbXref>
        <oboInOwl:hasDbXref rdf:datatype="http://www.w3.org/2001/XMLSchema#string">TTO:1006883</oboInOwl:hasDbXref>
        <oboInOwl:hasDbXref rdf:datatype="http://www.w3.org/2001/XMLSchema#string">urn:lsid:globalnames.org:index:3d0a7112-8b3c-584b-bb13-319e5a6a240d</oboInOwl:hasDbXref>
        <oboInOwl:hasOBONamespace rdf:datatype="http://www.w3.org/2001/XMLSchema#string">vto-namespace</oboInOwl:hasOBONamespace>
        <oboInOwl:hasRelatedSynonym rdf:datatype="http://www.w3.org/2001/XMLSchema#string">Goblin shark</oboInOwl:hasRelatedSynonym>
        <oboInOwl:hasRelatedSynonym rdf:datatype="http://www.w3.org/2001/XMLSchema#string">Odontaspis nasutus</oboInOwl:hasRelatedSynonym>
        <oboInOwl:hasRelatedSynonym rdf:datatype="http://www.w3.org/2001/XMLSchema#string">Scapanorhynchus dofleini</oboInOwl:hasRelatedSynonym>
        <oboInOwl:hasRelatedSynonym rdf:datatype="http://www.w3.org/2001/XMLSchema#string">Scapanorhynchus jordani</oboInOwl:hasRelatedSynonym>
        <oboInOwl:id rdf:datatype="http://www.w3.org/2001/XMLSchema#string">VTO:0000098</oboInOwl:id>
        <rdfs:label rdf:datatype="http://www.w3.org/2001/XMLSchema#string">Mitsukurina owstoni</rdfs:label>
    </owl:Class>
    <owl:Axiom>
        <owl:annotatedSource rdf:resource="http://purl.obolibrary.org/obo/VTO_0000098"/>
        <owl:annotatedProperty rdf:resource="http://www.geneontology.org/formats/oboInOwl#hasRelatedSynonym"/>
        <owl:annotatedTarget rdf:datatype="http://www.w3.org/2001/XMLSchema#string">Goblin shark</owl:annotatedTarget>
        <oboInOwl:hasDbXref rdf:datatype="http://www.w3.org/2001/XMLSchema#string">FISHBASE:5910</oboInOwl:hasDbXref>
        <oboInOwl:hasSynonymType rdf:resource="http://purl.obolibrary.org/obo/vto#COMMONNAME"/>
    </owl:Axiom>
    <owl:Axiom>
        <owl:annotatedSource rdf:resource="http://purl.obolibrary.org/obo/VTO_0000098"/>
        <owl:annotatedProperty rdf:resource="http://www.geneontology.org/formats/oboInOwl#hasRelatedSynonym"/>
        <owl:annotatedTarget rdf:datatype="http://www.w3.org/2001/XMLSchema#string">Odontaspis nasutus</owl:annotatedTarget>
        <oboInOwl:hasDbXref rdf:datatype="http://www.w3.org/2001/XMLSchema#string">CASSPC:6636</oboInOwl:hasDbXref>
    </owl:Axiom>
    <owl:Axiom>
        <owl:annotatedSource rdf:resource="http://purl.obolibrary.org/obo/VTO_0000098"/>
        <owl:annotatedProperty rdf:resource="http://www.geneontology.org/formats/oboInOwl#hasRelatedSynonym"/>
        <owl:annotatedTarget rdf:datatype="http://www.w3.org/2001/XMLSchema#string">Scapanorhynchus dofleini</owl:annotatedTarget>
        <oboInOwl:hasDbXref rdf:datatype="http://www.w3.org/2001/XMLSchema#string">CASSPC:6638</oboInOwl:hasDbXref>
    </owl:Axiom>
    <owl:Axiom>
        <owl:annotatedSource rdf:resource="http://purl.obolibrary.org/obo/VTO_0000098"/>
        <owl:annotatedProperty rdf:resource="http://www.geneontology.org/formats/oboInOwl#hasRelatedSynonym"/>
        <owl:annotatedTarget rdf:datatype="http://www.w3.org/2001/XMLSchema#string">Scapanorhynchus jordani</owl:annotatedTarget>
        <oboInOwl:hasDbXref rdf:datatype="http://www.w3.org/2001/XMLSchema#string">CASSPC:6637</oboInOwl:hasDbXref>
    </owl:Axiom>
    


    <!-- http://purl.obolibrary.org/obo/VTO_0000484 -->

    <owl:Class rdf:about="http://purl.obolibrary.org/obo/VTO_0000484">
        <rdfs:subClassOf rdf:resource="http://purl.obolibrary.org/obo/VTO_0000061"/>
        <vto:has_rank rdf:resource="http://purl.obolibrary.org/obo/TAXRANK_0000003"/>
        <oboInOwl:hasDbXref rdf:datatype="http://www.w3.org/2001/XMLSchema#string">NCBITaxon:30503</oboInOwl:hasDbXref>
        <oboInOwl:hasDbXref rdf:datatype="http://www.w3.org/2001/XMLSchema#string">PaleoDB:34573</oboInOwl:hasDbXref>
        <oboInOwl:hasDbXref rdf:datatype="http://www.w3.org/2001/XMLSchema#string">TTO:1080</oboInOwl:hasDbXref>
        <oboInOwl:hasOBONamespace rdf:datatype="http://www.w3.org/2001/XMLSchema#string">vto-namespace</oboInOwl:hasOBONamespace>
        <oboInOwl:hasRelatedSynonym rdf:datatype="http://www.w3.org/2001/XMLSchema#string">carpet sharks</oboInOwl:hasRelatedSynonym>
        <oboInOwl:id rdf:datatype="http://www.w3.org/2001/XMLSchema#string">VTO:0000484</oboInOwl:id>
        <rdfs:label rdf:datatype="http://www.w3.org/2001/XMLSchema#string">Orectolobiformes</rdfs:label>
    </owl:Class>
    <owl:Axiom>
        <owl:annotatedSource rdf:resource="http://purl.obolibrary.org/obo/VTO_0000484"/>
        <owl:annotatedProperty rdf:resource="http://www.geneontology.org/formats/oboInOwl#hasRelatedSynonym"/>
        <owl:annotatedTarget rdf:datatype="http://www.w3.org/2001/XMLSchema#string">carpet sharks</owl:annotatedTarget>
        <oboInOwl:hasDbXref rdf:datatype="http://www.w3.org/2001/XMLSchema#string">FISHBASE:5902</oboInOwl:hasDbXref>
        <oboInOwl:hasSynonymType rdf:resource="http://purl.obolibrary.org/obo/vto#COMMONNAME"/>
    </owl:Axiom>
    


    <!-- http://purl.obolibrary.org/obo/VTO_0000510 -->

    <owl:Class rdf:about="http://purl.obolibrary.org/obo/VTO_0000510">
        <rdfs:subClassOf rdf:resource="http://purl.obolibrary.org/obo/VTO_0000484"/>
        <vto:has_rank rdf:resource="http://purl.obolibrary.org/obo/TAXRANK_0000004"/>
        <oboInOwl:hasDbXref rdf:datatype="http://www.w3.org/2001/XMLSchema#string">NCBITaxon:582432</oboInOwl:hasDbXref>
        <oboInOwl:hasDbXref rdf:datatype="http://www.w3.org/2001/XMLSchema#string">PaleoDB:154884</oboInOwl:hasDbXref>
        <oboInOwl:hasDbXref rdf:datatype="http://www.w3.org/2001/XMLSchema#string">TTO:10102</oboInOwl:hasDbXref>
        <oboInOwl:hasOBONamespace rdf:datatype="http://www.w3.org/2001/XMLSchema#string">vto-namespace</oboInOwl:hasOBONamespace>
        <oboInOwl:hasRelatedSynonym rdf:datatype="http://www.w3.org/2001/XMLSchema#string">Blind sharks</oboInOwl:hasRelatedSynonym>
        <oboInOwl:id rdf:datatype="http://www.w3.org/2001/XMLSchema#string">VTO:0000510</oboInOwl:id>
        <rdfs:label rdf:datatype="http://www.w3.org/2001/XMLSchema#string">Brachaeluridae</rdfs:label>
    </owl:Class>
    <owl:Axiom>
        <owl:annotatedSource rdf:resource="http://purl.obolibrary.org/obo/VTO_0000510"/>
        <owl:annotatedProperty rdf:resource="http://www.geneontology.org/formats/oboInOwl#hasRelatedSynonym"/>
        <owl:annotatedTarget rdf:datatype="http://www.w3.org/2001/XMLSchema#string">Blind sharks</owl:annotatedTarget>
        <oboInOwl:hasDbXref rdf:datatype="http://www.w3.org/2001/XMLSchema#string">FISHBASE:5893</oboInOwl:hasDbXref>
        <oboInOwl:hasSynonymType rdf:resource="http://purl.obolibrary.org/obo/vto#COMMONNAME"/>
    </owl:Axiom>
    


    <!-- http://purl.obolibrary.org/obo/VTO_0000511 -->

    <owl:Class rdf:about="http://purl.obolibrary.org/obo/VTO_0000511">
        <rdfs:subClassOf rdf:resource="http://purl.obolibrary.org/obo/VTO_0000510"/>
        <vto:has_rank rdf:resource="http://purl.obolibrary.org/obo/TAXRANK_0000005"/>
        <oboInOwl:hasDbXref rdf:datatype="http://www.w3.org/2001/XMLSchema#string">NCBITaxon:582433</oboInOwl:hasDbXref>
        <oboInOwl:hasDbXref rdf:datatype="http://www.w3.org/2001/XMLSchema#string">TTO:105354</oboInOwl:hasDbXref>
        <oboInOwl:hasOBONamespace rdf:datatype="http://www.w3.org/2001/XMLSchema#string">vto-namespace</oboInOwl:hasOBONamespace>
        <oboInOwl:hasRelatedSynonym rdf:datatype="http://www.w3.org/2001/XMLSchema#string">Cirriscyllium</oboInOwl:hasRelatedSynonym>
        <oboInOwl:hasRelatedSynonym rdf:datatype="http://www.w3.org/2001/XMLSchema#string">Heteroscyllium</oboInOwl:hasRelatedSynonym>
        <oboInOwl:id rdf:datatype="http://www.w3.org/2001/XMLSchema#string">VTO:0000511</oboInOwl:id>
        <rdfs:label rdf:datatype="http://www.w3.org/2001/XMLSchema#string">Brachaelurus</rdfs:label>
    </owl:Class>
    <owl:Axiom>
        <owl:annotatedSource rdf:resource="http://purl.obolibrary.org/obo/VTO_0000511"/>
        <owl:annotatedProperty rdf:resource="http://www.geneontology.org/formats/oboInOwl#hasRelatedSynonym"/>
        <owl:annotatedTarget rdf:datatype="http://www.w3.org/2001/XMLSchema#string">Cirriscyllium</owl:annotatedTarget>
        <oboInOwl:hasDbXref rdf:datatype="http://www.w3.org/2001/XMLSchema#string">CASGEN:5477</oboInOwl:hasDbXref>
    </owl:Axiom>
    <owl:Axiom>
        <owl:annotatedSource rdf:resource="http://purl.obolibrary.org/obo/VTO_0000511"/>
        <owl:annotatedProperty rdf:resource="http://www.geneontology.org/formats/oboInOwl#hasRelatedSynonym"/>
        <owl:annotatedTarget rdf:datatype="http://www.w3.org/2001/XMLSchema#string">Heteroscyllium</owl:annotatedTarget>
        <oboInOwl:hasDbXref rdf:datatype="http://www.w3.org/2001/XMLSchema#string">CASGEN:5492</oboInOwl:hasDbXref>
    </owl:Axiom>
    


    <!-- http://purl.obolibrary.org/obo/VTO_0000512 -->

    <owl:Class rdf:about="http://purl.obolibrary.org/obo/VTO_0000512">
        <rdfs:subClassOf rdf:resource="http://purl.obolibrary.org/obo/VTO_0000511"/>
        <vto:has_rank rdf:resource="http://purl.obolibrary.org/obo/TAXRANK_0000006"/>
        <oboInOwl:hasDbXref rdf:datatype="http://www.w3.org/2001/XMLSchema#string">NCBITaxon:582434</oboInOwl:hasDbXref>
        <oboInOwl:hasDbXref rdf:datatype="http://www.w3.org/2001/XMLSchema#string">TTO:1006578</oboInOwl:hasDbXref>
        <oboInOwl:hasDbXref rdf:datatype="http://www.w3.org/2001/XMLSchema#string">urn:lsid:globalnames.org:index:369f680c-53e7-57a1-a789-b579f8390b89</oboInOwl:hasDbXref>
        <oboInOwl:hasOBONamespace rdf:datatype="http://www.w3.org/2001/XMLSchema#string">vto-namespace</oboInOwl:hasOBONamespace>
        <oboInOwl:hasRelatedSynonym rdf:datatype="http://www.w3.org/2001/XMLSchema#string">Blind shark</oboInOwl:hasRelatedSynonym>
        <oboInOwl:hasRelatedSynonym rdf:datatype="http://www.w3.org/2001/XMLSchema#string">Chiloscyllium furvum</oboInOwl:hasRelatedSynonym>
        <oboInOwl:hasRelatedSynonym rdf:datatype="http://www.w3.org/2001/XMLSchema#string">Chiloscyllium modestum</oboInOwl:hasRelatedSynonym>
        <oboInOwl:hasRelatedSynonym rdf:datatype="http://www.w3.org/2001/XMLSchema#string">Squalus waddi</oboInOwl:hasRelatedSynonym>
        <oboInOwl:id rdf:datatype="http://www.w3.org/2001/XMLSchema#string">VTO:0000512</oboInOwl:id>
        <rdfs:label rdf:datatype="http://www.w3.org/2001/XMLSchema#string">Brachaelurus waddi</rdfs:label>
    </owl:Class>
    <owl:Axiom>
        <owl:annotatedSource rdf:resource="http://purl.obolibrary.org/obo/VTO_0000512"/>
        <owl:annotatedProperty rdf:resource="http://www.geneontology.org/formats/oboInOwl#hasRelatedSynonym"/>
        <owl:annotatedTarget rdf:datatype="http://www.w3.org/2001/XMLSchema#string">Blind shark</owl:annotatedTarget>
        <oboInOwl:hasDbXref rdf:datatype="http://www.w3.org/2001/XMLSchema#string">FISHBASE:5892</oboInOwl:hasDbXref>
        <oboInOwl:hasSynonymType rdf:resource="http://purl.obolibrary.org/obo/vto#COMMONNAME"/>
    </owl:Axiom>
    <owl:Axiom>
        <owl:annotatedSource rdf:resource="http://purl.obolibrary.org/obo/VTO_0000512"/>
        <owl:annotatedProperty rdf:resource="http://www.geneontology.org/formats/oboInOwl#hasRelatedSynonym"/>
        <owl:annotatedTarget rdf:datatype="http://www.w3.org/2001/XMLSchema#string">Chiloscyllium furvum</owl:annotatedTarget>
        <oboInOwl:hasDbXref rdf:datatype="http://www.w3.org/2001/XMLSchema#string">CASSPC:6579</oboInOwl:hasDbXref>
    </owl:Axiom>
    <owl:Axiom>
        <owl:annotatedSource rdf:resource="http://purl.obolibrary.org/obo/VTO_0000512"/>
        <owl:annotatedProperty rdf:resource="http://www.geneontology.org/formats/oboInOwl#hasRelatedSynonym"/>
        <owl:annotatedTarget rdf:datatype="http://www.w3.org/2001/XMLSchema#string">Chiloscyllium modestum</owl:annotatedTarget>
        <oboInOwl:hasDbXref rdf:datatype="http://www.w3.org/2001/XMLSchema#string">CASSPC:6888</oboInOwl:hasDbXref>
    </owl:Axiom>
    <owl:Axiom>
        <owl:annotatedSource rdf:resource="http://purl.obolibrary.org/obo/VTO_0000512"/>
        <owl:annotatedProperty rdf:resource="http://www.geneontology.org/formats/oboInOwl#hasRelatedSynonym"/>
        <owl:annotatedTarget rdf:datatype="http://www.w3.org/2001/XMLSchema#string">Squalus waddi</owl:annotatedTarget>
        <oboInOwl:hasDbXref rdf:datatype="http://www.w3.org/2001/XMLSchema#string">CASSPC:6578</oboInOwl:hasDbXref>
    </owl:Axiom>
    <owl:Axiom>
        <owl:annotatedSource rdf:resource="http://purl.obolibrary.org/obo/VTO_0000512"/>
        <owl:annotatedProperty rdf:resource="http://www.geneontology.org/formats/oboInOwl#hasRelatedSynonym"/>
        <owl:annotatedTarget rdf:datatype="http://www.w3.org/2001/XMLSchema#string">Squalus waddi</owl:annotatedTarget>
        <oboInOwl:hasDbXref rdf:datatype="http://www.w3.org/2001/XMLSchema#string">NCBITaxon:582434</oboInOwl:hasDbXref>
    </owl:Axiom>
    


    <!-- http://purl.obolibrary.org/obo/VTO_0000513 -->

    <owl:Class rdf:about="http://purl.obolibrary.org/obo/VTO_0000513">
        <rdfs:subClassOf rdf:resource="http://purl.obolibrary.org/obo/VTO_0000511"/>
        <vto:has_rank rdf:resource="http://purl.obolibrary.org/obo/TAXRANK_0000006"/>
        <oboInOwl:hasDbXref rdf:datatype="http://www.w3.org/2001/XMLSchema#string">TTO:1006889</oboInOwl:hasDbXref>
        <oboInOwl:hasDbXref rdf:datatype="http://www.w3.org/2001/XMLSchema#string">urn:lsid:globalnames.org:index:34356004-f4ab-5434-857f-28ca19be9a53</oboInOwl:hasDbXref>
        <oboInOwl:hasOBONamespace rdf:datatype="http://www.w3.org/2001/XMLSchema#string">vto-namespace</oboInOwl:hasOBONamespace>
        <oboInOwl:hasRelatedSynonym rdf:datatype="http://www.w3.org/2001/XMLSchema#string">Bluegray carpetshark</oboInOwl:hasRelatedSynonym>
        <oboInOwl:id rdf:datatype="http://www.w3.org/2001/XMLSchema#string">VTO:0000513</oboInOwl:id>
        <rdfs:label rdf:datatype="http://www.w3.org/2001/XMLSchema#string">Brachaelurus colcloughi</rdfs:label>
    </owl:Class>
    <owl:Axiom>
        <owl:annotatedSource rdf:resource="http://purl.obolibrary.org/obo/VTO_0000513"/>
        <owl:annotatedProperty rdf:resource="http://www.geneontology.org/formats/oboInOwl#hasRelatedSynonym"/>
        <owl:annotatedTarget rdf:datatype="http://www.w3.org/2001/XMLSchema#string">Bluegray carpetshark</owl:annotatedTarget>
        <oboInOwl:hasDbXref rdf:datatype="http://www.w3.org/2001/XMLSchema#string">FISHBASE:5893</oboInOwl:hasDbXref>
        <oboInOwl:hasSynonymType rdf:resource="http://purl.obolibrary.org/obo/vto#COMMONNAME"/>
    </owl:Axiom>
    


    <!-- http://purl.obolibrary.org/obo/VTO_0000517 -->

    <owl:Class rdf:about="http://purl.obolibrary.org/obo/VTO_0000517">
        <rdfs:subClassOf rdf:resource="http://purl.obolibrary.org/obo/VTO_0000484"/>
        <vto:has_rank rdf:resource="http://purl.obolibrary.org/obo/TAXRANK_0000004"/>
        <oboInOwl:hasDbXref rdf:datatype="http://www.w3.org/2001/XMLSchema#string">NCBITaxon:40580</oboInOwl:hasDbXref>
        <oboInOwl:hasDbXref rdf:datatype="http://www.w3.org/2001/XMLSchema#string">PaleoDB:63017</oboInOwl:hasDbXref>
        <oboInOwl:hasDbXref rdf:datatype="http://www.w3.org/2001/XMLSchema#string">TTO:10104</oboInOwl:hasDbXref>
        <oboInOwl:hasOBONamespace rdf:datatype="http://www.w3.org/2001/XMLSchema#string">vto-namespace</oboInOwl:hasOBONamespace>
        <oboInOwl:hasRelatedSynonym rdf:datatype="http://www.w3.org/2001/XMLSchema#string">Bamboo sharks</oboInOwl:hasRelatedSynonym>
        <oboInOwl:id rdf:datatype="http://www.w3.org/2001/XMLSchema#string">VTO:0000517</oboInOwl:id>
        <rdfs:label rdf:datatype="http://www.w3.org/2001/XMLSchema#string">Hemiscylliidae</rdfs:label>
    </owl:Class>
    <owl:Axiom>
        <owl:annotatedSource rdf:resource="http://purl.obolibrary.org/obo/VTO_0000517"/>
        <owl:annotatedProperty rdf:resource="http://www.geneontology.org/formats/oboInOwl#hasRelatedSynonym"/>
        <owl:annotatedTarget rdf:datatype="http://www.w3.org/2001/XMLSchema#string">Bamboo sharks</owl:annotatedTarget>
        <oboInOwl:hasDbXref rdf:datatype="http://www.w3.org/2001/XMLSchema#string">FISHBASE:5902</oboInOwl:hasDbXref>
        <oboInOwl:hasSynonymType rdf:resource="http://purl.obolibrary.org/obo/vto#COMMONNAME"/>
    </owl:Axiom>
    


    <!-- http://purl.obolibrary.org/obo/VTO_0000518 -->

    <owl:Class rdf:about="http://purl.obolibrary.org/obo/VTO_0000518">
        <rdfs:subClassOf rdf:resource="http://purl.obolibrary.org/obo/VTO_0000517"/>
        <vto:has_rank rdf:resource="http://purl.obolibrary.org/obo/TAXRANK_0000005"/>
        <oboInOwl:hasDbXref rdf:datatype="http://www.w3.org/2001/XMLSchema#string">NCBITaxon:34767</oboInOwl:hasDbXref>
        <oboInOwl:hasDbXref rdf:datatype="http://www.w3.org/2001/XMLSchema#string">PaleoDB:34581</oboInOwl:hasDbXref>
        <oboInOwl:hasDbXref rdf:datatype="http://www.w3.org/2001/XMLSchema#string">TTO:101451</oboInOwl:hasDbXref>
        <oboInOwl:hasOBONamespace rdf:datatype="http://www.w3.org/2001/XMLSchema#string">vto-namespace</oboInOwl:hasOBONamespace>
        <oboInOwl:hasRelatedSynonym rdf:datatype="http://www.w3.org/2001/XMLSchema#string">Synchismus</oboInOwl:hasRelatedSynonym>
        <oboInOwl:id rdf:datatype="http://www.w3.org/2001/XMLSchema#string">VTO:0000518</oboInOwl:id>
        <rdfs:label rdf:datatype="http://www.w3.org/2001/XMLSchema#string">Chiloscyllium</rdfs:label>
    </owl:Class>
    <owl:Axiom>
        <owl:annotatedSource rdf:resource="http://purl.obolibrary.org/obo/VTO_0000518"/>
        <owl:annotatedProperty rdf:resource="http://www.geneontology.org/formats/oboInOwl#hasRelatedSynonym"/>
        <owl:annotatedTarget rdf:datatype="http://www.w3.org/2001/XMLSchema#string">Synchismus</owl:annotatedTarget>
        <oboInOwl:hasDbXref rdf:datatype="http://www.w3.org/2001/XMLSchema#string">CASGEN:2828</oboInOwl:hasDbXref>
    </owl:Axiom>
    


    <!-- http://purl.obolibrary.org/obo/VTO_0000519 -->

    <owl:Class rdf:about="http://purl.obolibrary.org/obo/VTO_0000519">
        <rdfs:subClassOf rdf:resource="http://purl.obolibrary.org/obo/VTO_0000518"/>
        <vto:has_rank rdf:resource="http://purl.obolibrary.org/obo/TAXRANK_0000006"/>
        <oboInOwl:hasDbXref rdf:datatype="http://www.w3.org/2001/XMLSchema#string">NCBITaxon:586796</oboInOwl:hasDbXref>
        <oboInOwl:hasDbXref rdf:datatype="http://www.w3.org/2001/XMLSchema#string">TTO:1006591</oboInOwl:hasDbXref>
        <oboInOwl:hasDbXref rdf:datatype="http://www.w3.org/2001/XMLSchema#string">urn:lsid:globalnames.org:index:a6c30c9f-cc86-5f10-acf3-690e8573b7dd</oboInOwl:hasDbXref>
        <oboInOwl:hasOBONamespace rdf:datatype="http://www.w3.org/2001/XMLSchema#string">vto-namespace</oboInOwl:hasOBONamespace>
        <oboInOwl:hasRelatedSynonym rdf:datatype="http://www.w3.org/2001/XMLSchema#string">Grey bambooshark</oboInOwl:hasRelatedSynonym>
        <oboInOwl:id rdf:datatype="http://www.w3.org/2001/XMLSchema#string">VTO:0000519</oboInOwl:id>
        <rdfs:label rdf:datatype="http://www.w3.org/2001/XMLSchema#string">Chiloscyllium griseum</rdfs:label>
    </owl:Class>
    <owl:Axiom>
        <owl:annotatedSource rdf:resource="http://purl.obolibrary.org/obo/VTO_0000519"/>
        <owl:annotatedProperty rdf:resource="http://www.geneontology.org/formats/oboInOwl#hasRelatedSynonym"/>
        <owl:annotatedTarget rdf:datatype="http://www.w3.org/2001/XMLSchema#string">Grey bambooshark</owl:annotatedTarget>
        <oboInOwl:hasDbXref rdf:datatype="http://www.w3.org/2001/XMLSchema#string">FISHBASE:4304</oboInOwl:hasDbXref>
        <oboInOwl:hasSynonymType rdf:resource="http://purl.obolibrary.org/obo/vto#COMMONNAME"/>
    </owl:Axiom>
    


    <!-- http://purl.obolibrary.org/obo/VTO_0000520 -->

    <owl:Class rdf:about="http://purl.obolibrary.org/obo/VTO_0000520">
        <rdfs:subClassOf rdf:resource="http://purl.obolibrary.org/obo/VTO_0000518"/>
        <vto:has_rank rdf:resource="http://purl.obolibrary.org/obo/TAXRANK_0000006"/>
        <oboInOwl:hasDbXref rdf:datatype="http://www.w3.org/2001/XMLSchema#string">NCBITaxon:443761</oboInOwl:hasDbXref>
        <oboInOwl:hasDbXref rdf:datatype="http://www.w3.org/2001/XMLSchema#string">TTO:1006594</oboInOwl:hasDbXref>
        <oboInOwl:hasDbXref rdf:datatype="http://www.w3.org/2001/XMLSchema#string">urn:lsid:globalnames.org:index:17202db7-cdbe-5725-b509-d229da5ce80a</oboInOwl:hasDbXref>
        <oboInOwl:hasOBONamespace rdf:datatype="http://www.w3.org/2001/XMLSchema#string">vto-namespace</oboInOwl:hasOBONamespace>
        <oboInOwl:hasRelatedSynonym rdf:datatype="http://www.w3.org/2001/XMLSchema#string">Chiloscyllium colax</oboInOwl:hasRelatedSynonym>
        <oboInOwl:hasRelatedSynonym rdf:datatype="http://www.w3.org/2001/XMLSchema#string">Chiloscyllium phymatodes</oboInOwl:hasRelatedSynonym>
        <oboInOwl:hasRelatedSynonym rdf:datatype="http://www.w3.org/2001/XMLSchema#string">Hemiscyllium colax</oboInOwl:hasRelatedSynonym>
        <oboInOwl:hasRelatedSynonym rdf:datatype="http://www.w3.org/2001/XMLSchema#string">Slender bambooshark</oboInOwl:hasRelatedSynonym>
        <oboInOwl:hasRelatedSynonym rdf:datatype="http://www.w3.org/2001/XMLSchema#string">Squalus caudatus</oboInOwl:hasRelatedSynonym>
        <oboInOwl:hasRelatedSynonym rdf:datatype="http://www.w3.org/2001/XMLSchema#string">Squalus colax</oboInOwl:hasRelatedSynonym>
        <oboInOwl:hasRelatedSynonym rdf:datatype="http://www.w3.org/2001/XMLSchema#string">Squalus denticulatus</oboInOwl:hasRelatedSynonym>
        <oboInOwl:hasRelatedSynonym rdf:datatype="http://www.w3.org/2001/XMLSchema#string">Squalus gronovianus</oboInOwl:hasRelatedSynonym>
        <oboInOwl:hasRelatedSynonym rdf:datatype="http://www.w3.org/2001/XMLSchema#string">Squalus indicus</oboInOwl:hasRelatedSynonym>
        <oboInOwl:hasRelatedSynonym rdf:datatype="http://www.w3.org/2001/XMLSchema#string">Squalus tuberculatus</oboInOwl:hasRelatedSynonym>
        <oboInOwl:id rdf:datatype="http://www.w3.org/2001/XMLSchema#string">VTO:0000520</oboInOwl:id>
        <rdfs:label rdf:datatype="http://www.w3.org/2001/XMLSchema#string">Chiloscyllium indicum</rdfs:label>
    </owl:Class>
    <owl:Axiom>
        <owl:annotatedSource rdf:resource="http://purl.obolibrary.org/obo/VTO_0000520"/>
        <owl:annotatedProperty rdf:resource="http://www.geneontology.org/formats/oboInOwl#hasRelatedSynonym"/>
        <owl:annotatedTarget rdf:datatype="http://www.w3.org/2001/XMLSchema#string">Chiloscyllium colax</owl:annotatedTarget>
        <oboInOwl:hasDbXref rdf:datatype="http://www.w3.org/2001/XMLSchema#string">NCBITaxon:443761</oboInOwl:hasDbXref>
    </owl:Axiom>
    <owl:Axiom>
        <owl:annotatedSource rdf:resource="http://purl.obolibrary.org/obo/VTO_0000520"/>
        <owl:annotatedProperty rdf:resource="http://www.geneontology.org/formats/oboInOwl#hasRelatedSynonym"/>
        <owl:annotatedTarget rdf:datatype="http://www.w3.org/2001/XMLSchema#string">Chiloscyllium phymatodes</owl:annotatedTarget>
        <oboInOwl:hasDbXref rdf:datatype="http://www.w3.org/2001/XMLSchema#string">CASSPC:6599</oboInOwl:hasDbXref>
    </owl:Axiom>
    <owl:Axiom>
        <owl:annotatedSource rdf:resource="http://purl.obolibrary.org/obo/VTO_0000520"/>
        <owl:annotatedProperty rdf:resource="http://www.geneontology.org/formats/oboInOwl#hasRelatedSynonym"/>
        <owl:annotatedTarget rdf:datatype="http://www.w3.org/2001/XMLSchema#string">Hemiscyllium colax</owl:annotatedTarget>
        <oboInOwl:hasDbXref rdf:datatype="http://www.w3.org/2001/XMLSchema#string">CASSPC:64723</oboInOwl:hasDbXref>
    </owl:Axiom>
    <owl:Axiom>
        <owl:annotatedSource rdf:resource="http://purl.obolibrary.org/obo/VTO_0000520"/>
        <owl:annotatedProperty rdf:resource="http://www.geneontology.org/formats/oboInOwl#hasRelatedSynonym"/>
        <owl:annotatedTarget rdf:datatype="http://www.w3.org/2001/XMLSchema#string">Slender bambooshark</owl:annotatedTarget>
        <oboInOwl:hasDbXref rdf:datatype="http://www.w3.org/2001/XMLSchema#string">FISHBASE:5900</oboInOwl:hasDbXref>
        <oboInOwl:hasSynonymType rdf:resource="http://purl.obolibrary.org/obo/vto#COMMONNAME"/>
    </owl:Axiom>
    <owl:Axiom>
        <owl:annotatedSource rdf:resource="http://purl.obolibrary.org/obo/VTO_0000520"/>
        <owl:annotatedProperty rdf:resource="http://www.geneontology.org/formats/oboInOwl#hasRelatedSynonym"/>
        <owl:annotatedTarget rdf:datatype="http://www.w3.org/2001/XMLSchema#string">Squalus caudatus</owl:annotatedTarget>
        <oboInOwl:hasDbXref rdf:datatype="http://www.w3.org/2001/XMLSchema#string">CASSPC:6600</oboInOwl:hasDbXref>
    </owl:Axiom>
    <owl:Axiom>
        <owl:annotatedSource rdf:resource="http://purl.obolibrary.org/obo/VTO_0000520"/>
        <owl:annotatedProperty rdf:resource="http://www.geneontology.org/formats/oboInOwl#hasRelatedSynonym"/>
        <owl:annotatedTarget rdf:datatype="http://www.w3.org/2001/XMLSchema#string">Squalus colax</owl:annotatedTarget>
        <oboInOwl:hasDbXref rdf:datatype="http://www.w3.org/2001/XMLSchema#string">NCBITaxon:443761</oboInOwl:hasDbXref>
    </owl:Axiom>
    <owl:Axiom>
        <owl:annotatedSource rdf:resource="http://purl.obolibrary.org/obo/VTO_0000520"/>
        <owl:annotatedProperty rdf:resource="http://www.geneontology.org/formats/oboInOwl#hasRelatedSynonym"/>
        <owl:annotatedTarget rdf:datatype="http://www.w3.org/2001/XMLSchema#string">Squalus denticulatus</owl:annotatedTarget>
        <oboInOwl:hasDbXref rdf:datatype="http://www.w3.org/2001/XMLSchema#string">CASSPC:46841</oboInOwl:hasDbXref>
    </owl:Axiom>
    <owl:Axiom>
        <owl:annotatedSource rdf:resource="http://purl.obolibrary.org/obo/VTO_0000520"/>
        <owl:annotatedProperty rdf:resource="http://www.geneontology.org/formats/oboInOwl#hasRelatedSynonym"/>
        <owl:annotatedTarget rdf:datatype="http://www.w3.org/2001/XMLSchema#string">Squalus gronovianus</owl:annotatedTarget>
        <oboInOwl:hasDbXref rdf:datatype="http://www.w3.org/2001/XMLSchema#string">CASSPC:6597</oboInOwl:hasDbXref>
    </owl:Axiom>
    <owl:Axiom>
        <owl:annotatedSource rdf:resource="http://purl.obolibrary.org/obo/VTO_0000520"/>
        <owl:annotatedProperty rdf:resource="http://www.geneontology.org/formats/oboInOwl#hasRelatedSynonym"/>
        <owl:annotatedTarget rdf:datatype="http://www.w3.org/2001/XMLSchema#string">Squalus indicus</owl:annotatedTarget>
        <oboInOwl:hasDbXref rdf:datatype="http://www.w3.org/2001/XMLSchema#string">CASSPC:6594</oboInOwl:hasDbXref>
    </owl:Axiom>
    <owl:Axiom>
        <owl:annotatedSource rdf:resource="http://purl.obolibrary.org/obo/VTO_0000520"/>
        <owl:annotatedProperty rdf:resource="http://www.geneontology.org/formats/oboInOwl#hasRelatedSynonym"/>
        <owl:annotatedTarget rdf:datatype="http://www.w3.org/2001/XMLSchema#string">Squalus indicus</owl:annotatedTarget>
        <oboInOwl:hasDbXref rdf:datatype="http://www.w3.org/2001/XMLSchema#string">NCBITaxon:443761</oboInOwl:hasDbXref>
    </owl:Axiom>
    <owl:Axiom>
        <owl:annotatedSource rdf:resource="http://purl.obolibrary.org/obo/VTO_0000520"/>
        <owl:annotatedProperty rdf:resource="http://www.geneontology.org/formats/oboInOwl#hasRelatedSynonym"/>
        <owl:annotatedTarget rdf:datatype="http://www.w3.org/2001/XMLSchema#string">Squalus tuberculatus</owl:annotatedTarget>
        <oboInOwl:hasDbXref rdf:datatype="http://www.w3.org/2001/XMLSchema#string">CASSPC:6866</oboInOwl:hasDbXref>
    </owl:Axiom>
    


    <!-- http://purl.obolibrary.org/obo/VTO_0000521 -->

    <owl:Class rdf:about="http://purl.obolibrary.org/obo/VTO_0000521">
        <rdfs:subClassOf rdf:resource="http://purl.obolibrary.org/obo/VTO_0000518"/>
        <vto:has_rank rdf:resource="http://purl.obolibrary.org/obo/TAXRANK_0000006"/>
        <oboInOwl:hasDbXref rdf:datatype="http://www.w3.org/2001/XMLSchema#string">NCBITaxon:443760</oboInOwl:hasDbXref>
        <oboInOwl:hasDbXref rdf:datatype="http://www.w3.org/2001/XMLSchema#string">TTO:1006593</oboInOwl:hasDbXref>
        <oboInOwl:hasDbXref rdf:datatype="http://www.w3.org/2001/XMLSchema#string">urn:lsid:globalnames.org:index:3e2bb8c8-c000-56af-b90a-fdf665f29d13</oboInOwl:hasDbXref>
        <oboInOwl:hasOBONamespace rdf:datatype="http://www.w3.org/2001/XMLSchema#string">vto-namespace</oboInOwl:hasOBONamespace>
        <oboInOwl:hasRelatedSynonym rdf:datatype="http://www.w3.org/2001/XMLSchema#string">Chiloscyllium hasseltii Bleeker, 1852</oboInOwl:hasRelatedSynonym>
        <oboInOwl:hasRelatedSynonym rdf:datatype="http://www.w3.org/2001/XMLSchema#string">Hasselt&apos;s bambooshark</oboInOwl:hasRelatedSynonym>
        <oboInOwl:id rdf:datatype="http://www.w3.org/2001/XMLSchema#string">VTO:0000521</oboInOwl:id>
        <rdfs:label rdf:datatype="http://www.w3.org/2001/XMLSchema#string">Chiloscyllium hasseltii</rdfs:label>
    </owl:Class>
    <owl:Axiom>
        <owl:annotatedSource rdf:resource="http://purl.obolibrary.org/obo/VTO_0000521"/>
        <owl:annotatedProperty rdf:resource="http://www.geneontology.org/formats/oboInOwl#hasRelatedSynonym"/>
        <owl:annotatedTarget rdf:datatype="http://www.w3.org/2001/XMLSchema#string">Chiloscyllium hasseltii Bleeker, 1852</owl:annotatedTarget>
        <oboInOwl:hasDbXref rdf:datatype="http://www.w3.org/2001/XMLSchema#string">NCBITaxon:443760</oboInOwl:hasDbXref>
    </owl:Axiom>
    <owl:Axiom>
        <owl:annotatedSource rdf:resource="http://purl.obolibrary.org/obo/VTO_0000521"/>
        <owl:annotatedProperty rdf:resource="http://www.geneontology.org/formats/oboInOwl#hasRelatedSynonym"/>
        <owl:annotatedTarget rdf:datatype="http://www.w3.org/2001/XMLSchema#string">Hasselt&apos;s bambooshark</owl:annotatedTarget>
        <oboInOwl:hasDbXref rdf:datatype="http://www.w3.org/2001/XMLSchema#string">FISHBASE:54210</oboInOwl:hasDbXref>
        <oboInOwl:hasSynonymType rdf:resource="http://purl.obolibrary.org/obo/vto#COMMONNAME"/>
    </owl:Axiom>
    


    <!-- http://purl.obolibrary.org/obo/VTO_0000522 -->

    <owl:Class rdf:about="http://purl.obolibrary.org/obo/VTO_0000522">
        <rdfs:subClassOf rdf:resource="http://purl.obolibrary.org/obo/VTO_0000518"/>
        <vto:has_rank rdf:resource="http://purl.obolibrary.org/obo/TAXRANK_0000006"/>
        <oboInOwl:hasDbXref rdf:datatype="http://www.w3.org/2001/XMLSchema#string">NCBITaxon:36176</oboInOwl:hasDbXref>
        <oboInOwl:hasDbXref rdf:datatype="http://www.w3.org/2001/XMLSchema#string">TTO:1006848</oboInOwl:hasDbXref>
        <oboInOwl:hasDbXref rdf:datatype="http://www.w3.org/2001/XMLSchema#string">urn:lsid:globalnames.org:index:bc0b4e3b-9fa1-5bf2-99c5-ead0417db362</oboInOwl:hasDbXref>
        <oboInOwl:hasOBONamespace rdf:datatype="http://www.w3.org/2001/XMLSchema#string">vto-namespace</oboInOwl:hasOBONamespace>
        <oboInOwl:hasRelatedSynonym rdf:datatype="http://www.w3.org/2001/XMLSchema#string">Chiloscyllium caeruleopunctatum</oboInOwl:hasRelatedSynonym>
        <oboInOwl:hasRelatedSynonym rdf:datatype="http://www.w3.org/2001/XMLSchema#string">Chiloscyllium plagiosum (Anonymous [Bennett], 1830)</oboInOwl:hasRelatedSynonym>
        <oboInOwl:hasRelatedSynonym rdf:datatype="http://www.w3.org/2001/XMLSchema#string">Chiloscyllium plagiosum interruptum</oboInOwl:hasRelatedSynonym>
        <oboInOwl:hasRelatedSynonym rdf:datatype="http://www.w3.org/2001/XMLSchema#string">Scyllium ornatum</oboInOwl:hasRelatedSynonym>
        <oboInOwl:hasRelatedSynonym rdf:datatype="http://www.w3.org/2001/XMLSchema#string">Scyllium plagiosum</oboInOwl:hasRelatedSynonym>
        <oboInOwl:hasRelatedSynonym rdf:datatype="http://www.w3.org/2001/XMLSchema#string">Whitespotted bambooshark</oboInOwl:hasRelatedSynonym>
        <oboInOwl:id rdf:datatype="http://www.w3.org/2001/XMLSchema#string">VTO:0000522</oboInOwl:id>
        <rdfs:label rdf:datatype="http://www.w3.org/2001/XMLSchema#string">Chiloscyllium plagiosum</rdfs:label>
    </owl:Class>
    <owl:Axiom>
        <owl:annotatedSource rdf:resource="http://purl.obolibrary.org/obo/VTO_0000522"/>
        <owl:annotatedProperty rdf:resource="http://www.geneontology.org/formats/oboInOwl#hasRelatedSynonym"/>
        <owl:annotatedTarget rdf:datatype="http://www.w3.org/2001/XMLSchema#string">Chiloscyllium caeruleopunctatum</owl:annotatedTarget>
        <oboInOwl:hasDbXref rdf:datatype="http://www.w3.org/2001/XMLSchema#string">CASSPC:25201</oboInOwl:hasDbXref>
    </owl:Axiom>
    <owl:Axiom>
        <owl:annotatedSource rdf:resource="http://purl.obolibrary.org/obo/VTO_0000522"/>
        <owl:annotatedProperty rdf:resource="http://www.geneontology.org/formats/oboInOwl#hasRelatedSynonym"/>
        <owl:annotatedTarget rdf:datatype="http://www.w3.org/2001/XMLSchema#string">Chiloscyllium plagiosum (Anonymous [Bennett], 1830)</owl:annotatedTarget>
        <oboInOwl:hasDbXref rdf:datatype="http://www.w3.org/2001/XMLSchema#string">NCBITaxon:36176</oboInOwl:hasDbXref>
    </owl:Axiom>
    <owl:Axiom>
        <owl:annotatedSource rdf:resource="http://purl.obolibrary.org/obo/VTO_0000522"/>
        <owl:annotatedProperty rdf:resource="http://www.geneontology.org/formats/oboInOwl#hasRelatedSynonym"/>
        <owl:annotatedTarget rdf:datatype="http://www.w3.org/2001/XMLSchema#string">Chiloscyllium plagiosum interruptum</owl:annotatedTarget>
        <oboInOwl:hasDbXref rdf:datatype="http://www.w3.org/2001/XMLSchema#string">CASSPC:6602</oboInOwl:hasDbXref>
    </owl:Axiom>
    <owl:Axiom>
        <owl:annotatedSource rdf:resource="http://purl.obolibrary.org/obo/VTO_0000522"/>
        <owl:annotatedProperty rdf:resource="http://www.geneontology.org/formats/oboInOwl#hasRelatedSynonym"/>
        <owl:annotatedTarget rdf:datatype="http://www.w3.org/2001/XMLSchema#string">Scyllium ornatum</owl:annotatedTarget>
        <oboInOwl:hasDbXref rdf:datatype="http://www.w3.org/2001/XMLSchema#string">CASSPC:6601</oboInOwl:hasDbXref>
    </owl:Axiom>
    <owl:Axiom>
        <owl:annotatedSource rdf:resource="http://purl.obolibrary.org/obo/VTO_0000522"/>
        <owl:annotatedProperty rdf:resource="http://www.geneontology.org/formats/oboInOwl#hasRelatedSynonym"/>
        <owl:annotatedTarget rdf:datatype="http://www.w3.org/2001/XMLSchema#string">Scyllium plagiosum</owl:annotatedTarget>
        <oboInOwl:hasDbXref rdf:datatype="http://www.w3.org/2001/XMLSchema#string">CASSPC:6848</oboInOwl:hasDbXref>
    </owl:Axiom>
    <owl:Axiom>
        <owl:annotatedSource rdf:resource="http://purl.obolibrary.org/obo/VTO_0000522"/>
        <owl:annotatedProperty rdf:resource="http://www.geneontology.org/formats/oboInOwl#hasRelatedSynonym"/>
        <owl:annotatedTarget rdf:datatype="http://www.w3.org/2001/XMLSchema#string">Whitespotted bambooshark</owl:annotatedTarget>
        <oboInOwl:hasDbXref rdf:datatype="http://www.w3.org/2001/XMLSchema#string">FISHBASE:5120</oboInOwl:hasDbXref>
        <oboInOwl:hasSynonymType rdf:resource="http://purl.obolibrary.org/obo/vto#COMMONNAME"/>
    </owl:Axiom>
    


    <!-- http://purl.obolibrary.org/obo/VTO_0000524 -->

    <owl:Class rdf:about="http://purl.obolibrary.org/obo/VTO_0000524">
        <rdfs:subClassOf rdf:resource="http://purl.obolibrary.org/obo/VTO_0000518"/>
        <vto:has_rank rdf:resource="http://purl.obolibrary.org/obo/TAXRANK_0000006"/>
        <oboInOwl:hasDbXref rdf:datatype="http://www.w3.org/2001/XMLSchema#string">NCBITaxon:137246</oboInOwl:hasDbXref>
        <oboInOwl:hasDbXref rdf:datatype="http://www.w3.org/2001/XMLSchema#string">TTO:1006603</oboInOwl:hasDbXref>
        <oboInOwl:hasDbXref rdf:datatype="http://www.w3.org/2001/XMLSchema#string">urn:lsid:globalnames.org:index:e7ccab9a-fee6-51ce-ac1e-ac22b3865019</oboInOwl:hasDbXref>
        <oboInOwl:hasOBONamespace rdf:datatype="http://www.w3.org/2001/XMLSchema#string">vto-namespace</oboInOwl:hasOBONamespace>
        <oboInOwl:hasRelatedSynonym rdf:datatype="http://www.w3.org/2001/XMLSchema#string">Brownbanded bambooshark</oboInOwl:hasRelatedSynonym>
        <oboInOwl:hasRelatedSynonym rdf:datatype="http://www.w3.org/2001/XMLSchema#string">Chiloscyllium margaritiferum</oboInOwl:hasRelatedSynonym>
        <oboInOwl:hasRelatedSynonym rdf:datatype="http://www.w3.org/2001/XMLSchema#string">Chiloscyllium punctatum Muller &amp; Henle, 1838</oboInOwl:hasRelatedSynonym>
        <oboInOwl:id rdf:datatype="http://www.w3.org/2001/XMLSchema#string">VTO:0000524</oboInOwl:id>
        <rdfs:label rdf:datatype="http://www.w3.org/2001/XMLSchema#string">Chiloscyllium punctatum</rdfs:label>
    </owl:Class>
    <owl:Axiom>
        <owl:annotatedSource rdf:resource="http://purl.obolibrary.org/obo/VTO_0000524"/>
        <owl:annotatedProperty rdf:resource="http://www.geneontology.org/formats/oboInOwl#hasRelatedSynonym"/>
        <owl:annotatedTarget rdf:datatype="http://www.w3.org/2001/XMLSchema#string">Brownbanded bambooshark</owl:annotatedTarget>
        <oboInOwl:hasDbXref rdf:datatype="http://www.w3.org/2001/XMLSchema#string">FISHBASE:5903</oboInOwl:hasDbXref>
        <oboInOwl:hasSynonymType rdf:resource="http://purl.obolibrary.org/obo/vto#COMMONNAME"/>
    </owl:Axiom>
    <owl:Axiom>
        <owl:annotatedSource rdf:resource="http://purl.obolibrary.org/obo/VTO_0000524"/>
        <owl:annotatedProperty rdf:resource="http://www.geneontology.org/formats/oboInOwl#hasRelatedSynonym"/>
        <owl:annotatedTarget rdf:datatype="http://www.w3.org/2001/XMLSchema#string">Chiloscyllium margaritiferum</owl:annotatedTarget>
        <oboInOwl:hasDbXref rdf:datatype="http://www.w3.org/2001/XMLSchema#string">CASSPC:6605</oboInOwl:hasDbXref>
    </owl:Axiom>
    <owl:Axiom>
        <owl:annotatedSource rdf:resource="http://purl.obolibrary.org/obo/VTO_0000524"/>
        <owl:annotatedProperty rdf:resource="http://www.geneontology.org/formats/oboInOwl#hasRelatedSynonym"/>
        <owl:annotatedTarget rdf:datatype="http://www.w3.org/2001/XMLSchema#string">Chiloscyllium punctatum Muller &amp; Henle, 1838</owl:annotatedTarget>
        <oboInOwl:hasDbXref rdf:datatype="http://www.w3.org/2001/XMLSchema#string">NCBITaxon:137246</oboInOwl:hasDbXref>
    </owl:Axiom>
    


    <!-- http://purl.obolibrary.org/obo/VTO_0000527 -->

    <owl:Class rdf:about="http://purl.obolibrary.org/obo/VTO_0000527">
        <rdfs:subClassOf rdf:resource="http://purl.obolibrary.org/obo/VTO_0000484"/>
        <vto:has_rank rdf:resource="http://purl.obolibrary.org/obo/TAXRANK_0000004"/>
        <oboInOwl:hasDbXref rdf:datatype="http://www.w3.org/2001/XMLSchema#string">NCBITaxon:259919</oboInOwl:hasDbXref>
        <oboInOwl:hasDbXref rdf:datatype="http://www.w3.org/2001/XMLSchema#string">PaleoDB:83129</oboInOwl:hasDbXref>
        <oboInOwl:hasDbXref rdf:datatype="http://www.w3.org/2001/XMLSchema#string">TTO:10090</oboInOwl:hasDbXref>
        <oboInOwl:hasOBONamespace rdf:datatype="http://www.w3.org/2001/XMLSchema#string">vto-namespace</oboInOwl:hasOBONamespace>
        <oboInOwl:hasRelatedSynonym rdf:datatype="http://www.w3.org/2001/XMLSchema#string">Whale shark</oboInOwl:hasRelatedSynonym>
        <oboInOwl:id rdf:datatype="http://www.w3.org/2001/XMLSchema#string">VTO:0000527</oboInOwl:id>
        <rdfs:label rdf:datatype="http://www.w3.org/2001/XMLSchema#string">Rhincodontidae</rdfs:label>
    </owl:Class>
    <owl:Axiom>
        <owl:annotatedSource rdf:resource="http://purl.obolibrary.org/obo/VTO_0000527"/>
        <owl:annotatedProperty rdf:resource="http://www.geneontology.org/formats/oboInOwl#hasRelatedSynonym"/>
        <owl:annotatedTarget rdf:datatype="http://www.w3.org/2001/XMLSchema#string">Whale shark</owl:annotatedTarget>
        <oboInOwl:hasDbXref rdf:datatype="http://www.w3.org/2001/XMLSchema#string">FISHBASE:2081</oboInOwl:hasDbXref>
        <oboInOwl:hasSynonymType rdf:resource="http://purl.obolibrary.org/obo/vto#COMMONNAME"/>
    </owl:Axiom>
    


    <!-- http://purl.obolibrary.org/obo/VTO_0000528 -->

    <owl:Class rdf:about="http://purl.obolibrary.org/obo/VTO_0000528">
        <rdfs:subClassOf rdf:resource="http://purl.obolibrary.org/obo/VTO_0080746"/>
        <vto:has_rank rdf:resource="http://purl.obolibrary.org/obo/TAXRANK_0000006"/>
        <oboInOwl:hasDbXref rdf:datatype="http://www.w3.org/2001/XMLSchema#string">NCBITaxon:259920</oboInOwl:hasDbXref>
        <oboInOwl:hasDbXref rdf:datatype="http://www.w3.org/2001/XMLSchema#string">TTO:1006936</oboInOwl:hasDbXref>
        <oboInOwl:hasDbXref rdf:datatype="http://www.w3.org/2001/XMLSchema#string">urn:lsid:globalnames.org:index:302ac3b3-47dc-592e-9159-835fd8bd0795</oboInOwl:hasDbXref>
        <oboInOwl:hasOBONamespace rdf:datatype="http://www.w3.org/2001/XMLSchema#string">vto-namespace</oboInOwl:hasOBONamespace>
        <oboInOwl:hasRelatedSynonym rdf:datatype="http://www.w3.org/2001/XMLSchema#string">Micristodus punctatus</oboInOwl:hasRelatedSynonym>
        <oboInOwl:hasRelatedSynonym rdf:datatype="http://www.w3.org/2001/XMLSchema#string">Rhinodon pentalineatus</oboInOwl:hasRelatedSynonym>
        <oboInOwl:hasRelatedSynonym rdf:datatype="http://www.w3.org/2001/XMLSchema#string">Rhinodon typicus</oboInOwl:hasRelatedSynonym>
        <oboInOwl:hasRelatedSynonym rdf:datatype="http://www.w3.org/2001/XMLSchema#string">Whale shark</oboInOwl:hasRelatedSynonym>
        <oboInOwl:id rdf:datatype="http://www.w3.org/2001/XMLSchema#string">VTO:0000528</oboInOwl:id>
        <rdfs:label rdf:datatype="http://www.w3.org/2001/XMLSchema#string">Rhincodon typus</rdfs:label>
    </owl:Class>
    <owl:Axiom>
        <owl:annotatedSource rdf:resource="http://purl.obolibrary.org/obo/VTO_0000528"/>
        <owl:annotatedProperty rdf:resource="http://www.geneontology.org/formats/oboInOwl#hasRelatedSynonym"/>
        <owl:annotatedTarget rdf:datatype="http://www.w3.org/2001/XMLSchema#string">Rhinodon pentalineatus</owl:annotatedTarget>
        <oboInOwl:hasDbXref rdf:datatype="http://www.w3.org/2001/XMLSchema#string">CASSPC:24085</oboInOwl:hasDbXref>
    </owl:Axiom>
    <owl:Axiom>
        <owl:annotatedSource rdf:resource="http://purl.obolibrary.org/obo/VTO_0000528"/>
        <owl:annotatedProperty rdf:resource="http://www.geneontology.org/formats/oboInOwl#hasRelatedSynonym"/>
        <owl:annotatedTarget rdf:datatype="http://www.w3.org/2001/XMLSchema#string">Rhinodon typicus</owl:annotatedTarget>
        <oboInOwl:hasDbXref rdf:datatype="http://www.w3.org/2001/XMLSchema#string">CASSPC:52026</oboInOwl:hasDbXref>
    </owl:Axiom>
    <owl:Axiom>
        <owl:annotatedSource rdf:resource="http://purl.obolibrary.org/obo/VTO_0000528"/>
        <owl:annotatedProperty rdf:resource="http://www.geneontology.org/formats/oboInOwl#hasRelatedSynonym"/>
        <owl:annotatedTarget rdf:datatype="http://www.w3.org/2001/XMLSchema#string">Whale shark</owl:annotatedTarget>
        <oboInOwl:hasDbXref rdf:datatype="http://www.w3.org/2001/XMLSchema#string">FISHBASE:2081</oboInOwl:hasDbXref>
        <oboInOwl:hasSynonymType rdf:resource="http://purl.obolibrary.org/obo/vto#COMMONNAME"/>
    </owl:Axiom>
    <owl:Axiom>
        <owl:annotatedSource rdf:resource="http://purl.obolibrary.org/obo/VTO_0000528"/>
        <owl:annotatedProperty rdf:resource="http://www.geneontology.org/formats/oboInOwl#hasRelatedSynonym"/>
        <owl:annotatedTarget rdf:datatype="http://www.w3.org/2001/XMLSchema#string">Micristodus punctatus</owl:annotatedTarget>
        <oboInOwl:hasDbXref rdf:datatype="http://www.w3.org/2001/XMLSchema#string">CASSPC:6879</oboInOwl:hasDbXref>
    </owl:Axiom>
    


    <!-- http://purl.obolibrary.org/obo/VTO_0000539 -->

    <owl:Class rdf:about="http://purl.obolibrary.org/obo/VTO_0000539">
        <rdfs:subClassOf rdf:resource="http://purl.obolibrary.org/obo/VTO_0000061"/>
        <vto:has_rank rdf:resource="http://purl.obolibrary.org/obo/TAXRANK_0000003"/>
        <oboInOwl:hasDbXref rdf:datatype="http://www.w3.org/2001/XMLSchema#string">NCBITaxon:282414</oboInOwl:hasDbXref>
        <oboInOwl:hasDbXref rdf:datatype="http://www.w3.org/2001/XMLSchema#string">PaleoDB:34536</oboInOwl:hasDbXref>
        <oboInOwl:hasDbXref rdf:datatype="http://www.w3.org/2001/XMLSchema#string">TTO:1090</oboInOwl:hasDbXref>
        <oboInOwl:hasOBONamespace rdf:datatype="http://www.w3.org/2001/XMLSchema#string">vto-namespace</oboInOwl:hasOBONamespace>
        <oboInOwl:hasRelatedSynonym rdf:datatype="http://www.w3.org/2001/XMLSchema#string">bramble, sleeper and dogfish sharks</oboInOwl:hasRelatedSynonym>
        <oboInOwl:id rdf:datatype="http://www.w3.org/2001/XMLSchema#string">VTO:0000539</oboInOwl:id>
        <rdfs:label rdf:datatype="http://www.w3.org/2001/XMLSchema#string">Squaliformes</rdfs:label>
    </owl:Class>
    <owl:Axiom>
        <owl:annotatedSource rdf:resource="http://purl.obolibrary.org/obo/VTO_0000539"/>
        <owl:annotatedProperty rdf:resource="http://www.geneontology.org/formats/oboInOwl#hasRelatedSynonym"/>
        <owl:annotatedTarget rdf:datatype="http://www.w3.org/2001/XMLSchema#string">bramble, sleeper and dogfish sharks</owl:annotatedTarget>
        <oboInOwl:hasDbXref rdf:datatype="http://www.w3.org/2001/XMLSchema#string">FISHBASE:686</oboInOwl:hasDbXref>
        <oboInOwl:hasSynonymType rdf:resource="http://purl.obolibrary.org/obo/vto#COMMONNAME"/>
    </owl:Axiom>
    


    <!-- http://purl.obolibrary.org/obo/VTO_0000603 -->

    <owl:Class rdf:about="http://purl.obolibrary.org/obo/VTO_0000603">
        <rdfs:subClassOf rdf:resource="http://purl.obolibrary.org/obo/VTO_0000539"/>
        <vto:has_rank rdf:resource="http://purl.obolibrary.org/obo/TAXRANK_0000004"/>
        <oboInOwl:hasDbXref rdf:datatype="http://www.w3.org/2001/XMLSchema#string">NCBITaxon:117924</oboInOwl:hasDbXref>
        <oboInOwl:hasDbXref rdf:datatype="http://www.w3.org/2001/XMLSchema#string">PaleoDB:131681</oboInOwl:hasDbXref>
        <oboInOwl:hasDbXref rdf:datatype="http://www.w3.org/2001/XMLSchema#string">TTO:10151</oboInOwl:hasDbXref>
        <oboInOwl:hasOBONamespace rdf:datatype="http://www.w3.org/2001/XMLSchema#string">vto-namespace</oboInOwl:hasOBONamespace>
        <oboInOwl:hasRelatedSynonym rdf:datatype="http://www.w3.org/2001/XMLSchema#string">Gulper sharks</oboInOwl:hasRelatedSynonym>
        <oboInOwl:id rdf:datatype="http://www.w3.org/2001/XMLSchema#string">VTO:0000603</oboInOwl:id>
        <rdfs:label rdf:datatype="http://www.w3.org/2001/XMLSchema#string">Centrophoridae</rdfs:label>
    </owl:Class>
    <owl:Axiom>
        <owl:annotatedSource rdf:resource="http://purl.obolibrary.org/obo/VTO_0000603"/>
        <owl:annotatedProperty rdf:resource="http://www.geneontology.org/formats/oboInOwl#hasRelatedSynonym"/>
        <owl:annotatedTarget rdf:datatype="http://www.w3.org/2001/XMLSchema#string">Gulper sharks</owl:annotatedTarget>
        <oboInOwl:hasDbXref rdf:datatype="http://www.w3.org/2001/XMLSchema#string">FISHBASE:64111</oboInOwl:hasDbXref>
        <oboInOwl:hasSynonymType rdf:resource="http://purl.obolibrary.org/obo/vto#COMMONNAME"/>
    </owl:Axiom>
    


    <!-- http://purl.obolibrary.org/obo/VTO_0000604 -->

    <owl:Class rdf:about="http://purl.obolibrary.org/obo/VTO_0000604">
        <rdfs:subClassOf rdf:resource="http://purl.obolibrary.org/obo/VTO_0000603"/>
        <vto:has_rank rdf:resource="http://purl.obolibrary.org/obo/TAXRANK_0000005"/>
        <oboInOwl:hasDbXref rdf:datatype="http://www.w3.org/2001/XMLSchema#string">NCBITaxon:170818</oboInOwl:hasDbXref>
        <oboInOwl:hasDbXref rdf:datatype="http://www.w3.org/2001/XMLSchema#string">TTO:105064</oboInOwl:hasDbXref>
        <oboInOwl:hasOBONamespace rdf:datatype="http://www.w3.org/2001/XMLSchema#string">vto-namespace</oboInOwl:hasOBONamespace>
        <oboInOwl:hasRelatedSynonym rdf:datatype="http://www.w3.org/2001/XMLSchema#string">Deaniops</oboInOwl:hasRelatedSynonym>
        <oboInOwl:hasRelatedSynonym rdf:datatype="http://www.w3.org/2001/XMLSchema#string">Nasisqualus</oboInOwl:hasRelatedSynonym>
        <oboInOwl:id rdf:datatype="http://www.w3.org/2001/XMLSchema#string">VTO:0000604</oboInOwl:id>
        <rdfs:label rdf:datatype="http://www.w3.org/2001/XMLSchema#string">Deania</rdfs:label>
    </owl:Class>
    <owl:Axiom>
        <owl:annotatedSource rdf:resource="http://purl.obolibrary.org/obo/VTO_0000604"/>
        <owl:annotatedProperty rdf:resource="http://www.geneontology.org/formats/oboInOwl#hasRelatedSynonym"/>
        <owl:annotatedTarget rdf:datatype="http://www.w3.org/2001/XMLSchema#string">Deaniops</owl:annotatedTarget>
        <oboInOwl:hasDbXref rdf:datatype="http://www.w3.org/2001/XMLSchema#string">CASGEN:6394</oboInOwl:hasDbXref>
    </owl:Axiom>
    <owl:Axiom>
        <owl:annotatedSource rdf:resource="http://purl.obolibrary.org/obo/VTO_0000604"/>
        <owl:annotatedProperty rdf:resource="http://www.geneontology.org/formats/oboInOwl#hasRelatedSynonym"/>
        <owl:annotatedTarget rdf:datatype="http://www.w3.org/2001/XMLSchema#string">Nasisqualus</owl:annotatedTarget>
        <oboInOwl:hasDbXref rdf:datatype="http://www.w3.org/2001/XMLSchema#string">CASGEN:5705</oboInOwl:hasDbXref>
    </owl:Axiom>
    


    <!-- http://purl.obolibrary.org/obo/VTO_0000607 -->

    <owl:Class rdf:about="http://purl.obolibrary.org/obo/VTO_0000607">
        <rdfs:subClassOf rdf:resource="http://purl.obolibrary.org/obo/VTO_0000604"/>
        <vto:has_rank rdf:resource="http://purl.obolibrary.org/obo/TAXRANK_0000006"/>
        <oboInOwl:hasDbXref rdf:datatype="http://www.w3.org/2001/XMLSchema#string">TTO:1007053</oboInOwl:hasDbXref>
        <oboInOwl:hasDbXref rdf:datatype="http://www.w3.org/2001/XMLSchema#string">urn:lsid:globalnames.org:index:e7728d83-f17f-59f9-8be6-ed8ad1386b9b</oboInOwl:hasDbXref>
        <oboInOwl:hasOBONamespace rdf:datatype="http://www.w3.org/2001/XMLSchema#string">vto-namespace</oboInOwl:hasOBONamespace>
        <oboInOwl:hasRelatedSynonym rdf:datatype="http://www.w3.org/2001/XMLSchema#string">Acanthidium natalense</oboInOwl:hasRelatedSynonym>
        <oboInOwl:hasRelatedSynonym rdf:datatype="http://www.w3.org/2001/XMLSchema#string">Arrowhead dogfish</oboInOwl:hasRelatedSynonym>
        <oboInOwl:hasRelatedSynonym rdf:datatype="http://www.w3.org/2001/XMLSchema#string">Deania cremouxi</oboInOwl:hasRelatedSynonym>
        <oboInOwl:hasRelatedSynonym rdf:datatype="http://www.w3.org/2001/XMLSchema#string">Deania elegans</oboInOwl:hasRelatedSynonym>
        <oboInOwl:hasRelatedSynonym rdf:datatype="http://www.w3.org/2001/XMLSchema#string">Nasisqualus profundorum</oboInOwl:hasRelatedSynonym>
        <oboInOwl:id rdf:datatype="http://www.w3.org/2001/XMLSchema#string">VTO:0000607</oboInOwl:id>
        <rdfs:label rdf:datatype="http://www.w3.org/2001/XMLSchema#string">Deania profundorum</rdfs:label>
    </owl:Class>
    <owl:Axiom>
        <owl:annotatedSource rdf:resource="http://purl.obolibrary.org/obo/VTO_0000607"/>
        <owl:annotatedProperty rdf:resource="http://www.geneontology.org/formats/oboInOwl#hasRelatedSynonym"/>
        <owl:annotatedTarget rdf:datatype="http://www.w3.org/2001/XMLSchema#string">Acanthidium natalense</owl:annotatedTarget>
        <oboInOwl:hasDbXref rdf:datatype="http://www.w3.org/2001/XMLSchema#string">CASSPC:26584</oboInOwl:hasDbXref>
    </owl:Axiom>
    <owl:Axiom>
        <owl:annotatedSource rdf:resource="http://purl.obolibrary.org/obo/VTO_0000607"/>
        <owl:annotatedProperty rdf:resource="http://www.geneontology.org/formats/oboInOwl#hasRelatedSynonym"/>
        <owl:annotatedTarget rdf:datatype="http://www.w3.org/2001/XMLSchema#string">Arrowhead dogfish</owl:annotatedTarget>
        <oboInOwl:hasDbXref rdf:datatype="http://www.w3.org/2001/XMLSchema#string">FISHBASE:672</oboInOwl:hasDbXref>
        <oboInOwl:hasSynonymType rdf:resource="http://purl.obolibrary.org/obo/vto#COMMONNAME"/>
    </owl:Axiom>
    <owl:Axiom>
        <owl:annotatedSource rdf:resource="http://purl.obolibrary.org/obo/VTO_0000607"/>
        <owl:annotatedProperty rdf:resource="http://www.geneontology.org/formats/oboInOwl#hasRelatedSynonym"/>
        <owl:annotatedTarget rdf:datatype="http://www.w3.org/2001/XMLSchema#string">Deania cremouxi</owl:annotatedTarget>
        <oboInOwl:hasDbXref rdf:datatype="http://www.w3.org/2001/XMLSchema#string">CASSPC:24879</oboInOwl:hasDbXref>
    </owl:Axiom>
    <owl:Axiom>
        <owl:annotatedSource rdf:resource="http://purl.obolibrary.org/obo/VTO_0000607"/>
        <owl:annotatedProperty rdf:resource="http://www.geneontology.org/formats/oboInOwl#hasRelatedSynonym"/>
        <owl:annotatedTarget rdf:datatype="http://www.w3.org/2001/XMLSchema#string">Deania elegans</owl:annotatedTarget>
        <oboInOwl:hasDbXref rdf:datatype="http://www.w3.org/2001/XMLSchema#string">CASSPC:25041</oboInOwl:hasDbXref>
    </owl:Axiom>
    <owl:Axiom>
        <owl:annotatedSource rdf:resource="http://purl.obolibrary.org/obo/VTO_0000607"/>
        <owl:annotatedProperty rdf:resource="http://www.geneontology.org/formats/oboInOwl#hasRelatedSynonym"/>
        <owl:annotatedTarget rdf:datatype="http://www.w3.org/2001/XMLSchema#string">Nasisqualus profundorum</owl:annotatedTarget>
        <oboInOwl:hasDbXref rdf:datatype="http://www.w3.org/2001/XMLSchema#string">CASSPC:7053</oboInOwl:hasDbXref>
    </owl:Axiom>
    


    <!-- http://purl.obolibrary.org/obo/VTO_0000608 -->

    <owl:Class rdf:about="http://purl.obolibrary.org/obo/VTO_0000608">
        <rdfs:subClassOf rdf:resource="http://purl.obolibrary.org/obo/VTO_0000604"/>
        <vto:has_rank rdf:resource="http://purl.obolibrary.org/obo/TAXRANK_0000006"/>
        <oboInOwl:hasDbXref rdf:datatype="http://www.w3.org/2001/XMLSchema#string">NCBITaxon:473361</oboInOwl:hasDbXref>
        <oboInOwl:hasDbXref rdf:datatype="http://www.w3.org/2001/XMLSchema#string">TTO:1026580</oboInOwl:hasDbXref>
        <oboInOwl:hasDbXref rdf:datatype="http://www.w3.org/2001/XMLSchema#string">urn:lsid:globalnames.org:index:9648f3cb-d898-53d2-9c4e-1d5e522607b5</oboInOwl:hasDbXref>
        <oboInOwl:hasOBONamespace rdf:datatype="http://www.w3.org/2001/XMLSchema#string">vto-namespace</oboInOwl:hasOBONamespace>
        <oboInOwl:hasRelatedSynonym rdf:datatype="http://www.w3.org/2001/XMLSchema#string">Acanthidium hystricosum</oboInOwl:hasRelatedSynonym>
        <oboInOwl:hasRelatedSynonym rdf:datatype="http://www.w3.org/2001/XMLSchema#string">Deania hystricosa (Garman, 1906)</oboInOwl:hasRelatedSynonym>
        <oboInOwl:hasRelatedSynonym rdf:datatype="http://www.w3.org/2001/XMLSchema#string">Deania hystricosum</oboInOwl:hasRelatedSynonym>
        <oboInOwl:hasRelatedSynonym rdf:datatype="http://www.w3.org/2001/XMLSchema#string">Deania mauli</oboInOwl:hasRelatedSynonym>
        <oboInOwl:hasRelatedSynonym rdf:datatype="http://www.w3.org/2001/XMLSchema#string">Rough longnose dogfish</oboInOwl:hasRelatedSynonym>
        <oboInOwl:id rdf:datatype="http://www.w3.org/2001/XMLSchema#string">VTO:0000608</oboInOwl:id>
        <rdfs:label rdf:datatype="http://www.w3.org/2001/XMLSchema#string">Deania hystricosa</rdfs:label>
    </owl:Class>
    <owl:Axiom>
        <owl:annotatedSource rdf:resource="http://purl.obolibrary.org/obo/VTO_0000608"/>
        <owl:annotatedProperty rdf:resource="http://www.geneontology.org/formats/oboInOwl#hasRelatedSynonym"/>
        <owl:annotatedTarget rdf:datatype="http://www.w3.org/2001/XMLSchema#string">Acanthidium hystricosum</owl:annotatedTarget>
        <oboInOwl:hasDbXref rdf:datatype="http://www.w3.org/2001/XMLSchema#string">CASSPC:26580</oboInOwl:hasDbXref>
    </owl:Axiom>
    <owl:Axiom>
        <owl:annotatedSource rdf:resource="http://purl.obolibrary.org/obo/VTO_0000608"/>
        <owl:annotatedProperty rdf:resource="http://www.geneontology.org/formats/oboInOwl#hasRelatedSynonym"/>
        <owl:annotatedTarget rdf:datatype="http://www.w3.org/2001/XMLSchema#string">Acanthidium hystricosum</owl:annotatedTarget>
        <oboInOwl:hasDbXref rdf:datatype="http://www.w3.org/2001/XMLSchema#string">NCBITaxon:473361</oboInOwl:hasDbXref>
    </owl:Axiom>
    <owl:Axiom>
        <owl:annotatedSource rdf:resource="http://purl.obolibrary.org/obo/VTO_0000608"/>
        <owl:annotatedProperty rdf:resource="http://www.geneontology.org/formats/oboInOwl#hasRelatedSynonym"/>
        <owl:annotatedTarget rdf:datatype="http://www.w3.org/2001/XMLSchema#string">Deania hystricosa (Garman, 1906)</owl:annotatedTarget>
        <oboInOwl:hasDbXref rdf:datatype="http://www.w3.org/2001/XMLSchema#string">NCBITaxon:473361</oboInOwl:hasDbXref>
    </owl:Axiom>
    <owl:Axiom>
        <owl:annotatedSource rdf:resource="http://purl.obolibrary.org/obo/VTO_0000608"/>
        <owl:annotatedProperty rdf:resource="http://www.geneontology.org/formats/oboInOwl#hasRelatedSynonym"/>
        <owl:annotatedTarget rdf:datatype="http://www.w3.org/2001/XMLSchema#string">Deania hystricosum</owl:annotatedTarget>
        <oboInOwl:hasDbXref rdf:datatype="http://www.w3.org/2001/XMLSchema#string">NCBITaxon:473361</oboInOwl:hasDbXref>
    </owl:Axiom>
    <owl:Axiom>
        <owl:annotatedSource rdf:resource="http://purl.obolibrary.org/obo/VTO_0000608"/>
        <owl:annotatedProperty rdf:resource="http://www.geneontology.org/formats/oboInOwl#hasRelatedSynonym"/>
        <owl:annotatedTarget rdf:datatype="http://www.w3.org/2001/XMLSchema#string">Deania mauli</owl:annotatedTarget>
        <oboInOwl:hasDbXref rdf:datatype="http://www.w3.org/2001/XMLSchema#string">CASSPC:8401</oboInOwl:hasDbXref>
    </owl:Axiom>
    <owl:Axiom>
        <owl:annotatedSource rdf:resource="http://purl.obolibrary.org/obo/VTO_0000608"/>
        <owl:annotatedProperty rdf:resource="http://www.geneontology.org/formats/oboInOwl#hasRelatedSynonym"/>
        <owl:annotatedTarget rdf:datatype="http://www.w3.org/2001/XMLSchema#string">Rough longnose dogfish</owl:annotatedTarget>
        <oboInOwl:hasDbXref rdf:datatype="http://www.w3.org/2001/XMLSchema#string">FISHBASE:671</oboInOwl:hasDbXref>
        <oboInOwl:hasSynonymType rdf:resource="http://purl.obolibrary.org/obo/vto#COMMONNAME"/>
    </owl:Axiom>
    


    <!-- http://purl.obolibrary.org/obo/VTO_0000610 -->

    <owl:Class rdf:about="http://purl.obolibrary.org/obo/VTO_0000610">
        <rdfs:subClassOf rdf:resource="http://purl.obolibrary.org/obo/VTO_0000604"/>
        <vto:has_rank rdf:resource="http://purl.obolibrary.org/obo/TAXRANK_0000006"/>
        <oboInOwl:hasDbXref rdf:datatype="http://www.w3.org/2001/XMLSchema#string">NCBITaxon:335025</oboInOwl:hasDbXref>
        <oboInOwl:hasDbXref rdf:datatype="http://www.w3.org/2001/XMLSchema#string">TTO:1026578</oboInOwl:hasDbXref>
        <oboInOwl:hasDbXref rdf:datatype="http://www.w3.org/2001/XMLSchema#string">urn:lsid:globalnames.org:index:d372d580-0157-5c71-b7a8-51abd5de968b</oboInOwl:hasDbXref>
        <oboInOwl:hasOBONamespace rdf:datatype="http://www.w3.org/2001/XMLSchema#string">vto-namespace</oboInOwl:hasOBONamespace>
        <oboInOwl:hasRelatedSynonym rdf:datatype="http://www.w3.org/2001/XMLSchema#string">Acanthidium aciculatum</oboInOwl:hasRelatedSynonym>
        <oboInOwl:hasRelatedSynonym rdf:datatype="http://www.w3.org/2001/XMLSchema#string">Acanthidium calceus</oboInOwl:hasRelatedSynonym>
        <oboInOwl:hasRelatedSynonym rdf:datatype="http://www.w3.org/2001/XMLSchema#string">Acanthidium rostratum</oboInOwl:hasRelatedSynonym>
        <oboInOwl:hasRelatedSynonym rdf:datatype="http://www.w3.org/2001/XMLSchema#string">Birdbeak dogfish</oboInOwl:hasRelatedSynonym>
        <oboInOwl:hasRelatedSynonym rdf:datatype="http://www.w3.org/2001/XMLSchema#string">Centrophorus crepidalbus</oboInOwl:hasRelatedSynonym>
        <oboInOwl:hasRelatedSynonym rdf:datatype="http://www.w3.org/2001/XMLSchema#string">Centrophorus kaikourae</oboInOwl:hasRelatedSynonym>
        <oboInOwl:hasRelatedSynonym rdf:datatype="http://www.w3.org/2001/XMLSchema#string">Deania calcea (Lowe, 1839)</oboInOwl:hasRelatedSynonym>
        <oboInOwl:hasRelatedSynonym rdf:datatype="http://www.w3.org/2001/XMLSchema#string">Deania eglantina</oboInOwl:hasRelatedSynonym>
        <oboInOwl:id rdf:datatype="http://www.w3.org/2001/XMLSchema#string">VTO:0000610</oboInOwl:id>
        <rdfs:label rdf:datatype="http://www.w3.org/2001/XMLSchema#string">Deania calcea</rdfs:label>
    </owl:Class>
    <owl:Axiom>
        <owl:annotatedSource rdf:resource="http://purl.obolibrary.org/obo/VTO_0000610"/>
        <owl:annotatedProperty rdf:resource="http://www.geneontology.org/formats/oboInOwl#hasRelatedSynonym"/>
        <owl:annotatedTarget rdf:datatype="http://www.w3.org/2001/XMLSchema#string">Acanthidium aciculatum</owl:annotatedTarget>
        <oboInOwl:hasDbXref rdf:datatype="http://www.w3.org/2001/XMLSchema#string">CASSPC:26577</oboInOwl:hasDbXref>
    </owl:Axiom>
    <owl:Axiom>
        <owl:annotatedSource rdf:resource="http://purl.obolibrary.org/obo/VTO_0000610"/>
        <owl:annotatedProperty rdf:resource="http://www.geneontology.org/formats/oboInOwl#hasRelatedSynonym"/>
        <owl:annotatedTarget rdf:datatype="http://www.w3.org/2001/XMLSchema#string">Acanthidium calceus</owl:annotatedTarget>
        <oboInOwl:hasDbXref rdf:datatype="http://www.w3.org/2001/XMLSchema#string">CASSPC:26578</oboInOwl:hasDbXref>
    </owl:Axiom>
    <owl:Axiom>
        <owl:annotatedSource rdf:resource="http://purl.obolibrary.org/obo/VTO_0000610"/>
        <owl:annotatedProperty rdf:resource="http://www.geneontology.org/formats/oboInOwl#hasRelatedSynonym"/>
        <owl:annotatedTarget rdf:datatype="http://www.w3.org/2001/XMLSchema#string">Acanthidium calceus</owl:annotatedTarget>
        <oboInOwl:hasDbXref rdf:datatype="http://www.w3.org/2001/XMLSchema#string">NCBITaxon:335025</oboInOwl:hasDbXref>
    </owl:Axiom>
    <owl:Axiom>
        <owl:annotatedSource rdf:resource="http://purl.obolibrary.org/obo/VTO_0000610"/>
        <owl:annotatedProperty rdf:resource="http://www.geneontology.org/formats/oboInOwl#hasRelatedSynonym"/>
        <owl:annotatedTarget rdf:datatype="http://www.w3.org/2001/XMLSchema#string">Acanthidium rostratum</owl:annotatedTarget>
        <oboInOwl:hasDbXref rdf:datatype="http://www.w3.org/2001/XMLSchema#string">CASSPC:26583</oboInOwl:hasDbXref>
    </owl:Axiom>
    <owl:Axiom>
        <owl:annotatedSource rdf:resource="http://purl.obolibrary.org/obo/VTO_0000610"/>
        <owl:annotatedProperty rdf:resource="http://www.geneontology.org/formats/oboInOwl#hasRelatedSynonym"/>
        <owl:annotatedTarget rdf:datatype="http://www.w3.org/2001/XMLSchema#string">Birdbeak dogfish</owl:annotatedTarget>
        <oboInOwl:hasDbXref rdf:datatype="http://www.w3.org/2001/XMLSchema#string">FISHBASE:670</oboInOwl:hasDbXref>
        <oboInOwl:hasSynonymType rdf:resource="http://purl.obolibrary.org/obo/vto#COMMONNAME"/>
    </owl:Axiom>
    <owl:Axiom>
        <owl:annotatedSource rdf:resource="http://purl.obolibrary.org/obo/VTO_0000610"/>
        <owl:annotatedProperty rdf:resource="http://www.geneontology.org/formats/oboInOwl#hasRelatedSynonym"/>
        <owl:annotatedTarget rdf:datatype="http://www.w3.org/2001/XMLSchema#string">Centrophorus crepidalbus</owl:annotatedTarget>
        <oboInOwl:hasDbXref rdf:datatype="http://www.w3.org/2001/XMLSchema#string">CASSPC:59258</oboInOwl:hasDbXref>
    </owl:Axiom>
    <owl:Axiom>
        <owl:annotatedSource rdf:resource="http://purl.obolibrary.org/obo/VTO_0000610"/>
        <owl:annotatedProperty rdf:resource="http://www.geneontology.org/formats/oboInOwl#hasRelatedSynonym"/>
        <owl:annotatedTarget rdf:datatype="http://www.w3.org/2001/XMLSchema#string">Centrophorus kaikourae</owl:annotatedTarget>
        <oboInOwl:hasDbXref rdf:datatype="http://www.w3.org/2001/XMLSchema#string">CASSPC:26581</oboInOwl:hasDbXref>
    </owl:Axiom>
    <owl:Axiom>
        <owl:annotatedSource rdf:resource="http://purl.obolibrary.org/obo/VTO_0000610"/>
        <owl:annotatedProperty rdf:resource="http://www.geneontology.org/formats/oboInOwl#hasRelatedSynonym"/>
        <owl:annotatedTarget rdf:datatype="http://www.w3.org/2001/XMLSchema#string">Deania calcea (Lowe, 1839)</owl:annotatedTarget>
        <oboInOwl:hasDbXref rdf:datatype="http://www.w3.org/2001/XMLSchema#string">NCBITaxon:335025</oboInOwl:hasDbXref>
    </owl:Axiom>
    <owl:Axiom>
        <owl:annotatedSource rdf:resource="http://purl.obolibrary.org/obo/VTO_0000610"/>
        <owl:annotatedProperty rdf:resource="http://www.geneontology.org/formats/oboInOwl#hasRelatedSynonym"/>
        <owl:annotatedTarget rdf:datatype="http://www.w3.org/2001/XMLSchema#string">Deania eglantina</owl:annotatedTarget>
        <oboInOwl:hasDbXref rdf:datatype="http://www.w3.org/2001/XMLSchema#string">CASSPC:7050</oboInOwl:hasDbXref>
    </owl:Axiom>
    


    <!-- http://purl.obolibrary.org/obo/VTO_0000612 -->

    <owl:Class rdf:about="http://purl.obolibrary.org/obo/VTO_0000612">
        <rdfs:subClassOf rdf:resource="http://purl.obolibrary.org/obo/VTO_0000603"/>
        <vto:has_rank rdf:resource="http://purl.obolibrary.org/obo/TAXRANK_0000005"/>
        <oboInOwl:hasDbXref rdf:datatype="http://www.w3.org/2001/XMLSchema#string">NCBITaxon:212736</oboInOwl:hasDbXref>
        <oboInOwl:hasDbXref rdf:datatype="http://www.w3.org/2001/XMLSchema#string">PaleoDB:34538</oboInOwl:hasDbXref>
        <oboInOwl:hasDbXref rdf:datatype="http://www.w3.org/2001/XMLSchema#string">TTO:101465</oboInOwl:hasDbXref>
        <oboInOwl:hasOBONamespace rdf:datatype="http://www.w3.org/2001/XMLSchema#string">vto-namespace</oboInOwl:hasOBONamespace>
        <oboInOwl:hasRelatedSynonym rdf:datatype="http://www.w3.org/2001/XMLSchema#string">Atractophorus</oboInOwl:hasRelatedSynonym>
        <oboInOwl:hasRelatedSynonym rdf:datatype="http://www.w3.org/2001/XMLSchema#string">Encheiridiodon</oboInOwl:hasRelatedSynonym>
        <oboInOwl:hasRelatedSynonym rdf:datatype="http://www.w3.org/2001/XMLSchema#string">Entoxychirus</oboInOwl:hasRelatedSynonym>
        <oboInOwl:hasRelatedSynonym rdf:datatype="http://www.w3.org/2001/XMLSchema#string">Gaboa</oboInOwl:hasRelatedSynonym>
        <oboInOwl:hasRelatedSynonym rdf:datatype="http://www.w3.org/2001/XMLSchema#string">Lepidorhinus</oboInOwl:hasRelatedSynonym>
        <oboInOwl:hasRelatedSynonym rdf:datatype="http://www.w3.org/2001/XMLSchema#string">Machephilus</oboInOwl:hasRelatedSynonym>
        <oboInOwl:hasRelatedSynonym rdf:datatype="http://www.w3.org/2001/XMLSchema#string">Pseudocentrophorus</oboInOwl:hasRelatedSynonym>
        <oboInOwl:hasRelatedSynonym rdf:datatype="http://www.w3.org/2001/XMLSchema#string">Somnispinax</oboInOwl:hasRelatedSynonym>
        <oboInOwl:id rdf:datatype="http://www.w3.org/2001/XMLSchema#string">VTO:0000612</oboInOwl:id>
        <rdfs:label rdf:datatype="http://www.w3.org/2001/XMLSchema#string">Centrophorus</rdfs:label>
    </owl:Class>
    <owl:Axiom>
        <owl:annotatedSource rdf:resource="http://purl.obolibrary.org/obo/VTO_0000612"/>
        <owl:annotatedProperty rdf:resource="http://www.geneontology.org/formats/oboInOwl#hasRelatedSynonym"/>
        <owl:annotatedTarget rdf:datatype="http://www.w3.org/2001/XMLSchema#string">Atractophorus</owl:annotatedTarget>
        <oboInOwl:hasDbXref rdf:datatype="http://www.w3.org/2001/XMLSchema#string">CASGEN:5820</oboInOwl:hasDbXref>
    </owl:Axiom>
    <owl:Axiom>
        <owl:annotatedSource rdf:resource="http://purl.obolibrary.org/obo/VTO_0000612"/>
        <owl:annotatedProperty rdf:resource="http://www.geneontology.org/formats/oboInOwl#hasRelatedSynonym"/>
        <owl:annotatedTarget rdf:datatype="http://www.w3.org/2001/XMLSchema#string">Encheiridiodon</owl:annotatedTarget>
        <oboInOwl:hasDbXref rdf:datatype="http://www.w3.org/2001/XMLSchema#string">CASGEN:8574</oboInOwl:hasDbXref>
    </owl:Axiom>
    <owl:Axiom>
        <owl:annotatedSource rdf:resource="http://purl.obolibrary.org/obo/VTO_0000612"/>
        <owl:annotatedProperty rdf:resource="http://www.geneontology.org/formats/oboInOwl#hasRelatedSynonym"/>
        <owl:annotatedTarget rdf:datatype="http://www.w3.org/2001/XMLSchema#string">Entoxychirus</owl:annotatedTarget>
        <oboInOwl:hasDbXref rdf:datatype="http://www.w3.org/2001/XMLSchema#string">CASGEN:3076</oboInOwl:hasDbXref>
    </owl:Axiom>
    <owl:Axiom>
        <owl:annotatedSource rdf:resource="http://purl.obolibrary.org/obo/VTO_0000612"/>
        <owl:annotatedProperty rdf:resource="http://www.geneontology.org/formats/oboInOwl#hasRelatedSynonym"/>
        <owl:annotatedTarget rdf:datatype="http://www.w3.org/2001/XMLSchema#string">Gaboa</owl:annotatedTarget>
        <oboInOwl:hasDbXref rdf:datatype="http://www.w3.org/2001/XMLSchema#string">CASGEN:6513</oboInOwl:hasDbXref>
    </owl:Axiom>
    <owl:Axiom>
        <owl:annotatedSource rdf:resource="http://purl.obolibrary.org/obo/VTO_0000612"/>
        <owl:annotatedProperty rdf:resource="http://www.geneontology.org/formats/oboInOwl#hasRelatedSynonym"/>
        <owl:annotatedTarget rdf:datatype="http://www.w3.org/2001/XMLSchema#string">Lepidorhinus</owl:annotatedTarget>
        <oboInOwl:hasDbXref rdf:datatype="http://www.w3.org/2001/XMLSchema#string">CASGEN:1877</oboInOwl:hasDbXref>
    </owl:Axiom>
    <owl:Axiom>
        <owl:annotatedSource rdf:resource="http://purl.obolibrary.org/obo/VTO_0000612"/>
        <owl:annotatedProperty rdf:resource="http://www.geneontology.org/formats/oboInOwl#hasRelatedSynonym"/>
        <owl:annotatedTarget rdf:datatype="http://www.w3.org/2001/XMLSchema#string">Machephilus</owl:annotatedTarget>
        <oboInOwl:hasDbXref rdf:datatype="http://www.w3.org/2001/XMLSchema#string">CASGEN:3449</oboInOwl:hasDbXref>
    </owl:Axiom>
    <owl:Axiom>
        <owl:annotatedSource rdf:resource="http://purl.obolibrary.org/obo/VTO_0000612"/>
        <owl:annotatedProperty rdf:resource="http://www.geneontology.org/formats/oboInOwl#hasRelatedSynonym"/>
        <owl:annotatedTarget rdf:datatype="http://www.w3.org/2001/XMLSchema#string">Pseudocentrophorus</owl:annotatedTarget>
        <oboInOwl:hasDbXref rdf:datatype="http://www.w3.org/2001/XMLSchema#string">CASGEN:8087</oboInOwl:hasDbXref>
    </owl:Axiom>
    <owl:Axiom>
        <owl:annotatedSource rdf:resource="http://purl.obolibrary.org/obo/VTO_0000612"/>
        <owl:annotatedProperty rdf:resource="http://www.geneontology.org/formats/oboInOwl#hasRelatedSynonym"/>
        <owl:annotatedTarget rdf:datatype="http://www.w3.org/2001/XMLSchema#string">Somnispinax</owl:annotatedTarget>
        <oboInOwl:hasDbXref rdf:datatype="http://www.w3.org/2001/XMLSchema#string">CASGEN:7759</oboInOwl:hasDbXref>
    </owl:Axiom>
    


    <!-- http://purl.obolibrary.org/obo/VTO_0000614 -->

    <owl:Class rdf:about="http://purl.obolibrary.org/obo/VTO_0000614">
        <rdfs:subClassOf rdf:resource="http://purl.obolibrary.org/obo/VTO_0000612"/>
        <vto:has_rank rdf:resource="http://purl.obolibrary.org/obo/TAXRANK_0000006"/>
        <oboInOwl:hasDbXref rdf:datatype="http://www.w3.org/2001/XMLSchema#string">NCBITaxon:495834</oboInOwl:hasDbXref>
        <oboInOwl:hasDbXref rdf:datatype="http://www.w3.org/2001/XMLSchema#string">TTO:1056629</oboInOwl:hasDbXref>
        <oboInOwl:hasDbXref rdf:datatype="http://www.w3.org/2001/XMLSchema#string">urn:lsid:globalnames.org:index:58c043f0-54fb-513e-b081-5b212db95a12</oboInOwl:hasDbXref>
        <oboInOwl:hasOBONamespace rdf:datatype="http://www.w3.org/2001/XMLSchema#string">vto-namespace</oboInOwl:hasOBONamespace>
        <oboInOwl:hasRelatedSynonym rdf:datatype="http://www.w3.org/2001/XMLSchema#string">Centrophorus armatus barbatus</oboInOwl:hasRelatedSynonym>
        <oboInOwl:hasRelatedSynonym rdf:datatype="http://www.w3.org/2001/XMLSchema#string">Centrophorus atromarginatus Garman, 1913</oboInOwl:hasRelatedSynonym>
        <oboInOwl:hasRelatedSynonym rdf:datatype="http://www.w3.org/2001/XMLSchema#string">Dwarf gulper shark</oboInOwl:hasRelatedSynonym>
        <oboInOwl:id rdf:datatype="http://www.w3.org/2001/XMLSchema#string">VTO:0000614</oboInOwl:id>
        <rdfs:label rdf:datatype="http://www.w3.org/2001/XMLSchema#string">Centrophorus atromarginatus</rdfs:label>
    </owl:Class>
    <owl:Axiom>
        <owl:annotatedSource rdf:resource="http://purl.obolibrary.org/obo/VTO_0000614"/>
        <owl:annotatedProperty rdf:resource="http://www.geneontology.org/formats/oboInOwl#hasRelatedSynonym"/>
        <owl:annotatedTarget rdf:datatype="http://www.w3.org/2001/XMLSchema#string">Centrophorus armatus barbatus</owl:annotatedTarget>
        <oboInOwl:hasDbXref rdf:datatype="http://www.w3.org/2001/XMLSchema#string">CASSPC:59254</oboInOwl:hasDbXref>
    </owl:Axiom>
    <owl:Axiom>
        <owl:annotatedSource rdf:resource="http://purl.obolibrary.org/obo/VTO_0000614"/>
        <owl:annotatedProperty rdf:resource="http://www.geneontology.org/formats/oboInOwl#hasRelatedSynonym"/>
        <owl:annotatedTarget rdf:datatype="http://www.w3.org/2001/XMLSchema#string">Centrophorus atromarginatus Garman, 1913</owl:annotatedTarget>
        <oboInOwl:hasDbXref rdf:datatype="http://www.w3.org/2001/XMLSchema#string">NCBITaxon:495834</oboInOwl:hasDbXref>
    </owl:Axiom>
    <owl:Axiom>
        <owl:annotatedSource rdf:resource="http://purl.obolibrary.org/obo/VTO_0000614"/>
        <owl:annotatedProperty rdf:resource="http://www.geneontology.org/formats/oboInOwl#hasRelatedSynonym"/>
        <owl:annotatedTarget rdf:datatype="http://www.w3.org/2001/XMLSchema#string">Dwarf gulper shark</owl:annotatedTarget>
        <oboInOwl:hasDbXref rdf:datatype="http://www.w3.org/2001/XMLSchema#string">FISHBASE:53922</oboInOwl:hasDbXref>
        <oboInOwl:hasSynonymType rdf:resource="http://purl.obolibrary.org/obo/vto#COMMONNAME"/>
    </owl:Axiom>
    


    <!-- http://purl.obolibrary.org/obo/VTO_0000615 -->

    <owl:Class rdf:about="http://purl.obolibrary.org/obo/VTO_0000615">
        <rdfs:subClassOf rdf:resource="http://purl.obolibrary.org/obo/VTO_0000612"/>
        <vto:has_rank rdf:resource="http://purl.obolibrary.org/obo/TAXRANK_0000006"/>
        <oboInOwl:hasDbXref rdf:datatype="http://www.w3.org/2001/XMLSchema#string">NCBITaxon:495835</oboInOwl:hasDbXref>
        <oboInOwl:hasDbXref rdf:datatype="http://www.w3.org/2001/XMLSchema#string">TTO:1007067</oboInOwl:hasDbXref>
        <oboInOwl:hasDbXref rdf:datatype="http://www.w3.org/2001/XMLSchema#string">urn:lsid:globalnames.org:index:2d715a1b-5997-523b-962b-4b4a8d7518a1</oboInOwl:hasDbXref>
        <oboInOwl:hasOBONamespace rdf:datatype="http://www.w3.org/2001/XMLSchema#string">vto-namespace</oboInOwl:hasOBONamespace>
        <oboInOwl:hasRelatedSynonym rdf:datatype="http://www.w3.org/2001/XMLSchema#string">Blackfin gulper shark</oboInOwl:hasRelatedSynonym>
        <oboInOwl:hasRelatedSynonym rdf:datatype="http://www.w3.org/2001/XMLSchema#string">Centrophorus isodon (Chu, Meng &amp; Liu, 1981)</oboInOwl:hasRelatedSynonym>
        <oboInOwl:hasRelatedSynonym rdf:datatype="http://www.w3.org/2001/XMLSchema#string">Pseudocentrophorus isodon</oboInOwl:hasRelatedSynonym>
        <oboInOwl:id rdf:datatype="http://www.w3.org/2001/XMLSchema#string">VTO:0000615</oboInOwl:id>
        <rdfs:label rdf:datatype="http://www.w3.org/2001/XMLSchema#string">Centrophorus isodon</rdfs:label>
    </owl:Class>
    <owl:Axiom>
        <owl:annotatedSource rdf:resource="http://purl.obolibrary.org/obo/VTO_0000615"/>
        <owl:annotatedProperty rdf:resource="http://www.geneontology.org/formats/oboInOwl#hasRelatedSynonym"/>
        <owl:annotatedTarget rdf:datatype="http://www.w3.org/2001/XMLSchema#string">Blackfin gulper shark</owl:annotatedTarget>
        <oboInOwl:hasDbXref rdf:datatype="http://www.w3.org/2001/XMLSchema#string">FISHBASE:54130</oboInOwl:hasDbXref>
        <oboInOwl:hasSynonymType rdf:resource="http://purl.obolibrary.org/obo/vto#COMMONNAME"/>
    </owl:Axiom>
    <owl:Axiom>
        <owl:annotatedSource rdf:resource="http://purl.obolibrary.org/obo/VTO_0000615"/>
        <owl:annotatedProperty rdf:resource="http://www.geneontology.org/formats/oboInOwl#hasRelatedSynonym"/>
        <owl:annotatedTarget rdf:datatype="http://www.w3.org/2001/XMLSchema#string">Centrophorus isodon (Chu, Meng &amp; Liu, 1981)</owl:annotatedTarget>
        <oboInOwl:hasDbXref rdf:datatype="http://www.w3.org/2001/XMLSchema#string">NCBITaxon:495835</oboInOwl:hasDbXref>
    </owl:Axiom>
    <owl:Axiom>
        <owl:annotatedSource rdf:resource="http://purl.obolibrary.org/obo/VTO_0000615"/>
        <owl:annotatedProperty rdf:resource="http://www.geneontology.org/formats/oboInOwl#hasRelatedSynonym"/>
        <owl:annotatedTarget rdf:datatype="http://www.w3.org/2001/XMLSchema#string">Pseudocentrophorus isodon</owl:annotatedTarget>
        <oboInOwl:hasDbXref rdf:datatype="http://www.w3.org/2001/XMLSchema#string">CASSPC:7067</oboInOwl:hasDbXref>
    </owl:Axiom>
    


    <!-- http://purl.obolibrary.org/obo/VTO_0000620 -->

    <owl:Class rdf:about="http://purl.obolibrary.org/obo/VTO_0000620">
        <rdfs:subClassOf rdf:resource="http://purl.obolibrary.org/obo/VTO_0000612"/>
        <vto:has_rank rdf:resource="http://purl.obolibrary.org/obo/TAXRANK_0000006"/>
        <oboInOwl:hasDbXref rdf:datatype="http://www.w3.org/2001/XMLSchema#string">NCBITaxon:495836</oboInOwl:hasDbXref>
        <oboInOwl:hasDbXref rdf:datatype="http://www.w3.org/2001/XMLSchema#string">TTO:1007042</oboInOwl:hasDbXref>
        <oboInOwl:hasDbXref rdf:datatype="http://www.w3.org/2001/XMLSchema#string">urn:lsid:globalnames.org:index:0e37bf5f-63ea-5593-aa45-d5127f5e6238</oboInOwl:hasDbXref>
        <oboInOwl:hasOBONamespace rdf:datatype="http://www.w3.org/2001/XMLSchema#string">vto-namespace</oboInOwl:hasOBONamespace>
        <oboInOwl:hasRelatedSynonym rdf:datatype="http://www.w3.org/2001/XMLSchema#string">Centrophorus uyato (Rafinesque, 1810)</oboInOwl:hasRelatedSynonym>
        <oboInOwl:hasRelatedSynonym rdf:datatype="http://www.w3.org/2001/XMLSchema#string">Little gulper shark</oboInOwl:hasRelatedSynonym>
        <oboInOwl:hasRelatedSynonym rdf:datatype="http://www.w3.org/2001/XMLSchema#string">Squalus infernus</oboInOwl:hasRelatedSynonym>
        <oboInOwl:hasRelatedSynonym rdf:datatype="http://www.w3.org/2001/XMLSchema#string">Squalus uyato</oboInOwl:hasRelatedSynonym>
        <oboInOwl:id rdf:datatype="http://www.w3.org/2001/XMLSchema#string">VTO:0000620</oboInOwl:id>
        <rdfs:label rdf:datatype="http://www.w3.org/2001/XMLSchema#string">Centrophorus uyato</rdfs:label>
    </owl:Class>
    <owl:Axiom>
        <owl:annotatedSource rdf:resource="http://purl.obolibrary.org/obo/VTO_0000620"/>
        <owl:annotatedProperty rdf:resource="http://www.geneontology.org/formats/oboInOwl#hasRelatedSynonym"/>
        <owl:annotatedTarget rdf:datatype="http://www.w3.org/2001/XMLSchema#string">Centrophorus uyato (Rafinesque, 1810)</owl:annotatedTarget>
        <oboInOwl:hasDbXref rdf:datatype="http://www.w3.org/2001/XMLSchema#string">NCBITaxon:495836</oboInOwl:hasDbXref>
    </owl:Axiom>
    <owl:Axiom>
        <owl:annotatedSource rdf:resource="http://purl.obolibrary.org/obo/VTO_0000620"/>
        <owl:annotatedProperty rdf:resource="http://www.geneontology.org/formats/oboInOwl#hasRelatedSynonym"/>
        <owl:annotatedTarget rdf:datatype="http://www.w3.org/2001/XMLSchema#string">Little gulper shark</owl:annotatedTarget>
        <oboInOwl:hasDbXref rdf:datatype="http://www.w3.org/2001/XMLSchema#string">FISHBASE:655</oboInOwl:hasDbXref>
        <oboInOwl:hasSynonymType rdf:resource="http://purl.obolibrary.org/obo/vto#COMMONNAME"/>
    </owl:Axiom>
    <owl:Axiom>
        <owl:annotatedSource rdf:resource="http://purl.obolibrary.org/obo/VTO_0000620"/>
        <owl:annotatedProperty rdf:resource="http://www.geneontology.org/formats/oboInOwl#hasRelatedSynonym"/>
        <owl:annotatedTarget rdf:datatype="http://www.w3.org/2001/XMLSchema#string">Squalus infernus</owl:annotatedTarget>
        <oboInOwl:hasDbXref rdf:datatype="http://www.w3.org/2001/XMLSchema#string">CASSPC:26565</oboInOwl:hasDbXref>
    </owl:Axiom>
    <owl:Axiom>
        <owl:annotatedSource rdf:resource="http://purl.obolibrary.org/obo/VTO_0000620"/>
        <owl:annotatedProperty rdf:resource="http://www.geneontology.org/formats/oboInOwl#hasRelatedSynonym"/>
        <owl:annotatedTarget rdf:datatype="http://www.w3.org/2001/XMLSchema#string">Squalus uyato</owl:annotatedTarget>
        <oboInOwl:hasDbXref rdf:datatype="http://www.w3.org/2001/XMLSchema#string">CASSPC:7042</oboInOwl:hasDbXref>
    </owl:Axiom>
    


    <!-- http://purl.obolibrary.org/obo/VTO_0000622 -->

    <owl:Class rdf:about="http://purl.obolibrary.org/obo/VTO_0000622">
        <rdfs:subClassOf rdf:resource="http://purl.obolibrary.org/obo/VTO_0000612"/>
        <vto:has_rank rdf:resource="http://purl.obolibrary.org/obo/TAXRANK_0000006"/>
        <oboInOwl:hasDbXref rdf:datatype="http://www.w3.org/2001/XMLSchema#string">TTO:1070307</oboInOwl:hasDbXref>
        <oboInOwl:hasDbXref rdf:datatype="http://www.w3.org/2001/XMLSchema#string">urn:lsid:globalnames.org:index:8aa5ab5c-92a7-5733-b997-5987640ab478</oboInOwl:hasDbXref>
        <oboInOwl:hasOBONamespace rdf:datatype="http://www.w3.org/2001/XMLSchema#string">vto-namespace</oboInOwl:hasOBONamespace>
        <oboInOwl:hasRelatedSynonym rdf:datatype="http://www.w3.org/2001/XMLSchema#string">Southern dogfish</oboInOwl:hasRelatedSynonym>
        <oboInOwl:id rdf:datatype="http://www.w3.org/2001/XMLSchema#string">VTO:0000622</oboInOwl:id>
        <rdfs:label rdf:datatype="http://www.w3.org/2001/XMLSchema#string">Centrophorus zeehaani</rdfs:label>
    </owl:Class>
    <owl:Axiom>
        <owl:annotatedSource rdf:resource="http://purl.obolibrary.org/obo/VTO_0000622"/>
        <owl:annotatedProperty rdf:resource="http://www.geneontology.org/formats/oboInOwl#hasRelatedSynonym"/>
        <owl:annotatedTarget rdf:datatype="http://www.w3.org/2001/XMLSchema#string">Southern dogfish</owl:annotatedTarget>
        <oboInOwl:hasDbXref rdf:datatype="http://www.w3.org/2001/XMLSchema#string">FISHBASE:64111</oboInOwl:hasDbXref>
        <oboInOwl:hasSynonymType rdf:resource="http://purl.obolibrary.org/obo/vto#COMMONNAME"/>
    </owl:Axiom>
    


    <!-- http://purl.obolibrary.org/obo/VTO_0000623 -->

    <owl:Class rdf:about="http://purl.obolibrary.org/obo/VTO_0000623">
        <rdfs:subClassOf rdf:resource="http://purl.obolibrary.org/obo/VTO_0000612"/>
        <vto:has_rank rdf:resource="http://purl.obolibrary.org/obo/TAXRANK_0000006"/>
        <oboInOwl:hasDbXref rdf:datatype="http://www.w3.org/2001/XMLSchema#string">NCBITaxon:335026</oboInOwl:hasDbXref>
        <oboInOwl:hasDbXref rdf:datatype="http://www.w3.org/2001/XMLSchema#string">TTO:1026563</oboInOwl:hasDbXref>
        <oboInOwl:hasDbXref rdf:datatype="http://www.w3.org/2001/XMLSchema#string">urn:lsid:globalnames.org:index:915f8696-2cdc-5e56-9cdb-29f867879910</oboInOwl:hasDbXref>
        <oboInOwl:hasOBONamespace rdf:datatype="http://www.w3.org/2001/XMLSchema#string">vto-namespace</oboInOwl:hasOBONamespace>
        <oboInOwl:hasRelatedSynonym rdf:datatype="http://www.w3.org/2001/XMLSchema#string">Atractophorus armatus</oboInOwl:hasRelatedSynonym>
        <oboInOwl:hasRelatedSynonym rdf:datatype="http://www.w3.org/2001/XMLSchema#string">Centrophorus moluccensis Bleeker, 1860</oboInOwl:hasRelatedSynonym>
        <oboInOwl:hasRelatedSynonym rdf:datatype="http://www.w3.org/2001/XMLSchema#string">Centrophorus scalpratus</oboInOwl:hasRelatedSynonym>
        <oboInOwl:hasRelatedSynonym rdf:datatype="http://www.w3.org/2001/XMLSchema#string">Smallfin gulper shark</oboInOwl:hasRelatedSynonym>
        <oboInOwl:id rdf:datatype="http://www.w3.org/2001/XMLSchema#string">VTO:0000623</oboInOwl:id>
        <rdfs:label rdf:datatype="http://www.w3.org/2001/XMLSchema#string">Centrophorus moluccensis</rdfs:label>
    </owl:Class>
    <owl:Axiom>
        <owl:annotatedSource rdf:resource="http://purl.obolibrary.org/obo/VTO_0000623"/>
        <owl:annotatedProperty rdf:resource="http://www.geneontology.org/formats/oboInOwl#hasRelatedSynonym"/>
        <owl:annotatedTarget rdf:datatype="http://www.w3.org/2001/XMLSchema#string">Atractophorus armatus</owl:annotatedTarget>
        <oboInOwl:hasDbXref rdf:datatype="http://www.w3.org/2001/XMLSchema#string">CASSPC:7056</oboInOwl:hasDbXref>
    </owl:Axiom>
    <owl:Axiom>
        <owl:annotatedSource rdf:resource="http://purl.obolibrary.org/obo/VTO_0000623"/>
        <owl:annotatedProperty rdf:resource="http://www.geneontology.org/formats/oboInOwl#hasRelatedSynonym"/>
        <owl:annotatedTarget rdf:datatype="http://www.w3.org/2001/XMLSchema#string">Centrophorus moluccensis Bleeker, 1860</owl:annotatedTarget>
        <oboInOwl:hasDbXref rdf:datatype="http://www.w3.org/2001/XMLSchema#string">NCBITaxon:335026</oboInOwl:hasDbXref>
    </owl:Axiom>
    <owl:Axiom>
        <owl:annotatedSource rdf:resource="http://purl.obolibrary.org/obo/VTO_0000623"/>
        <owl:annotatedProperty rdf:resource="http://www.geneontology.org/formats/oboInOwl#hasRelatedSynonym"/>
        <owl:annotatedTarget rdf:datatype="http://www.w3.org/2001/XMLSchema#string">Centrophorus scalpratus</owl:annotatedTarget>
        <oboInOwl:hasDbXref rdf:datatype="http://www.w3.org/2001/XMLSchema#string">CASSPC:26541</oboInOwl:hasDbXref>
    </owl:Axiom>
    <owl:Axiom>
        <owl:annotatedSource rdf:resource="http://purl.obolibrary.org/obo/VTO_0000623"/>
        <owl:annotatedProperty rdf:resource="http://www.geneontology.org/formats/oboInOwl#hasRelatedSynonym"/>
        <owl:annotatedTarget rdf:datatype="http://www.w3.org/2001/XMLSchema#string">Smallfin gulper shark</owl:annotatedTarget>
        <oboInOwl:hasDbXref rdf:datatype="http://www.w3.org/2001/XMLSchema#string">FISHBASE:651</oboInOwl:hasDbXref>
        <oboInOwl:hasSynonymType rdf:resource="http://purl.obolibrary.org/obo/vto#COMMONNAME"/>
    </owl:Axiom>
    


    <!-- http://purl.obolibrary.org/obo/VTO_0000624 -->

    <owl:Class rdf:about="http://purl.obolibrary.org/obo/VTO_0000624">
        <rdfs:subClassOf rdf:resource="http://purl.obolibrary.org/obo/VTO_0000612"/>
        <vto:has_rank rdf:resource="http://purl.obolibrary.org/obo/TAXRANK_0000006"/>
        <oboInOwl:hasDbXref rdf:datatype="http://www.w3.org/2001/XMLSchema#string">NCBITaxon:335027</oboInOwl:hasDbXref>
        <oboInOwl:hasDbXref rdf:datatype="http://www.w3.org/2001/XMLSchema#string">TTO:1007037</oboInOwl:hasDbXref>
        <oboInOwl:hasDbXref rdf:datatype="http://www.w3.org/2001/XMLSchema#string">urn:lsid:globalnames.org:index:ee800c7c-7d1e-5779-b4cf-e6888ad198d3</oboInOwl:hasDbXref>
        <oboInOwl:hasOBONamespace rdf:datatype="http://www.w3.org/2001/XMLSchema#string">vto-namespace</oboInOwl:hasOBONamespace>
        <oboInOwl:hasRelatedSynonym rdf:datatype="http://www.w3.org/2001/XMLSchema#string">Centrophorus foliaceus</oboInOwl:hasRelatedSynonym>
        <oboInOwl:hasRelatedSynonym rdf:datatype="http://www.w3.org/2001/XMLSchema#string">Centrophorus nilsoni</oboInOwl:hasRelatedSynonym>
        <oboInOwl:hasRelatedSynonym rdf:datatype="http://www.w3.org/2001/XMLSchema#string">Centrophorus squamosus (Bonnaterre, 1788)</oboInOwl:hasRelatedSynonym>
        <oboInOwl:hasRelatedSynonym rdf:datatype="http://www.w3.org/2001/XMLSchema#string">Centroscymnus fuscus</oboInOwl:hasRelatedSynonym>
        <oboInOwl:hasRelatedSynonym rdf:datatype="http://www.w3.org/2001/XMLSchema#string">Encheiridiodon hendersoni</oboInOwl:hasRelatedSynonym>
        <oboInOwl:hasRelatedSynonym rdf:datatype="http://www.w3.org/2001/XMLSchema#string">Leafscale gulper shark</oboInOwl:hasRelatedSynonym>
        <oboInOwl:hasRelatedSynonym rdf:datatype="http://www.w3.org/2001/XMLSchema#string">Machephilus dumerili</oboInOwl:hasRelatedSynonym>
        <oboInOwl:hasRelatedSynonym rdf:datatype="http://www.w3.org/2001/XMLSchema#string">Squalus squamosus</oboInOwl:hasRelatedSynonym>
        <oboInOwl:id rdf:datatype="http://www.w3.org/2001/XMLSchema#string">VTO:0000624</oboInOwl:id>
        <rdfs:label rdf:datatype="http://www.w3.org/2001/XMLSchema#string">Centrophorus squamosus</rdfs:label>
    </owl:Class>
    <owl:Axiom>
        <owl:annotatedSource rdf:resource="http://purl.obolibrary.org/obo/VTO_0000624"/>
        <owl:annotatedProperty rdf:resource="http://www.geneontology.org/formats/oboInOwl#hasRelatedSynonym"/>
        <owl:annotatedTarget rdf:datatype="http://www.w3.org/2001/XMLSchema#string">Centrophorus foliaceus</owl:annotatedTarget>
        <oboInOwl:hasDbXref rdf:datatype="http://www.w3.org/2001/XMLSchema#string">CASSPC:26607</oboInOwl:hasDbXref>
    </owl:Axiom>
    <owl:Axiom>
        <owl:annotatedSource rdf:resource="http://purl.obolibrary.org/obo/VTO_0000624"/>
        <owl:annotatedProperty rdf:resource="http://www.geneontology.org/formats/oboInOwl#hasRelatedSynonym"/>
        <owl:annotatedTarget rdf:datatype="http://www.w3.org/2001/XMLSchema#string">Centrophorus nilsoni</owl:annotatedTarget>
        <oboInOwl:hasDbXref rdf:datatype="http://www.w3.org/2001/XMLSchema#string">CASSPC:7065</oboInOwl:hasDbXref>
    </owl:Axiom>
    <owl:Axiom>
        <owl:annotatedSource rdf:resource="http://purl.obolibrary.org/obo/VTO_0000624"/>
        <owl:annotatedProperty rdf:resource="http://www.geneontology.org/formats/oboInOwl#hasRelatedSynonym"/>
        <owl:annotatedTarget rdf:datatype="http://www.w3.org/2001/XMLSchema#string">Centrophorus squamosus (Bonnaterre, 1788)</owl:annotatedTarget>
        <oboInOwl:hasDbXref rdf:datatype="http://www.w3.org/2001/XMLSchema#string">NCBITaxon:335027</oboInOwl:hasDbXref>
    </owl:Axiom>
    <owl:Axiom>
        <owl:annotatedSource rdf:resource="http://purl.obolibrary.org/obo/VTO_0000624"/>
        <owl:annotatedProperty rdf:resource="http://www.geneontology.org/formats/oboInOwl#hasRelatedSynonym"/>
        <owl:annotatedTarget rdf:datatype="http://www.w3.org/2001/XMLSchema#string">Centroscymnus fuscus</owl:annotatedTarget>
        <oboInOwl:hasDbXref rdf:datatype="http://www.w3.org/2001/XMLSchema#string">CASSPC:26574</oboInOwl:hasDbXref>
    </owl:Axiom>
    <owl:Axiom>
        <owl:annotatedSource rdf:resource="http://purl.obolibrary.org/obo/VTO_0000624"/>
        <owl:annotatedProperty rdf:resource="http://www.geneontology.org/formats/oboInOwl#hasRelatedSynonym"/>
        <owl:annotatedTarget rdf:datatype="http://www.w3.org/2001/XMLSchema#string">Encheiridiodon hendersoni</owl:annotatedTarget>
        <oboInOwl:hasDbXref rdf:datatype="http://www.w3.org/2001/XMLSchema#string">CASSPC:7069</oboInOwl:hasDbXref>
    </owl:Axiom>
    <owl:Axiom>
        <owl:annotatedSource rdf:resource="http://purl.obolibrary.org/obo/VTO_0000624"/>
        <owl:annotatedProperty rdf:resource="http://www.geneontology.org/formats/oboInOwl#hasRelatedSynonym"/>
        <owl:annotatedTarget rdf:datatype="http://www.w3.org/2001/XMLSchema#string">Leafscale gulper shark</owl:annotatedTarget>
        <oboInOwl:hasDbXref rdf:datatype="http://www.w3.org/2001/XMLSchema#string">FISHBASE:653</oboInOwl:hasDbXref>
        <oboInOwl:hasSynonymType rdf:resource="http://purl.obolibrary.org/obo/vto#COMMONNAME"/>
    </owl:Axiom>
    <owl:Axiom>
        <owl:annotatedSource rdf:resource="http://purl.obolibrary.org/obo/VTO_0000624"/>
        <owl:annotatedProperty rdf:resource="http://www.geneontology.org/formats/oboInOwl#hasRelatedSynonym"/>
        <owl:annotatedTarget rdf:datatype="http://www.w3.org/2001/XMLSchema#string">Machephilus dumerili</owl:annotatedTarget>
        <oboInOwl:hasDbXref rdf:datatype="http://www.w3.org/2001/XMLSchema#string">CASSPC:7048</oboInOwl:hasDbXref>
    </owl:Axiom>
    <owl:Axiom>
        <owl:annotatedSource rdf:resource="http://purl.obolibrary.org/obo/VTO_0000624"/>
        <owl:annotatedProperty rdf:resource="http://www.geneontology.org/formats/oboInOwl#hasRelatedSynonym"/>
        <owl:annotatedTarget rdf:datatype="http://www.w3.org/2001/XMLSchema#string">Squalus squamosus</owl:annotatedTarget>
        <oboInOwl:hasDbXref rdf:datatype="http://www.w3.org/2001/XMLSchema#string">CASSPC:7037</oboInOwl:hasDbXref>
    </owl:Axiom>
    


    <!-- http://purl.obolibrary.org/obo/VTO_0000625 -->

    <owl:Class rdf:about="http://purl.obolibrary.org/obo/VTO_0000625">
        <rdfs:subClassOf rdf:resource="http://purl.obolibrary.org/obo/VTO_0000612"/>
        <vto:has_rank rdf:resource="http://purl.obolibrary.org/obo/TAXRANK_0000006"/>
        <oboInOwl:hasDbXref rdf:datatype="http://www.w3.org/2001/XMLSchema#string">NCBITaxon:335061</oboInOwl:hasDbXref>
        <oboInOwl:hasDbXref rdf:datatype="http://www.w3.org/2001/XMLSchema#string">TTO:1024273</oboInOwl:hasDbXref>
        <oboInOwl:hasDbXref rdf:datatype="http://www.w3.org/2001/XMLSchema#string">urn:lsid:globalnames.org:index:868a0d1f-f431-56e7-8a16-29d9c2be9df2</oboInOwl:hasDbXref>
        <oboInOwl:hasOBONamespace rdf:datatype="http://www.w3.org/2001/XMLSchema#string">vto-namespace</oboInOwl:hasOBONamespace>
        <oboInOwl:hasRelatedSynonym rdf:datatype="http://www.w3.org/2001/XMLSchema#string">Centrophorus niaukang Teng, 1959</oboInOwl:hasRelatedSynonym>
        <oboInOwl:hasRelatedSynonym rdf:datatype="http://www.w3.org/2001/XMLSchema#string">Taiwan gulper shark</oboInOwl:hasRelatedSynonym>
        <oboInOwl:id rdf:datatype="http://www.w3.org/2001/XMLSchema#string">VTO:0000625</oboInOwl:id>
        <rdfs:label rdf:datatype="http://www.w3.org/2001/XMLSchema#string">Centrophorus niaukang</rdfs:label>
    </owl:Class>
    <owl:Axiom>
        <owl:annotatedSource rdf:resource="http://purl.obolibrary.org/obo/VTO_0000625"/>
        <owl:annotatedProperty rdf:resource="http://www.geneontology.org/formats/oboInOwl#hasRelatedSynonym"/>
        <owl:annotatedTarget rdf:datatype="http://www.w3.org/2001/XMLSchema#string">Centrophorus niaukang Teng, 1959</owl:annotatedTarget>
        <oboInOwl:hasDbXref rdf:datatype="http://www.w3.org/2001/XMLSchema#string">NCBITaxon:335061</oboInOwl:hasDbXref>
    </owl:Axiom>
    <owl:Axiom>
        <owl:annotatedSource rdf:resource="http://purl.obolibrary.org/obo/VTO_0000625"/>
        <owl:annotatedProperty rdf:resource="http://www.geneontology.org/formats/oboInOwl#hasRelatedSynonym"/>
        <owl:annotatedTarget rdf:datatype="http://www.w3.org/2001/XMLSchema#string">Taiwan gulper shark</owl:annotatedTarget>
        <oboInOwl:hasDbXref rdf:datatype="http://www.w3.org/2001/XMLSchema#string">FISHBASE:652</oboInOwl:hasDbXref>
        <oboInOwl:hasSynonymType rdf:resource="http://purl.obolibrary.org/obo/vto#COMMONNAME"/>
    </owl:Axiom>
    


    <!-- http://purl.obolibrary.org/obo/VTO_0000628 -->

    <owl:Class rdf:about="http://purl.obolibrary.org/obo/VTO_0000628">
        <rdfs:subClassOf rdf:resource="http://purl.obolibrary.org/obo/VTO_0000612"/>
        <vto:has_rank rdf:resource="http://purl.obolibrary.org/obo/TAXRANK_0000006"/>
        <oboInOwl:hasDbXref rdf:datatype="http://www.w3.org/2001/XMLSchema#string">TTO:1044787</oboInOwl:hasDbXref>
        <oboInOwl:hasDbXref rdf:datatype="http://www.w3.org/2001/XMLSchema#string">urn:lsid:globalnames.org:index:cfd738ee-dd19-5b48-a1d1-c51d21573e52</oboInOwl:hasDbXref>
        <oboInOwl:hasOBONamespace rdf:datatype="http://www.w3.org/2001/XMLSchema#string">vto-namespace</oboInOwl:hasOBONamespace>
        <oboInOwl:hasRelatedSynonym rdf:datatype="http://www.w3.org/2001/XMLSchema#string">Centrophorus steindachneri</oboInOwl:hasRelatedSynonym>
        <oboInOwl:hasRelatedSynonym rdf:datatype="http://www.w3.org/2001/XMLSchema#string">Needle dogfish</oboInOwl:hasRelatedSynonym>
        <oboInOwl:id rdf:datatype="http://www.w3.org/2001/XMLSchema#string">VTO:0000628</oboInOwl:id>
        <rdfs:label rdf:datatype="http://www.w3.org/2001/XMLSchema#string">Centrophorus acus</rdfs:label>
    </owl:Class>
    <owl:Axiom>
        <owl:annotatedSource rdf:resource="http://purl.obolibrary.org/obo/VTO_0000628"/>
        <owl:annotatedProperty rdf:resource="http://www.geneontology.org/formats/oboInOwl#hasRelatedSynonym"/>
        <owl:annotatedTarget rdf:datatype="http://www.w3.org/2001/XMLSchema#string">Centrophorus steindachneri</owl:annotatedTarget>
        <oboInOwl:hasDbXref rdf:datatype="http://www.w3.org/2001/XMLSchema#string">CASSPC:26550</oboInOwl:hasDbXref>
    </owl:Axiom>
    <owl:Axiom>
        <owl:annotatedSource rdf:resource="http://purl.obolibrary.org/obo/VTO_0000628"/>
        <owl:annotatedProperty rdf:resource="http://www.geneontology.org/formats/oboInOwl#hasRelatedSynonym"/>
        <owl:annotatedTarget rdf:datatype="http://www.w3.org/2001/XMLSchema#string">Needle dogfish</owl:annotatedTarget>
        <oboInOwl:hasDbXref rdf:datatype="http://www.w3.org/2001/XMLSchema#string">FISHBASE:647</oboInOwl:hasDbXref>
        <oboInOwl:hasSynonymType rdf:resource="http://purl.obolibrary.org/obo/vto#COMMONNAME"/>
    </owl:Axiom>
    


    <!-- http://purl.obolibrary.org/obo/VTO_0000629 -->

    <owl:Class rdf:about="http://purl.obolibrary.org/obo/VTO_0000629">
        <rdfs:subClassOf rdf:resource="http://purl.obolibrary.org/obo/VTO_0000612"/>
        <vto:has_rank rdf:resource="http://purl.obolibrary.org/obo/TAXRANK_0000006"/>
        <oboInOwl:hasDbXref rdf:datatype="http://www.w3.org/2001/XMLSchema#string">TTO:1056633</oboInOwl:hasDbXref>
        <oboInOwl:hasDbXref rdf:datatype="http://www.w3.org/2001/XMLSchema#string">urn:lsid:globalnames.org:index:2c1fe619-d13a-5a47-9af7-fc0f19fe252e</oboInOwl:hasDbXref>
        <oboInOwl:hasOBONamespace rdf:datatype="http://www.w3.org/2001/XMLSchema#string">vto-namespace</oboInOwl:hasOBONamespace>
        <oboInOwl:hasRelatedSynonym rdf:datatype="http://www.w3.org/2001/XMLSchema#string">Dumb gulper shark</oboInOwl:hasRelatedSynonym>
        <oboInOwl:id rdf:datatype="http://www.w3.org/2001/XMLSchema#string">VTO:0000629</oboInOwl:id>
        <rdfs:label rdf:datatype="http://www.w3.org/2001/XMLSchema#string">Centrophorus harrissoni</rdfs:label>
    </owl:Class>
    <owl:Axiom>
        <owl:annotatedSource rdf:resource="http://purl.obolibrary.org/obo/VTO_0000629"/>
        <owl:annotatedProperty rdf:resource="http://www.geneontology.org/formats/oboInOwl#hasRelatedSynonym"/>
        <owl:annotatedTarget rdf:datatype="http://www.w3.org/2001/XMLSchema#string">Dumb gulper shark</owl:annotatedTarget>
        <oboInOwl:hasDbXref rdf:datatype="http://www.w3.org/2001/XMLSchema#string">FISHBASE:649</oboInOwl:hasDbXref>
        <oboInOwl:hasSynonymType rdf:resource="http://purl.obolibrary.org/obo/vto#COMMONNAME"/>
    </owl:Axiom>
    


    <!-- http://purl.obolibrary.org/obo/VTO_0000630 -->

    <owl:Class rdf:about="http://purl.obolibrary.org/obo/VTO_0000630">
        <rdfs:subClassOf rdf:resource="http://purl.obolibrary.org/obo/VTO_0000612"/>
        <vto:has_rank rdf:resource="http://purl.obolibrary.org/obo/TAXRANK_0000006"/>
        <oboInOwl:hasDbXref rdf:datatype="http://www.w3.org/2001/XMLSchema#string">NCBITaxon:212737</oboInOwl:hasDbXref>
        <oboInOwl:hasDbXref rdf:datatype="http://www.w3.org/2001/XMLSchema#string">TTO:1007033</oboInOwl:hasDbXref>
        <oboInOwl:hasDbXref rdf:datatype="http://www.w3.org/2001/XMLSchema#string">urn:lsid:globalnames.org:index:5e60c86e-01d6-5989-953c-2ea4d3580823</oboInOwl:hasDbXref>
        <oboInOwl:hasOBONamespace rdf:datatype="http://www.w3.org/2001/XMLSchema#string">vto-namespace</oboInOwl:hasOBONamespace>
        <oboInOwl:hasRelatedSynonym rdf:datatype="http://www.w3.org/2001/XMLSchema#string">Centrophorus granulosus (Bloch &amp; Schneider, 1801)</oboInOwl:hasRelatedSynonym>
        <oboInOwl:hasRelatedSynonym rdf:datatype="http://www.w3.org/2001/XMLSchema#string">Gulper shark</oboInOwl:hasRelatedSynonym>
        <oboInOwl:hasRelatedSynonym rdf:datatype="http://www.w3.org/2001/XMLSchema#string">Squalus granulosus</oboInOwl:hasRelatedSynonym>
        <oboInOwl:id rdf:datatype="http://www.w3.org/2001/XMLSchema#string">VTO:0000630</oboInOwl:id>
        <rdfs:label rdf:datatype="http://www.w3.org/2001/XMLSchema#string">Centrophorus granulosus</rdfs:label>
    </owl:Class>
    <owl:Axiom>
        <owl:annotatedSource rdf:resource="http://purl.obolibrary.org/obo/VTO_0000630"/>
        <owl:annotatedProperty rdf:resource="http://www.geneontology.org/formats/oboInOwl#hasRelatedSynonym"/>
        <owl:annotatedTarget rdf:datatype="http://www.w3.org/2001/XMLSchema#string">Centrophorus granulosus (Bloch &amp; Schneider, 1801)</owl:annotatedTarget>
        <oboInOwl:hasDbXref rdf:datatype="http://www.w3.org/2001/XMLSchema#string">NCBITaxon:212737</oboInOwl:hasDbXref>
    </owl:Axiom>
    <owl:Axiom>
        <owl:annotatedSource rdf:resource="http://purl.obolibrary.org/obo/VTO_0000630"/>
        <owl:annotatedProperty rdf:resource="http://www.geneontology.org/formats/oboInOwl#hasRelatedSynonym"/>
        <owl:annotatedTarget rdf:datatype="http://www.w3.org/2001/XMLSchema#string">Gulper shark</owl:annotatedTarget>
        <oboInOwl:hasDbXref rdf:datatype="http://www.w3.org/2001/XMLSchema#string">FISHBASE:648</oboInOwl:hasDbXref>
        <oboInOwl:hasSynonymType rdf:resource="http://purl.obolibrary.org/obo/vto#COMMONNAME"/>
    </owl:Axiom>
    <owl:Axiom>
        <owl:annotatedSource rdf:resource="http://purl.obolibrary.org/obo/VTO_0000630"/>
        <owl:annotatedProperty rdf:resource="http://www.geneontology.org/formats/oboInOwl#hasRelatedSynonym"/>
        <owl:annotatedTarget rdf:datatype="http://www.w3.org/2001/XMLSchema#string">Squalus granulosus</owl:annotatedTarget>
        <oboInOwl:hasDbXref rdf:datatype="http://www.w3.org/2001/XMLSchema#string">CASSPC:7033</oboInOwl:hasDbXref>
    </owl:Axiom>
    


    <!-- http://purl.obolibrary.org/obo/VTO_0000631 -->

    <owl:Class rdf:about="http://purl.obolibrary.org/obo/VTO_0000631">
        <rdfs:subClassOf rdf:resource="http://purl.obolibrary.org/obo/VTO_0000612"/>
        <vto:has_rank rdf:resource="http://purl.obolibrary.org/obo/TAXRANK_0000006"/>
        <oboInOwl:hasDbXref rdf:datatype="http://www.w3.org/2001/XMLSchema#string">TTO:1048826</oboInOwl:hasDbXref>
        <oboInOwl:hasDbXref rdf:datatype="http://www.w3.org/2001/XMLSchema#string">urn:lsid:globalnames.org:index:177e3bea-171e-5f8b-ba22-a6bde785d0ad</oboInOwl:hasDbXref>
        <oboInOwl:hasOBONamespace rdf:datatype="http://www.w3.org/2001/XMLSchema#string">vto-namespace</oboInOwl:hasOBONamespace>
        <oboInOwl:hasRelatedSynonym rdf:datatype="http://www.w3.org/2001/XMLSchema#string">Lowfin gulper shark</oboInOwl:hasRelatedSynonym>
        <oboInOwl:id rdf:datatype="http://www.w3.org/2001/XMLSchema#string">VTO:0000631</oboInOwl:id>
        <rdfs:label rdf:datatype="http://www.w3.org/2001/XMLSchema#string">Centrophorus lusitanicus</rdfs:label>
    </owl:Class>
    <owl:Axiom>
        <owl:annotatedSource rdf:resource="http://purl.obolibrary.org/obo/VTO_0000631"/>
        <owl:annotatedProperty rdf:resource="http://www.geneontology.org/formats/oboInOwl#hasRelatedSynonym"/>
        <owl:annotatedTarget rdf:datatype="http://www.w3.org/2001/XMLSchema#string">Lowfin gulper shark</owl:annotatedTarget>
        <oboInOwl:hasDbXref rdf:datatype="http://www.w3.org/2001/XMLSchema#string">FISHBASE:650</oboInOwl:hasDbXref>
        <oboInOwl:hasSynonymType rdf:resource="http://purl.obolibrary.org/obo/vto#COMMONNAME"/>
    </owl:Axiom>
    


    <!-- http://purl.obolibrary.org/obo/VTO_0000742 -->

    <owl:Class rdf:about="http://purl.obolibrary.org/obo/VTO_0000742">
        <rdfs:subClassOf rdf:resource="http://purl.obolibrary.org/obo/VTO_0000061"/>
        <vto:has_rank rdf:resource="http://purl.obolibrary.org/obo/TAXRANK_0000003"/>
        <oboInOwl:hasDbXref rdf:datatype="http://www.w3.org/2001/XMLSchema#string">NCBITaxon:30495</oboInOwl:hasDbXref>
        <oboInOwl:hasDbXref rdf:datatype="http://www.w3.org/2001/XMLSchema#string">PaleoDB:34522</oboInOwl:hasDbXref>
        <oboInOwl:hasDbXref rdf:datatype="http://www.w3.org/2001/XMLSchema#string">TTO:1060</oboInOwl:hasDbXref>
        <oboInOwl:hasOBONamespace rdf:datatype="http://www.w3.org/2001/XMLSchema#string">vto-namespace</oboInOwl:hasOBONamespace>
        <oboInOwl:hasRelatedSynonym rdf:datatype="http://www.w3.org/2001/XMLSchema#string">frill and cow sharks</oboInOwl:hasRelatedSynonym>
        <oboInOwl:id rdf:datatype="http://www.w3.org/2001/XMLSchema#string">VTO:0000742</oboInOwl:id>
        <rdfs:label rdf:datatype="http://www.w3.org/2001/XMLSchema#string">Hexanchiformes</rdfs:label>
    </owl:Class>
    <owl:Axiom>
        <owl:annotatedSource rdf:resource="http://purl.obolibrary.org/obo/VTO_0000742"/>
        <owl:annotatedProperty rdf:resource="http://www.geneontology.org/formats/oboInOwl#hasRelatedSynonym"/>
        <owl:annotatedTarget rdf:datatype="http://www.w3.org/2001/XMLSchema#string">frill and cow sharks</owl:annotatedTarget>
        <oboInOwl:hasDbXref rdf:datatype="http://www.w3.org/2001/XMLSchema#string">FISHBASE:65037</oboInOwl:hasDbXref>
        <oboInOwl:hasSynonymType rdf:resource="http://purl.obolibrary.org/obo/vto#COMMONNAME"/>
    </owl:Axiom>
    


    <!-- http://purl.obolibrary.org/obo/VTO_0000746 -->

    <owl:Class rdf:about="http://purl.obolibrary.org/obo/VTO_0000746">
        <rdfs:subClassOf rdf:resource="http://purl.obolibrary.org/obo/VTO_0000742"/>
        <vto:has_rank rdf:resource="http://purl.obolibrary.org/obo/TAXRANK_0000004"/>
        <oboInOwl:hasDbXref rdf:datatype="http://www.w3.org/2001/XMLSchema#string">NCBITaxon:27583</oboInOwl:hasDbXref>
        <oboInOwl:hasDbXref rdf:datatype="http://www.w3.org/2001/XMLSchema#string">TTO:10076</oboInOwl:hasDbXref>
        <oboInOwl:hasOBONamespace rdf:datatype="http://www.w3.org/2001/XMLSchema#string">vto-namespace</oboInOwl:hasOBONamespace>
        <oboInOwl:hasRelatedSynonym rdf:datatype="http://www.w3.org/2001/XMLSchema#string">Frilled sharks</oboInOwl:hasRelatedSynonym>
        <oboInOwl:id rdf:datatype="http://www.w3.org/2001/XMLSchema#string">VTO:0000746</oboInOwl:id>
        <rdfs:label rdf:datatype="http://www.w3.org/2001/XMLSchema#string">Chlamydoselachidae</rdfs:label>
    </owl:Class>
    <owl:Axiom>
        <owl:annotatedSource rdf:resource="http://purl.obolibrary.org/obo/VTO_0000746"/>
        <owl:annotatedProperty rdf:resource="http://www.geneontology.org/formats/oboInOwl#hasRelatedSynonym"/>
        <owl:annotatedTarget rdf:datatype="http://www.w3.org/2001/XMLSchema#string">Frilled sharks</owl:annotatedTarget>
        <oboInOwl:hasDbXref rdf:datatype="http://www.w3.org/2001/XMLSchema#string">FISHBASE:65037</oboInOwl:hasDbXref>
        <oboInOwl:hasSynonymType rdf:resource="http://purl.obolibrary.org/obo/vto#COMMONNAME"/>
    </owl:Axiom>
    


    <!-- http://purl.obolibrary.org/obo/VTO_0000747 -->

    <owl:Class rdf:about="http://purl.obolibrary.org/obo/VTO_0000747">
        <rdfs:subClassOf rdf:resource="http://purl.obolibrary.org/obo/VTO_0000746"/>
        <vto:has_rank rdf:resource="http://purl.obolibrary.org/obo/TAXRANK_0000005"/>
        <oboInOwl:hasDbXref rdf:datatype="http://www.w3.org/2001/XMLSchema#string">NCBITaxon:27584</oboInOwl:hasDbXref>
        <oboInOwl:hasDbXref rdf:datatype="http://www.w3.org/2001/XMLSchema#string">TTO:104208</oboInOwl:hasDbXref>
        <oboInOwl:hasOBONamespace rdf:datatype="http://www.w3.org/2001/XMLSchema#string">vto-namespace</oboInOwl:hasOBONamespace>
        <oboInOwl:id rdf:datatype="http://www.w3.org/2001/XMLSchema#string">VTO:0000747</oboInOwl:id>
        <rdfs:label rdf:datatype="http://www.w3.org/2001/XMLSchema#string">Chlamydoselachus</rdfs:label>
    </owl:Class>
    


    <!-- http://purl.obolibrary.org/obo/VTO_0000748 -->

    <owl:Class rdf:about="http://purl.obolibrary.org/obo/VTO_0000748">
        <rdfs:subClassOf rdf:resource="http://purl.obolibrary.org/obo/VTO_0000747"/>
        <vto:has_rank rdf:resource="http://purl.obolibrary.org/obo/TAXRANK_0000006"/>
        <oboInOwl:hasDbXref rdf:datatype="http://www.w3.org/2001/XMLSchema#string">NCBITaxon:27585</oboInOwl:hasDbXref>
        <oboInOwl:hasDbXref rdf:datatype="http://www.w3.org/2001/XMLSchema#string">TTO:1006555</oboInOwl:hasDbXref>
        <oboInOwl:hasDbXref rdf:datatype="http://www.w3.org/2001/XMLSchema#string">urn:lsid:globalnames.org:index:7e3658c1-30a4-5f47-9b69-0951ffb32695</oboInOwl:hasDbXref>
        <oboInOwl:hasOBONamespace rdf:datatype="http://www.w3.org/2001/XMLSchema#string">vto-namespace</oboInOwl:hasOBONamespace>
        <oboInOwl:hasRelatedSynonym rdf:datatype="http://www.w3.org/2001/XMLSchema#string">Frilled shark</oboInOwl:hasRelatedSynonym>
        <oboInOwl:id rdf:datatype="http://www.w3.org/2001/XMLSchema#string">VTO:0000748</oboInOwl:id>
        <rdfs:label rdf:datatype="http://www.w3.org/2001/XMLSchema#string">Chlamydoselachus anguineus</rdfs:label>
    </owl:Class>
    <owl:Axiom>
        <owl:annotatedSource rdf:resource="http://purl.obolibrary.org/obo/VTO_0000748"/>
        <owl:annotatedProperty rdf:resource="http://www.geneontology.org/formats/oboInOwl#hasRelatedSynonym"/>
        <owl:annotatedTarget rdf:datatype="http://www.w3.org/2001/XMLSchema#string">Frilled shark</owl:annotatedTarget>
        <oboInOwl:hasDbXref rdf:datatype="http://www.w3.org/2001/XMLSchema#string">FISHBASE:635</oboInOwl:hasDbXref>
        <oboInOwl:hasSynonymType rdf:resource="http://purl.obolibrary.org/obo/vto#COMMONNAME"/>
    </owl:Axiom>
    


    <!-- http://purl.obolibrary.org/obo/VTO_0001462 -->

    <owl:Class rdf:about="http://purl.obolibrary.org/obo/VTO_0001462">
        <rdfs:subClassOf rdf:resource="http://purl.obolibrary.org/obo/VTO_0000008"/>
        <oboInOwl:hasDbXref rdf:datatype="http://www.w3.org/2001/XMLSchema#string">NCBITaxon:117570</oboInOwl:hasDbXref>
        <oboInOwl:hasDbXref rdf:datatype="http://www.w3.org/2001/XMLSchema#string">PaleoDB:218957</oboInOwl:hasDbXref>
        <oboInOwl:hasOBONamespace rdf:datatype="http://www.w3.org/2001/XMLSchema#string">vto-namespace</oboInOwl:hasOBONamespace>
        <oboInOwl:id rdf:datatype="http://www.w3.org/2001/XMLSchema#string">VTO:0001462</oboInOwl:id>
        <rdfs:label rdf:datatype="http://www.w3.org/2001/XMLSchema#string">Teleostomi</rdfs:label>
    </owl:Class>
    


    <!-- http://purl.obolibrary.org/obo/VTO_0001463 -->

    <owl:Class rdf:about="http://purl.obolibrary.org/obo/VTO_0001463">
        <rdfs:subClassOf rdf:resource="http://purl.obolibrary.org/obo/VTO_0001462"/>
        <oboInOwl:hasDbXref rdf:datatype="http://www.w3.org/2001/XMLSchema#string">NCBITaxon:117571</oboInOwl:hasDbXref>
        <oboInOwl:hasOBONamespace rdf:datatype="http://www.w3.org/2001/XMLSchema#string">vto-namespace</oboInOwl:hasOBONamespace>
        <oboInOwl:hasRelatedSynonym rdf:datatype="http://www.w3.org/2001/XMLSchema#string">Osteichthyes</oboInOwl:hasRelatedSynonym>
        <oboInOwl:id rdf:datatype="http://www.w3.org/2001/XMLSchema#string">VTO:0001463</oboInOwl:id>
        <rdfs:label rdf:datatype="http://www.w3.org/2001/XMLSchema#string">Euteleostomi</rdfs:label>
    </owl:Class>
    


    <!-- http://purl.obolibrary.org/obo/VTO_0001464 -->

    <owl:Class rdf:about="http://purl.obolibrary.org/obo/VTO_0001464">
        <rdfs:subClassOf rdf:resource="http://purl.obolibrary.org/obo/VTO_0001463"/>
        <vto:has_rank rdf:resource="http://purl.obolibrary.org/obo/TAXRANK_0000002"/>
        <vto:has_rank rdf:datatype="http://www.w3.org/2001/XMLSchema#string">http://purl.obolibrary.org/obo/TAXRANK_0000002</vto:has_rank>
        <oboInOwl:hasDbXref rdf:datatype="http://www.w3.org/2001/XMLSchema#string">NCBITaxon:8287</oboInOwl:hasDbXref>
        <oboInOwl:hasDbXref rdf:datatype="http://www.w3.org/2001/XMLSchema#string">PaleoDB:150289</oboInOwl:hasDbXref>
        <oboInOwl:hasOBONamespace rdf:datatype="http://www.w3.org/2001/XMLSchema#string">vto-namespace</oboInOwl:hasOBONamespace>
        <oboInOwl:hasRelatedSynonym rdf:resource="http://purl.obolibrary.org/obo/PaleoDBTaxon_213251"/>
        <oboInOwl:hasRelatedSynonym rdf:datatype="http://www.w3.org/2001/XMLSchema#string">PaleoDBTaxon:213251</oboInOwl:hasRelatedSynonym>
        <oboInOwl:id rdf:datatype="http://www.w3.org/2001/XMLSchema#string">VTO:0001464</oboInOwl:id>
        <rdfs:comment rdf:datatype="http://www.w3.org/2001/XMLSchema#string">Rank based on Nelson 2006</rdfs:comment>
        <rdfs:label rdf:datatype="http://www.w3.org/2001/XMLSchema#string">Sarcopterygii</rdfs:label>
    </owl:Class>
    


    <!-- http://purl.obolibrary.org/obo/VTO_0033592 -->

    <owl:Class rdf:about="http://purl.obolibrary.org/obo/VTO_0033592">
        <rdfs:subClassOf rdf:resource="http://purl.obolibrary.org/obo/VTO_9027571"/>
        <vto:has_rank rdf:resource="http://purl.obolibrary.org/obo/TAXRANK_0000019"/>
        <oboInOwl:hasDbXref rdf:datatype="http://www.w3.org/2001/XMLSchema#string">NCBITaxon:7878</oboInOwl:hasDbXref>
        <oboInOwl:hasDbXref rdf:datatype="http://www.w3.org/2001/XMLSchema#string">PaleoDB:57668</oboInOwl:hasDbXref>
        <oboInOwl:hasOBONamespace rdf:datatype="http://www.w3.org/2001/XMLSchema#string">vto-namespace</oboInOwl:hasOBONamespace>
        <oboInOwl:hasRelatedSynonym rdf:datatype="http://www.w3.org/2001/XMLSchema#string">Dipneusti</oboInOwl:hasRelatedSynonym>
        <oboInOwl:id rdf:datatype="http://www.w3.org/2001/XMLSchema#string">VTO:0033592</oboInOwl:id>
        <rdfs:label rdf:datatype="http://www.w3.org/2001/XMLSchema#string">Dipnoi</rdfs:label>
    </owl:Class>
    <owl:Axiom>
        <owl:annotatedSource rdf:resource="http://purl.obolibrary.org/obo/VTO_0033592"/>
        <owl:annotatedProperty rdf:resource="http://www.geneontology.org/formats/oboInOwl#hasRelatedSynonym"/>
        <owl:annotatedTarget rdf:datatype="http://www.w3.org/2001/XMLSchema#string">Dipneusti</owl:annotatedTarget>
        <oboInOwl:hasDbXref rdf:datatype="http://www.w3.org/2001/XMLSchema#string">NCBITaxon:7878</oboInOwl:hasDbXref>
    </owl:Axiom>
    


    <!-- http://purl.obolibrary.org/obo/VTO_0033593 -->

    <owl:Class rdf:about="http://purl.obolibrary.org/obo/VTO_0033593">
        <rdfs:subClassOf rdf:resource="http://purl.obolibrary.org/obo/VTO_0033592"/>
        <vto:has_rank rdf:resource="http://purl.obolibrary.org/obo/TAXRANK_0000020"/>
        <oboInOwl:hasDbXref rdf:datatype="http://www.w3.org/2001/XMLSchema#string">NCBITaxon:118077</oboInOwl:hasDbXref>
        <oboInOwl:hasOBONamespace rdf:datatype="http://www.w3.org/2001/XMLSchema#string">vto-namespace</oboInOwl:hasOBONamespace>
        <oboInOwl:id rdf:datatype="http://www.w3.org/2001/XMLSchema#string">VTO:0033593</oboInOwl:id>
        <rdfs:label rdf:datatype="http://www.w3.org/2001/XMLSchema#string">Ceratodontimorpha</rdfs:label>
    </owl:Class>
    


    <!-- http://purl.obolibrary.org/obo/VTO_0033612 -->

    <owl:Class rdf:about="http://purl.obolibrary.org/obo/VTO_0033612">
        <rdfs:subClassOf rdf:resource="http://purl.obolibrary.org/obo/VTO_0033593"/>
        <vto:has_rank rdf:resource="http://purl.obolibrary.org/obo/TAXRANK_0000003"/>
        <oboInOwl:hasDbXref rdf:datatype="http://www.w3.org/2001/XMLSchema#string">NCBITaxon:118078</oboInOwl:hasDbXref>
        <oboInOwl:hasDbXref rdf:datatype="http://www.w3.org/2001/XMLSchema#string">PaleoDB:57669</oboInOwl:hasDbXref>
        <oboInOwl:hasOBONamespace rdf:datatype="http://www.w3.org/2001/XMLSchema#string">vto-namespace</oboInOwl:hasOBONamespace>
        <oboInOwl:id rdf:datatype="http://www.w3.org/2001/XMLSchema#string">VTO:0033612</oboInOwl:id>
        <rdfs:label rdf:datatype="http://www.w3.org/2001/XMLSchema#string">Ceratodontiformes</rdfs:label>
    </owl:Class>
    


    <!-- http://purl.obolibrary.org/obo/VTO_0033613 -->

    <owl:Class rdf:about="http://purl.obolibrary.org/obo/VTO_0033613">
        <rdfs:subClassOf rdf:resource="http://purl.obolibrary.org/obo/VTO_0033612"/>
        <vto:has_rank rdf:resource="http://purl.obolibrary.org/obo/TAXRANK_0000004"/>
        <oboInOwl:hasDbXref rdf:datatype="http://www.w3.org/2001/XMLSchema#string">NCBITaxon:7889</oboInOwl:hasDbXref>
        <oboInOwl:hasDbXref rdf:datatype="http://www.w3.org/2001/XMLSchema#string">PaleoDB:57670</oboInOwl:hasDbXref>
        <oboInOwl:hasOBONamespace rdf:datatype="http://www.w3.org/2001/XMLSchema#string">vto-namespace</oboInOwl:hasOBONamespace>
        <oboInOwl:id rdf:datatype="http://www.w3.org/2001/XMLSchema#string">VTO:0033613</oboInOwl:id>
        <rdfs:label rdf:datatype="http://www.w3.org/2001/XMLSchema#string">Ceratodontidae</rdfs:label>
    </owl:Class>
    


    <!-- http://purl.obolibrary.org/obo/VTO_0033614 -->

    <owl:Class rdf:about="http://purl.obolibrary.org/obo/VTO_0033614">
        <rdfs:subClassOf rdf:resource="http://purl.obolibrary.org/obo/VTO_0033613"/>
        <vto:has_rank rdf:resource="http://purl.obolibrary.org/obo/TAXRANK_0000005"/>
        <oboInOwl:hasDbXref rdf:datatype="http://www.w3.org/2001/XMLSchema#string">NCBITaxon:7890</oboInOwl:hasDbXref>
        <oboInOwl:hasDbXref rdf:datatype="http://www.w3.org/2001/XMLSchema#string">PaleoDB:91691</oboInOwl:hasDbXref>
        <oboInOwl:hasOBONamespace rdf:datatype="http://www.w3.org/2001/XMLSchema#string">vto-namespace</oboInOwl:hasOBONamespace>
        <oboInOwl:id rdf:datatype="http://www.w3.org/2001/XMLSchema#string">VTO:0033614</oboInOwl:id>
        <rdfs:label rdf:datatype="http://www.w3.org/2001/XMLSchema#string">Neoceratodus</rdfs:label>
    </owl:Class>
    


    <!-- http://purl.obolibrary.org/obo/VTO_0033615 -->

    <owl:Class rdf:about="http://purl.obolibrary.org/obo/VTO_0033615">
        <rdfs:subClassOf rdf:resource="http://purl.obolibrary.org/obo/VTO_0033614"/>
        <vto:has_rank rdf:resource="http://purl.obolibrary.org/obo/TAXRANK_0000006"/>
        <oboInOwl:hasDbXref rdf:datatype="http://www.w3.org/2001/XMLSchema#string">NCBITaxon:7892</oboInOwl:hasDbXref>
        <oboInOwl:hasOBONamespace rdf:datatype="http://www.w3.org/2001/XMLSchema#string">vto-namespace</oboInOwl:hasOBONamespace>
        <oboInOwl:id rdf:datatype="http://www.w3.org/2001/XMLSchema#string">VTO:0033615</oboInOwl:id>
        <rdfs:label rdf:datatype="http://www.w3.org/2001/XMLSchema#string">Neoceratodus forsteri</rdfs:label>
    </owl:Class>
    


    <!-- http://purl.obolibrary.org/obo/VTO_0033616 -->

    <owl:Class rdf:about="http://purl.obolibrary.org/obo/VTO_0033616">
        <rdfs:subClassOf rdf:resource="http://purl.obolibrary.org/obo/VTO_0001464"/>
        <vto:has_rank rdf:resource="http://purl.obolibrary.org/obo/TAXRANK_0000007"/>
        <oboInOwl:hasDbXref rdf:datatype="http://www.w3.org/2001/XMLSchema#string">NCBITaxon:118072</oboInOwl:hasDbXref>
        <oboInOwl:hasOBONamespace rdf:datatype="http://www.w3.org/2001/XMLSchema#string">vto-namespace</oboInOwl:hasOBONamespace>
        <oboInOwl:id rdf:datatype="http://www.w3.org/2001/XMLSchema#string">VTO:0033616</oboInOwl:id>
        <rdfs:label rdf:datatype="http://www.w3.org/2001/XMLSchema#string">Coelacanthimorpha</rdfs:label>
    </owl:Class>
    


    <!-- http://purl.obolibrary.org/obo/VTO_0033617 -->

    <owl:Class rdf:about="http://purl.obolibrary.org/obo/VTO_0033617">
        <rdfs:subClassOf rdf:resource="http://purl.obolibrary.org/obo/VTO_0033616"/>
        <vto:has_rank rdf:resource="http://purl.obolibrary.org/obo/TAXRANK_0000003"/>
        <oboInOwl:hasDbXref rdf:datatype="http://www.w3.org/2001/XMLSchema#string">NCBITaxon:7894</oboInOwl:hasDbXref>
        <oboInOwl:hasDbXref rdf:datatype="http://www.w3.org/2001/XMLSchema#string">PaleoDB:80820</oboInOwl:hasDbXref>
        <oboInOwl:hasOBONamespace rdf:datatype="http://www.w3.org/2001/XMLSchema#string">vto-namespace</oboInOwl:hasOBONamespace>
        <oboInOwl:id rdf:datatype="http://www.w3.org/2001/XMLSchema#string">VTO:0033617</oboInOwl:id>
        <rdfs:label rdf:datatype="http://www.w3.org/2001/XMLSchema#string">Coelacanthiformes</rdfs:label>
    </owl:Class>
    


    <!-- http://purl.obolibrary.org/obo/VTO_0033618 -->

    <owl:Class rdf:about="http://purl.obolibrary.org/obo/VTO_0033618">
        <rdfs:subClassOf rdf:resource="http://purl.obolibrary.org/obo/VTO_0033617"/>
        <vto:has_rank rdf:resource="http://purl.obolibrary.org/obo/TAXRANK_0000004"/>
        <oboInOwl:hasDbXref rdf:datatype="http://www.w3.org/2001/XMLSchema#string">NCBITaxon:7895</oboInOwl:hasDbXref>
        <oboInOwl:hasDbXref rdf:datatype="http://www.w3.org/2001/XMLSchema#string">PaleoDB:68076</oboInOwl:hasDbXref>
        <oboInOwl:hasOBONamespace rdf:datatype="http://www.w3.org/2001/XMLSchema#string">vto-namespace</oboInOwl:hasOBONamespace>
        <oboInOwl:id rdf:datatype="http://www.w3.org/2001/XMLSchema#string">VTO:0033618</oboInOwl:id>
        <rdfs:label rdf:datatype="http://www.w3.org/2001/XMLSchema#string">Coelacanthidae</rdfs:label>
    </owl:Class>
    


    <!-- http://purl.obolibrary.org/obo/VTO_0033619 -->

    <owl:Class rdf:about="http://purl.obolibrary.org/obo/VTO_0033619">
        <rdfs:subClassOf rdf:resource="http://purl.obolibrary.org/obo/VTO_0033618"/>
        <vto:has_rank rdf:resource="http://purl.obolibrary.org/obo/TAXRANK_0000005"/>
        <oboInOwl:hasDbXref rdf:datatype="http://www.w3.org/2001/XMLSchema#string">NCBITaxon:7896</oboInOwl:hasDbXref>
        <oboInOwl:hasOBONamespace rdf:datatype="http://www.w3.org/2001/XMLSchema#string">vto-namespace</oboInOwl:hasOBONamespace>
        <oboInOwl:id rdf:datatype="http://www.w3.org/2001/XMLSchema#string">VTO:0033619</oboInOwl:id>
        <rdfs:label rdf:datatype="http://www.w3.org/2001/XMLSchema#string">Latimeria</rdfs:label>
    </owl:Class>
    


    <!-- http://purl.obolibrary.org/obo/VTO_0033620 -->

    <owl:Class rdf:about="http://purl.obolibrary.org/obo/VTO_0033620">
        <rdfs:subClassOf rdf:resource="http://purl.obolibrary.org/obo/VTO_0033619"/>
        <vto:has_rank rdf:resource="http://purl.obolibrary.org/obo/TAXRANK_0000006"/>
        <oboInOwl:hasDbXref rdf:datatype="http://www.w3.org/2001/XMLSchema#string">NCBITaxon:106881</oboInOwl:hasDbXref>
        <oboInOwl:hasOBONamespace rdf:datatype="http://www.w3.org/2001/XMLSchema#string">vto-namespace</oboInOwl:hasOBONamespace>
        <oboInOwl:id rdf:datatype="http://www.w3.org/2001/XMLSchema#string">VTO:0033620</oboInOwl:id>
        <rdfs:label rdf:datatype="http://www.w3.org/2001/XMLSchema#string">Latimeria menadoensis</rdfs:label>
    </owl:Class>
    


    <!-- http://purl.obolibrary.org/obo/VTO_0033621 -->

    <owl:Class rdf:about="http://purl.obolibrary.org/obo/VTO_0033621">
        <rdfs:subClassOf rdf:resource="http://purl.obolibrary.org/obo/VTO_0033619"/>
        <vto:has_rank rdf:resource="http://purl.obolibrary.org/obo/TAXRANK_0000006"/>
        <oboInOwl:hasDbXref rdf:datatype="http://www.w3.org/2001/XMLSchema#string">NCBITaxon:7897</oboInOwl:hasDbXref>
        <oboInOwl:hasOBONamespace rdf:datatype="http://www.w3.org/2001/XMLSchema#string">vto-namespace</oboInOwl:hasOBONamespace>
        <oboInOwl:id rdf:datatype="http://www.w3.org/2001/XMLSchema#string">VTO:0033621</oboInOwl:id>
        <rdfs:label rdf:datatype="http://www.w3.org/2001/XMLSchema#string">Latimeria chalumnae</rdfs:label>
    </owl:Class>
    


    <!-- http://purl.obolibrary.org/obo/VTO_0033622 -->

    <owl:Class rdf:about="http://purl.obolibrary.org/obo/VTO_0033622">
        <rdfs:subClassOf rdf:resource="http://purl.obolibrary.org/obo/VTO_0001463"/>
        <vto:has_rank rdf:resource="http://purl.obolibrary.org/obo/TAXRANK_0000002"/>
        <vto:has_rank rdf:datatype="http://www.w3.org/2001/XMLSchema#string">http://purl.obolibrary.org/obo/TAXRANK_0000002</vto:has_rank>
        <oboInOwl:hasDbXref rdf:datatype="http://www.w3.org/2001/XMLSchema#string">NCBITaxon:7898</oboInOwl:hasDbXref>
        <oboInOwl:hasDbXref rdf:datatype="http://www.w3.org/2001/XMLSchema#string">PaleoDB:90686</oboInOwl:hasDbXref>
        <oboInOwl:hasDbXref rdf:datatype="http://www.w3.org/2001/XMLSchema#string">TTO:18</oboInOwl:hasDbXref>
        <oboInOwl:hasOBONamespace rdf:datatype="http://www.w3.org/2001/XMLSchema#string">vto-namespace</oboInOwl:hasOBONamespace>
        <oboInOwl:id rdf:datatype="http://www.w3.org/2001/XMLSchema#string">VTO:0033622</oboInOwl:id>
        <rdfs:label rdf:datatype="http://www.w3.org/2001/XMLSchema#string">Actinopterygii</rdfs:label>
    </owl:Class>
    


    <!-- http://purl.obolibrary.org/obo/VTO_0033623 -->

    <owl:Class rdf:about="http://purl.obolibrary.org/obo/VTO_0033623">
        <rdfs:subClassOf rdf:resource="http://purl.obolibrary.org/obo/VTO_0059174"/>
        <vto:has_rank rdf:resource="http://purl.obolibrary.org/obo/TAXRANK_0000003"/>
        <oboInOwl:hasDbXref rdf:datatype="http://www.w3.org/2001/XMLSchema#string">NCBITaxon:8288</oboInOwl:hasDbXref>
        <oboInOwl:hasDbXref rdf:datatype="http://www.w3.org/2001/XMLSchema#string">PaleoDB:218966</oboInOwl:hasDbXref>
        <oboInOwl:hasDbXref rdf:datatype="http://www.w3.org/2001/XMLSchema#string">TTO:1533</oboInOwl:hasDbXref>
        <oboInOwl:hasOBONamespace rdf:datatype="http://www.w3.org/2001/XMLSchema#string">vto-namespace</oboInOwl:hasOBONamespace>
        <oboInOwl:hasRelatedSynonym rdf:datatype="http://www.w3.org/2001/XMLSchema#string">Cladistia</oboInOwl:hasRelatedSynonym>
        <oboInOwl:hasRelatedSynonym rdf:datatype="http://www.w3.org/2001/XMLSchema#string">bichirs</oboInOwl:hasRelatedSynonym>
        <oboInOwl:id rdf:datatype="http://www.w3.org/2001/XMLSchema#string">VTO:0033623</oboInOwl:id>
        <rdfs:label rdf:datatype="http://www.w3.org/2001/XMLSchema#string">Polypteriformes</rdfs:label>
    </owl:Class>
    <owl:Axiom>
        <owl:annotatedSource rdf:resource="http://purl.obolibrary.org/obo/VTO_0033623"/>
        <owl:annotatedProperty rdf:resource="http://www.geneontology.org/formats/oboInOwl#hasRelatedSynonym"/>
        <owl:annotatedTarget rdf:datatype="http://www.w3.org/2001/XMLSchema#string">Cladistia</owl:annotatedTarget>
        <oboInOwl:hasDbXref rdf:datatype="http://www.w3.org/2001/XMLSchema#string">NCBITaxon:8288</oboInOwl:hasDbXref>
    </owl:Axiom>
    <owl:Axiom>
        <owl:annotatedSource rdf:resource="http://purl.obolibrary.org/obo/VTO_0033623"/>
        <owl:annotatedProperty rdf:resource="http://www.geneontology.org/formats/oboInOwl#hasRelatedSynonym"/>
        <owl:annotatedTarget rdf:datatype="http://www.w3.org/2001/XMLSchema#string">bichirs</owl:annotatedTarget>
        <oboInOwl:hasDbXref rdf:datatype="http://www.w3.org/2001/XMLSchema#string">FISHBASE:5022</oboInOwl:hasDbXref>
        <oboInOwl:hasSynonymType rdf:resource="http://purl.obolibrary.org/obo/vto#COMMONNAME"/>
    </owl:Axiom>
    


    <!-- http://purl.obolibrary.org/obo/VTO_0033624 -->

    <owl:Class rdf:about="http://purl.obolibrary.org/obo/VTO_0033624">
        <rdfs:subClassOf rdf:resource="http://purl.obolibrary.org/obo/VTO_0033623"/>
        <vto:has_rank rdf:resource="http://purl.obolibrary.org/obo/TAXRANK_0000004"/>
        <oboInOwl:hasDbXref rdf:datatype="http://www.w3.org/2001/XMLSchema#string">NCBITaxon:8289</oboInOwl:hasDbXref>
        <oboInOwl:hasDbXref rdf:datatype="http://www.w3.org/2001/XMLSchema#string">PaleoDB:131419</oboInOwl:hasDbXref>
        <oboInOwl:hasDbXref rdf:datatype="http://www.w3.org/2001/XMLSchema#string">TTO:10320</oboInOwl:hasDbXref>
        <oboInOwl:hasOBONamespace rdf:datatype="http://www.w3.org/2001/XMLSchema#string">vto-namespace</oboInOwl:hasOBONamespace>
        <oboInOwl:hasRelatedSynonym rdf:datatype="http://www.w3.org/2001/XMLSchema#string">Bichirs</oboInOwl:hasRelatedSynonym>
        <oboInOwl:id rdf:datatype="http://www.w3.org/2001/XMLSchema#string">VTO:0033624</oboInOwl:id>
        <rdfs:label rdf:datatype="http://www.w3.org/2001/XMLSchema#string">Polypteridae</rdfs:label>
    </owl:Class>
    <owl:Axiom>
        <owl:annotatedSource rdf:resource="http://purl.obolibrary.org/obo/VTO_0033624"/>
        <owl:annotatedProperty rdf:resource="http://www.geneontology.org/formats/oboInOwl#hasRelatedSynonym"/>
        <owl:annotatedTarget rdf:datatype="http://www.w3.org/2001/XMLSchema#string">Bichirs</owl:annotatedTarget>
        <oboInOwl:hasDbXref rdf:datatype="http://www.w3.org/2001/XMLSchema#string">FISHBASE:5022</oboInOwl:hasDbXref>
        <oboInOwl:hasSynonymType rdf:resource="http://purl.obolibrary.org/obo/vto#COMMONNAME"/>
    </owl:Axiom>
    


    <!-- http://purl.obolibrary.org/obo/VTO_0033625 -->

    <owl:Class rdf:about="http://purl.obolibrary.org/obo/VTO_0033625">
        <rdfs:subClassOf rdf:resource="http://purl.obolibrary.org/obo/VTO_0033624"/>
        <vto:has_rank rdf:resource="http://purl.obolibrary.org/obo/TAXRANK_0000005"/>
        <oboInOwl:hasDbXref rdf:datatype="http://www.w3.org/2001/XMLSchema#string">NCBITaxon:8290</oboInOwl:hasDbXref>
        <oboInOwl:hasDbXref rdf:datatype="http://www.w3.org/2001/XMLSchema#string">TTO:100388</oboInOwl:hasDbXref>
        <oboInOwl:hasOBONamespace rdf:datatype="http://www.w3.org/2001/XMLSchema#string">vto-namespace</oboInOwl:hasOBONamespace>
        <oboInOwl:id rdf:datatype="http://www.w3.org/2001/XMLSchema#string">VTO:0033625</oboInOwl:id>
        <rdfs:label rdf:datatype="http://www.w3.org/2001/XMLSchema#string">Polypterus</rdfs:label>
    </owl:Class>
    


    <!-- http://purl.obolibrary.org/obo/VTO_0033626 -->

    <owl:Class rdf:about="http://purl.obolibrary.org/obo/VTO_0033626">
        <rdfs:subClassOf rdf:resource="http://purl.obolibrary.org/obo/VTO_0033625"/>
        <vto:has_rank rdf:resource="http://purl.obolibrary.org/obo/TAXRANK_0000006"/>
        <oboInOwl:hasDbXref rdf:datatype="http://www.w3.org/2001/XMLSchema#string">TTO:1068124</oboInOwl:hasDbXref>
        <oboInOwl:hasDbXref rdf:datatype="http://www.w3.org/2001/XMLSchema#string">urn:lsid:globalnames.org:index:7a3dde04-4c65-583a-9c72-6cee921145fd</oboInOwl:hasDbXref>
        <oboInOwl:hasOBONamespace rdf:datatype="http://www.w3.org/2001/XMLSchema#string">vto-namespace</oboInOwl:hasOBONamespace>
        <oboInOwl:id rdf:datatype="http://www.w3.org/2001/XMLSchema#string">VTO:0033626</oboInOwl:id>
        <rdfs:label rdf:datatype="http://www.w3.org/2001/XMLSchema#string">Polypterus teugelsi</rdfs:label>
    </owl:Class>
    


    <!-- http://purl.obolibrary.org/obo/VTO_0033627 -->

    <owl:Class rdf:about="http://purl.obolibrary.org/obo/VTO_0033627">
        <rdfs:subClassOf rdf:resource="http://purl.obolibrary.org/obo/VTO_0033625"/>
        <vto:has_rank rdf:resource="http://purl.obolibrary.org/obo/TAXRANK_0000006"/>
        <oboInOwl:hasDbXref rdf:datatype="http://www.w3.org/2001/XMLSchema#string">NCBITaxon:49895</oboInOwl:hasDbXref>
        <oboInOwl:hasDbXref rdf:datatype="http://www.w3.org/2001/XMLSchema#string">TTO:1009803</oboInOwl:hasDbXref>
        <oboInOwl:hasDbXref rdf:datatype="http://www.w3.org/2001/XMLSchema#string">urn:lsid:globalnames.org:index:2aebac0b-d72e-57f8-98bd-fdf4dbafb573</oboInOwl:hasDbXref>
        <oboInOwl:hasOBONamespace rdf:datatype="http://www.w3.org/2001/XMLSchema#string">vto-namespace</oboInOwl:hasOBONamespace>
        <oboInOwl:hasRelatedSynonym rdf:datatype="http://www.w3.org/2001/XMLSchema#string">Ornate bichir</oboInOwl:hasRelatedSynonym>
        <oboInOwl:id rdf:datatype="http://www.w3.org/2001/XMLSchema#string">VTO:0033627</oboInOwl:id>
        <rdfs:label rdf:datatype="http://www.w3.org/2001/XMLSchema#string">Polypterus ornatipinnis</rdfs:label>
    </owl:Class>
    <owl:Axiom>
        <owl:annotatedSource rdf:resource="http://purl.obolibrary.org/obo/VTO_0033627"/>
        <owl:annotatedProperty rdf:resource="http://www.geneontology.org/formats/oboInOwl#hasRelatedSynonym"/>
        <owl:annotatedTarget rdf:datatype="http://www.w3.org/2001/XMLSchema#string">Ornate bichir</owl:annotatedTarget>
        <oboInOwl:hasDbXref rdf:datatype="http://www.w3.org/2001/XMLSchema#string">FISHBASE:8115</oboInOwl:hasDbXref>
        <oboInOwl:hasSynonymType rdf:resource="http://purl.obolibrary.org/obo/vto#COMMONNAME"/>
    </owl:Axiom>
    


    <!-- http://purl.obolibrary.org/obo/VTO_0033629 -->

    <owl:Class rdf:about="http://purl.obolibrary.org/obo/VTO_0033629">
        <rdfs:subClassOf rdf:resource="http://purl.obolibrary.org/obo/VTO_0033625"/>
        <vto:has_rank rdf:resource="http://purl.obolibrary.org/obo/TAXRANK_0000006"/>
        <oboInOwl:hasDbXref rdf:datatype="http://www.w3.org/2001/XMLSchema#string">TTO:1009812</oboInOwl:hasDbXref>
        <oboInOwl:hasDbXref rdf:datatype="http://www.w3.org/2001/XMLSchema#string">urn:lsid:globalnames.org:index:60021022-9a17-5d28-927a-08112d389769</oboInOwl:hasDbXref>
        <oboInOwl:hasOBONamespace rdf:datatype="http://www.w3.org/2001/XMLSchema#string">vto-namespace</oboInOwl:hasOBONamespace>
        <oboInOwl:hasRelatedSynonym rdf:datatype="http://www.w3.org/2001/XMLSchema#string">Mottled bichir</oboInOwl:hasRelatedSynonym>
        <oboInOwl:hasRelatedSynonym rdf:datatype="http://www.w3.org/2001/XMLSchema#string">Polypterus schoutedeni</oboInOwl:hasRelatedSynonym>
        <oboInOwl:hasRelatedSynonym rdf:datatype="http://www.w3.org/2001/XMLSchema#string">Polypterus weeksi</oboInOwl:hasRelatedSynonym>
        <oboInOwl:id rdf:datatype="http://www.w3.org/2001/XMLSchema#string">VTO:0033629</oboInOwl:id>
        <rdfs:label rdf:datatype="http://www.w3.org/2001/XMLSchema#string">Polypterus weeksii</rdfs:label>
    </owl:Class>
    <owl:Axiom>
        <owl:annotatedSource rdf:resource="http://purl.obolibrary.org/obo/VTO_0033629"/>
        <owl:annotatedProperty rdf:resource="http://www.geneontology.org/formats/oboInOwl#hasRelatedSynonym"/>
        <owl:annotatedTarget rdf:datatype="http://www.w3.org/2001/XMLSchema#string">Mottled bichir</owl:annotatedTarget>
        <oboInOwl:hasDbXref rdf:datatype="http://www.w3.org/2001/XMLSchema#string">FISHBASE:8114</oboInOwl:hasDbXref>
        <oboInOwl:hasSynonymType rdf:resource="http://purl.obolibrary.org/obo/vto#COMMONNAME"/>
    </owl:Axiom>
    <owl:Axiom>
        <owl:annotatedSource rdf:resource="http://purl.obolibrary.org/obo/VTO_0033629"/>
        <owl:annotatedProperty rdf:resource="http://www.geneontology.org/formats/oboInOwl#hasRelatedSynonym"/>
        <owl:annotatedTarget rdf:datatype="http://www.w3.org/2001/XMLSchema#string">Polypterus schoutedeni</owl:annotatedTarget>
        <oboInOwl:hasDbXref rdf:datatype="http://www.w3.org/2001/XMLSchema#string">CASSPC:9813</oboInOwl:hasDbXref>
    </owl:Axiom>
    <owl:Axiom>
        <owl:annotatedSource rdf:resource="http://purl.obolibrary.org/obo/VTO_0033629"/>
        <owl:annotatedProperty rdf:resource="http://www.geneontology.org/formats/oboInOwl#hasRelatedSynonym"/>
        <owl:annotatedTarget rdf:datatype="http://www.w3.org/2001/XMLSchema#string">Polypterus weeksi</owl:annotatedTarget>
        <oboInOwl:hasDbXref rdf:datatype="http://www.w3.org/2001/XMLSchema#string">NCBITaxon:764558</oboInOwl:hasDbXref>
    </owl:Axiom>
    


    <!-- http://purl.obolibrary.org/obo/VTO_0033630 -->

    <owl:Class rdf:about="http://purl.obolibrary.org/obo/VTO_0033630">
        <rdfs:subClassOf rdf:resource="http://purl.obolibrary.org/obo/VTO_0033625"/>
        <vto:has_rank rdf:resource="http://purl.obolibrary.org/obo/TAXRANK_0000006"/>
        <oboInOwl:hasDbXref rdf:datatype="http://www.w3.org/2001/XMLSchema#string">TTO:1068986</oboInOwl:hasDbXref>
        <oboInOwl:hasDbXref rdf:datatype="http://www.w3.org/2001/XMLSchema#string">urn:lsid:globalnames.org:index:00c42cf5-66f2-501e-b342-87d849e3b8ec</oboInOwl:hasDbXref>
        <oboInOwl:hasOBONamespace rdf:datatype="http://www.w3.org/2001/XMLSchema#string">vto-namespace</oboInOwl:hasOBONamespace>
        <oboInOwl:id rdf:datatype="http://www.w3.org/2001/XMLSchema#string">VTO:0033630</oboInOwl:id>
        <rdfs:label rdf:datatype="http://www.w3.org/2001/XMLSchema#string">Polypterus mokelembembe</rdfs:label>
    </owl:Class>
    


    <!-- http://purl.obolibrary.org/obo/VTO_0033631 -->

    <owl:Class rdf:about="http://purl.obolibrary.org/obo/VTO_0033631">
        <rdfs:subClassOf rdf:resource="http://purl.obolibrary.org/obo/VTO_0033625"/>
        <vto:has_rank rdf:resource="http://purl.obolibrary.org/obo/TAXRANK_0000006"/>
        <oboInOwl:hasDbXref rdf:datatype="http://www.w3.org/2001/XMLSchema#string">NCBITaxon:55291</oboInOwl:hasDbXref>
        <oboInOwl:hasDbXref rdf:datatype="http://www.w3.org/2001/XMLSchema#string">TTO:1009809</oboInOwl:hasDbXref>
        <oboInOwl:hasDbXref rdf:datatype="http://www.w3.org/2001/XMLSchema#string">urn:lsid:globalnames.org:index:b26ac2a0-e088-50fe-ae19-edb11b05d2ae</oboInOwl:hasDbXref>
        <oboInOwl:hasOBONamespace rdf:datatype="http://www.w3.org/2001/XMLSchema#string">vto-namespace</oboInOwl:hasOBONamespace>
        <oboInOwl:hasRelatedSynonym rdf:datatype="http://www.w3.org/2001/XMLSchema#string">Gray bichir</oboInOwl:hasRelatedSynonym>
        <oboInOwl:hasRelatedSynonym rdf:datatype="http://www.w3.org/2001/XMLSchema#string">Polypterus senegalus meridionalis</oboInOwl:hasRelatedSynonym>
        <oboInOwl:hasRelatedSynonym rdf:datatype="http://www.w3.org/2001/XMLSchema#string">Polypterus senegalus senegalus</oboInOwl:hasRelatedSynonym>
        <oboInOwl:id rdf:datatype="http://www.w3.org/2001/XMLSchema#string">VTO:0033631</oboInOwl:id>
        <rdfs:label rdf:datatype="http://www.w3.org/2001/XMLSchema#string">Polypterus senegalus</rdfs:label>
    </owl:Class>
    <owl:Axiom>
        <owl:annotatedSource rdf:resource="http://purl.obolibrary.org/obo/VTO_0033631"/>
        <owl:annotatedProperty rdf:resource="http://www.geneontology.org/formats/oboInOwl#hasRelatedSynonym"/>
        <owl:annotatedTarget rdf:datatype="http://www.w3.org/2001/XMLSchema#string">Gray bichir</owl:annotatedTarget>
        <oboInOwl:hasDbXref rdf:datatype="http://www.w3.org/2001/XMLSchema#string">FISHBASE:5024</oboInOwl:hasDbXref>
        <oboInOwl:hasSynonymType rdf:resource="http://purl.obolibrary.org/obo/vto#COMMONNAME"/>
    </owl:Axiom>
    <owl:Axiom>
        <owl:annotatedSource rdf:resource="http://purl.obolibrary.org/obo/VTO_0033631"/>
        <owl:annotatedProperty rdf:resource="http://www.geneontology.org/formats/oboInOwl#hasRelatedSynonym"/>
        <owl:annotatedTarget rdf:datatype="http://www.w3.org/2001/XMLSchema#string">Polypterus senegalus meridionalis</owl:annotatedTarget>
        <oboInOwl:hasDbXref rdf:datatype="http://www.w3.org/2001/XMLSchema#string">CASSPC:9810</oboInOwl:hasDbXref>
    </owl:Axiom>
    <owl:Axiom>
        <owl:annotatedSource rdf:resource="http://purl.obolibrary.org/obo/VTO_0033631"/>
        <owl:annotatedProperty rdf:resource="http://www.geneontology.org/formats/oboInOwl#hasRelatedSynonym"/>
        <owl:annotatedTarget rdf:datatype="http://www.w3.org/2001/XMLSchema#string">Polypterus senegalus senegalus</owl:annotatedTarget>
        <oboInOwl:hasDbXref rdf:datatype="http://www.w3.org/2001/XMLSchema#string">NCBITaxon:178879</oboInOwl:hasDbXref>
    </owl:Axiom>
    


    <!-- http://purl.obolibrary.org/obo/VTO_0033634 -->

    <owl:Class rdf:about="http://purl.obolibrary.org/obo/VTO_0033634">
        <rdfs:subClassOf rdf:resource="http://purl.obolibrary.org/obo/VTO_0033625"/>
        <vto:has_rank rdf:resource="http://purl.obolibrary.org/obo/TAXRANK_0000006"/>
        <oboInOwl:hasDbXref rdf:datatype="http://www.w3.org/2001/XMLSchema#string">NCBITaxon:348150</oboInOwl:hasDbXref>
        <oboInOwl:hasDbXref rdf:datatype="http://www.w3.org/2001/XMLSchema#string">TTO:1009802</oboInOwl:hasDbXref>
        <oboInOwl:hasDbXref rdf:datatype="http://www.w3.org/2001/XMLSchema#string">urn:lsid:globalnames.org:index:8ef5ca44-723e-5854-b3f4-ce7aa852d4ea</oboInOwl:hasDbXref>
        <oboInOwl:hasOBONamespace rdf:datatype="http://www.w3.org/2001/XMLSchema#string">vto-namespace</oboInOwl:hasOBONamespace>
        <oboInOwl:hasRelatedSynonym rdf:datatype="http://www.w3.org/2001/XMLSchema#string">Polypterus congicus</oboInOwl:hasRelatedSynonym>
        <oboInOwl:hasRelatedSynonym rdf:datatype="http://www.w3.org/2001/XMLSchema#string">Polypterus endlicheri</oboInOwl:hasRelatedSynonym>
        <oboInOwl:hasRelatedSynonym rdf:datatype="http://www.w3.org/2001/XMLSchema#string">Polypterus endlicherii congicus</oboInOwl:hasRelatedSynonym>
        <oboInOwl:hasRelatedSynonym rdf:datatype="http://www.w3.org/2001/XMLSchema#string">Polypterus endlicherii endlicherii</oboInOwl:hasRelatedSynonym>
        <oboInOwl:hasRelatedSynonym rdf:datatype="http://www.w3.org/2001/XMLSchema#string">Saddled bichir</oboInOwl:hasRelatedSynonym>
        <oboInOwl:id rdf:datatype="http://www.w3.org/2001/XMLSchema#string">VTO:0033634</oboInOwl:id>
        <rdfs:label rdf:datatype="http://www.w3.org/2001/XMLSchema#string">Polypterus endlicherii</rdfs:label>
    </owl:Class>
    <owl:Axiom>
        <owl:annotatedSource rdf:resource="http://purl.obolibrary.org/obo/VTO_0033634"/>
        <owl:annotatedProperty rdf:resource="http://www.geneontology.org/formats/oboInOwl#hasRelatedSynonym"/>
        <owl:annotatedTarget rdf:datatype="http://www.w3.org/2001/XMLSchema#string">Polypterus congicus</owl:annotatedTarget>
        <oboInOwl:hasDbXref rdf:datatype="http://www.w3.org/2001/XMLSchema#string">CASSPC:9801</oboInOwl:hasDbXref>
    </owl:Axiom>
    <owl:Axiom>
        <owl:annotatedSource rdf:resource="http://purl.obolibrary.org/obo/VTO_0033634"/>
        <owl:annotatedProperty rdf:resource="http://www.geneontology.org/formats/oboInOwl#hasRelatedSynonym"/>
        <owl:annotatedTarget rdf:datatype="http://www.w3.org/2001/XMLSchema#string">Polypterus endlicheri</owl:annotatedTarget>
        <oboInOwl:hasDbXref rdf:datatype="http://www.w3.org/2001/XMLSchema#string">NCBITaxon:348150</oboInOwl:hasDbXref>
    </owl:Axiom>
    <owl:Axiom>
        <owl:annotatedSource rdf:resource="http://purl.obolibrary.org/obo/VTO_0033634"/>
        <owl:annotatedProperty rdf:resource="http://www.geneontology.org/formats/oboInOwl#hasRelatedSynonym"/>
        <owl:annotatedTarget rdf:datatype="http://www.w3.org/2001/XMLSchema#string">Polypterus endlicherii congicus</owl:annotatedTarget>
        <oboInOwl:hasDbXref rdf:datatype="http://www.w3.org/2001/XMLSchema#string">NCBITaxon:764550</oboInOwl:hasDbXref>
    </owl:Axiom>
    <owl:Axiom>
        <owl:annotatedSource rdf:resource="http://purl.obolibrary.org/obo/VTO_0033634"/>
        <owl:annotatedProperty rdf:resource="http://www.geneontology.org/formats/oboInOwl#hasRelatedSynonym"/>
        <owl:annotatedTarget rdf:datatype="http://www.w3.org/2001/XMLSchema#string">Polypterus endlicherii endlicherii</owl:annotatedTarget>
        <oboInOwl:hasDbXref rdf:datatype="http://www.w3.org/2001/XMLSchema#string">NCBITaxon:764559</oboInOwl:hasDbXref>
    </owl:Axiom>
    <owl:Axiom>
        <owl:annotatedSource rdf:resource="http://purl.obolibrary.org/obo/VTO_0033634"/>
        <owl:annotatedProperty rdf:resource="http://www.geneontology.org/formats/oboInOwl#hasRelatedSynonym"/>
        <owl:annotatedTarget rdf:datatype="http://www.w3.org/2001/XMLSchema#string">Saddled bichir</owl:annotatedTarget>
        <oboInOwl:hasDbXref rdf:datatype="http://www.w3.org/2001/XMLSchema#string">FISHBASE:2385</oboInOwl:hasDbXref>
        <oboInOwl:hasSynonymType rdf:resource="http://purl.obolibrary.org/obo/vto#COMMONNAME"/>
    </owl:Axiom>
    


    <!-- http://purl.obolibrary.org/obo/VTO_0033636 -->

    <owl:Class rdf:about="http://purl.obolibrary.org/obo/VTO_0033636">
        <rdfs:subClassOf rdf:resource="http://purl.obolibrary.org/obo/VTO_0033625"/>
        <vto:has_rank rdf:resource="http://purl.obolibrary.org/obo/TAXRANK_0000006"/>
        <oboInOwl:hasDbXref rdf:datatype="http://www.w3.org/2001/XMLSchema#string">NCBITaxon:31136</oboInOwl:hasDbXref>
        <oboInOwl:hasDbXref rdf:datatype="http://www.w3.org/2001/XMLSchema#string">TTO:1009797</oboInOwl:hasDbXref>
        <oboInOwl:hasDbXref rdf:datatype="http://www.w3.org/2001/XMLSchema#string">urn:lsid:globalnames.org:index:3cef10c0-4a4d-5f7d-8a60-ed942675f4c4</oboInOwl:hasDbXref>
        <oboInOwl:hasOBONamespace rdf:datatype="http://www.w3.org/2001/XMLSchema#string">vto-namespace</oboInOwl:hasOBONamespace>
        <oboInOwl:hasRelatedSynonym rdf:datatype="http://www.w3.org/2001/XMLSchema#string">Nile bichir</oboInOwl:hasRelatedSynonym>
        <oboInOwl:hasRelatedSynonym rdf:datatype="http://www.w3.org/2001/XMLSchema#string">Polypterus bichir bichir</oboInOwl:hasRelatedSynonym>
        <oboInOwl:hasRelatedSynonym rdf:datatype="http://www.w3.org/2001/XMLSchema#string">Polypterus bichir katangae</oboInOwl:hasRelatedSynonym>
        <oboInOwl:hasRelatedSynonym rdf:datatype="http://www.w3.org/2001/XMLSchema#string">Polypterus bichir lapradei</oboInOwl:hasRelatedSynonym>
        <oboInOwl:hasRelatedSynonym rdf:datatype="http://www.w3.org/2001/XMLSchema#string">Polypterus lapradei</oboInOwl:hasRelatedSynonym>
        <oboInOwl:hasRelatedSynonym rdf:datatype="http://www.w3.org/2001/XMLSchema#string">Polypterus niloticus</oboInOwl:hasRelatedSynonym>
        <oboInOwl:id rdf:datatype="http://www.w3.org/2001/XMLSchema#string">VTO:0033636</oboInOwl:id>
        <rdfs:label rdf:datatype="http://www.w3.org/2001/XMLSchema#string">Polypterus bichir</rdfs:label>
    </owl:Class>
    <owl:Axiom>
        <owl:annotatedSource rdf:resource="http://purl.obolibrary.org/obo/VTO_0033636"/>
        <owl:annotatedProperty rdf:resource="http://www.geneontology.org/formats/oboInOwl#hasRelatedSynonym"/>
        <owl:annotatedTarget rdf:datatype="http://www.w3.org/2001/XMLSchema#string">Nile bichir</owl:annotatedTarget>
        <oboInOwl:hasDbXref rdf:datatype="http://www.w3.org/2001/XMLSchema#string">FISHBASE:5020</oboInOwl:hasDbXref>
        <oboInOwl:hasSynonymType rdf:resource="http://purl.obolibrary.org/obo/vto#COMMONNAME"/>
    </owl:Axiom>
    <owl:Axiom>
        <owl:annotatedSource rdf:resource="http://purl.obolibrary.org/obo/VTO_0033636"/>
        <owl:annotatedProperty rdf:resource="http://www.geneontology.org/formats/oboInOwl#hasRelatedSynonym"/>
        <owl:annotatedTarget rdf:datatype="http://www.w3.org/2001/XMLSchema#string">Polypterus bichir bichir</owl:annotatedTarget>
        <oboInOwl:hasDbXref rdf:datatype="http://www.w3.org/2001/XMLSchema#string">NCBITaxon:764548</oboInOwl:hasDbXref>
    </owl:Axiom>
    <owl:Axiom>
        <owl:annotatedSource rdf:resource="http://purl.obolibrary.org/obo/VTO_0033636"/>
        <owl:annotatedProperty rdf:resource="http://www.geneontology.org/formats/oboInOwl#hasRelatedSynonym"/>
        <owl:annotatedTarget rdf:datatype="http://www.w3.org/2001/XMLSchema#string">Polypterus bichir katangae</owl:annotatedTarget>
        <oboInOwl:hasDbXref rdf:datatype="http://www.w3.org/2001/XMLSchema#string">CASSPC:9798</oboInOwl:hasDbXref>
    </owl:Axiom>
    <owl:Axiom>
        <owl:annotatedSource rdf:resource="http://purl.obolibrary.org/obo/VTO_0033636"/>
        <owl:annotatedProperty rdf:resource="http://www.geneontology.org/formats/oboInOwl#hasRelatedSynonym"/>
        <owl:annotatedTarget rdf:datatype="http://www.w3.org/2001/XMLSchema#string">Polypterus bichir lapradei</owl:annotatedTarget>
        <oboInOwl:hasDbXref rdf:datatype="http://www.w3.org/2001/XMLSchema#string">NCBITaxon:764549</oboInOwl:hasDbXref>
    </owl:Axiom>
    <owl:Axiom>
        <owl:annotatedSource rdf:resource="http://purl.obolibrary.org/obo/VTO_0033636"/>
        <owl:annotatedProperty rdf:resource="http://www.geneontology.org/formats/oboInOwl#hasRelatedSynonym"/>
        <owl:annotatedTarget rdf:datatype="http://www.w3.org/2001/XMLSchema#string">Polypterus lapradei</owl:annotatedTarget>
        <oboInOwl:hasDbXref rdf:datatype="http://www.w3.org/2001/XMLSchema#string">CASSPC:9799</oboInOwl:hasDbXref>
    </owl:Axiom>
    <owl:Axiom>
        <owl:annotatedSource rdf:resource="http://purl.obolibrary.org/obo/VTO_0033636"/>
        <owl:annotatedProperty rdf:resource="http://www.geneontology.org/formats/oboInOwl#hasRelatedSynonym"/>
        <owl:annotatedTarget rdf:datatype="http://www.w3.org/2001/XMLSchema#string">Polypterus niloticus</owl:annotatedTarget>
        <oboInOwl:hasDbXref rdf:datatype="http://www.w3.org/2001/XMLSchema#string">CASSPC:49827</oboInOwl:hasDbXref>
    </owl:Axiom>
    


    <!-- http://purl.obolibrary.org/obo/VTO_0033637 -->

    <owl:Class rdf:about="http://purl.obolibrary.org/obo/VTO_0033637">
        <rdfs:subClassOf rdf:resource="http://purl.obolibrary.org/obo/VTO_0033625"/>
        <vto:has_rank rdf:resource="http://purl.obolibrary.org/obo/TAXRANK_0000006"/>
        <oboInOwl:hasDbXref rdf:datatype="http://www.w3.org/2001/XMLSchema#string">TTO:1027349</oboInOwl:hasDbXref>
        <oboInOwl:hasDbXref rdf:datatype="http://www.w3.org/2001/XMLSchema#string">urn:lsid:globalnames.org:index:3be4a51d-f1f9-5c9e-a74e-ee7c18973eab</oboInOwl:hasDbXref>
        <oboInOwl:hasOBONamespace rdf:datatype="http://www.w3.org/2001/XMLSchema#string">vto-namespace</oboInOwl:hasOBONamespace>
        <oboInOwl:hasRelatedSynonym rdf:datatype="http://www.w3.org/2001/XMLSchema#string">Guinean bichir</oboInOwl:hasRelatedSynonym>
        <oboInOwl:hasRelatedSynonym rdf:datatype="http://www.w3.org/2001/XMLSchema#string">Polypterus ansorgei</oboInOwl:hasRelatedSynonym>
        <oboInOwl:id rdf:datatype="http://www.w3.org/2001/XMLSchema#string">VTO:0033637</oboInOwl:id>
        <rdfs:label rdf:datatype="http://www.w3.org/2001/XMLSchema#string">Polypterus ansorgii</rdfs:label>
    </owl:Class>
    <owl:Axiom>
        <owl:annotatedSource rdf:resource="http://purl.obolibrary.org/obo/VTO_0033637"/>
        <owl:annotatedProperty rdf:resource="http://www.geneontology.org/formats/oboInOwl#hasRelatedSynonym"/>
        <owl:annotatedTarget rdf:datatype="http://www.w3.org/2001/XMLSchema#string">Guinean bichir</owl:annotatedTarget>
        <oboInOwl:hasDbXref rdf:datatype="http://www.w3.org/2001/XMLSchema#string">FISHBASE:5005</oboInOwl:hasDbXref>
        <oboInOwl:hasSynonymType rdf:resource="http://purl.obolibrary.org/obo/vto#COMMONNAME"/>
    </owl:Axiom>
    <owl:Axiom>
        <owl:annotatedSource rdf:resource="http://purl.obolibrary.org/obo/VTO_0033637"/>
        <owl:annotatedProperty rdf:resource="http://www.geneontology.org/formats/oboInOwl#hasRelatedSynonym"/>
        <owl:annotatedTarget rdf:datatype="http://www.w3.org/2001/XMLSchema#string">Polypterus ansorgei</owl:annotatedTarget>
        <oboInOwl:hasDbXref rdf:datatype="http://www.w3.org/2001/XMLSchema#string">NCBITaxon:764547</oboInOwl:hasDbXref>
    </owl:Axiom>
    


    <!-- http://purl.obolibrary.org/obo/VTO_0033638 -->

    <owl:Class rdf:about="http://purl.obolibrary.org/obo/VTO_0033638">
        <rdfs:subClassOf rdf:resource="http://purl.obolibrary.org/obo/VTO_0033625"/>
        <vto:has_rank rdf:resource="http://purl.obolibrary.org/obo/TAXRANK_0000006"/>
        <oboInOwl:hasDbXref rdf:datatype="http://www.w3.org/2001/XMLSchema#string">NCBITaxon:645109</oboInOwl:hasDbXref>
        <oboInOwl:hasDbXref rdf:datatype="http://www.w3.org/2001/XMLSchema#string">TTO:1009804</oboInOwl:hasDbXref>
        <oboInOwl:hasDbXref rdf:datatype="http://www.w3.org/2001/XMLSchema#string">urn:lsid:globalnames.org:index:742c262c-ccc1-5fe3-afff-129fa1fc32c2</oboInOwl:hasDbXref>
        <oboInOwl:hasOBONamespace rdf:datatype="http://www.w3.org/2001/XMLSchema#string">vto-namespace</oboInOwl:hasOBONamespace>
        <oboInOwl:hasRelatedSynonym rdf:datatype="http://www.w3.org/2001/XMLSchema#string">Polypterus buettikoferi</oboInOwl:hasRelatedSynonym>
        <oboInOwl:hasRelatedSynonym rdf:datatype="http://www.w3.org/2001/XMLSchema#string">Polypterus lowei</oboInOwl:hasRelatedSynonym>
        <oboInOwl:hasRelatedSynonym rdf:datatype="http://www.w3.org/2001/XMLSchema#string">Polypterus palmas buettikoferi</oboInOwl:hasRelatedSynonym>
        <oboInOwl:hasRelatedSynonym rdf:datatype="http://www.w3.org/2001/XMLSchema#string">Polypterus palmas congicus</oboInOwl:hasRelatedSynonym>
        <oboInOwl:hasRelatedSynonym rdf:datatype="http://www.w3.org/2001/XMLSchema#string">Polypterus palmas palmas</oboInOwl:hasRelatedSynonym>
        <oboInOwl:hasRelatedSynonym rdf:datatype="http://www.w3.org/2001/XMLSchema#string">Polypterus polli</oboInOwl:hasRelatedSynonym>
        <oboInOwl:hasRelatedSynonym rdf:datatype="http://www.w3.org/2001/XMLSchema#string">Shortfin bichir</oboInOwl:hasRelatedSynonym>
        <oboInOwl:id rdf:datatype="http://www.w3.org/2001/XMLSchema#string">VTO:0033638</oboInOwl:id>
        <rdfs:label rdf:datatype="http://www.w3.org/2001/XMLSchema#string">Polypterus palmas</rdfs:label>
    </owl:Class>
    <owl:Axiom>
        <owl:annotatedSource rdf:resource="http://purl.obolibrary.org/obo/VTO_0033638"/>
        <owl:annotatedProperty rdf:resource="http://www.geneontology.org/formats/oboInOwl#hasRelatedSynonym"/>
        <owl:annotatedTarget rdf:datatype="http://www.w3.org/2001/XMLSchema#string">Polypterus buettikoferi</owl:annotatedTarget>
        <oboInOwl:hasDbXref rdf:datatype="http://www.w3.org/2001/XMLSchema#string">CASSPC:9806</oboInOwl:hasDbXref>
    </owl:Axiom>
    <owl:Axiom>
        <owl:annotatedSource rdf:resource="http://purl.obolibrary.org/obo/VTO_0033638"/>
        <owl:annotatedProperty rdf:resource="http://www.geneontology.org/formats/oboInOwl#hasRelatedSynonym"/>
        <owl:annotatedTarget rdf:datatype="http://www.w3.org/2001/XMLSchema#string">Polypterus lowei</owl:annotatedTarget>
        <oboInOwl:hasDbXref rdf:datatype="http://www.w3.org/2001/XMLSchema#string">CASSPC:9808</oboInOwl:hasDbXref>
    </owl:Axiom>
    <owl:Axiom>
        <owl:annotatedSource rdf:resource="http://purl.obolibrary.org/obo/VTO_0033638"/>
        <owl:annotatedProperty rdf:resource="http://www.geneontology.org/formats/oboInOwl#hasRelatedSynonym"/>
        <owl:annotatedTarget rdf:datatype="http://www.w3.org/2001/XMLSchema#string">Polypterus palmas buettikoferi</owl:annotatedTarget>
        <oboInOwl:hasDbXref rdf:datatype="http://www.w3.org/2001/XMLSchema#string">NCBITaxon:1088067</oboInOwl:hasDbXref>
    </owl:Axiom>
    <owl:Axiom>
        <owl:annotatedSource rdf:resource="http://purl.obolibrary.org/obo/VTO_0033638"/>
        <owl:annotatedProperty rdf:resource="http://www.geneontology.org/formats/oboInOwl#hasRelatedSynonym"/>
        <owl:annotatedTarget rdf:datatype="http://www.w3.org/2001/XMLSchema#string">Polypterus palmas congicus</owl:annotatedTarget>
        <oboInOwl:hasDbXref rdf:datatype="http://www.w3.org/2001/XMLSchema#string">CASSPC:9805</oboInOwl:hasDbXref>
    </owl:Axiom>
    <owl:Axiom>
        <owl:annotatedSource rdf:resource="http://purl.obolibrary.org/obo/VTO_0033638"/>
        <owl:annotatedProperty rdf:resource="http://www.geneontology.org/formats/oboInOwl#hasRelatedSynonym"/>
        <owl:annotatedTarget rdf:datatype="http://www.w3.org/2001/XMLSchema#string">Polypterus palmas palmas</owl:annotatedTarget>
        <oboInOwl:hasDbXref rdf:datatype="http://www.w3.org/2001/XMLSchema#string">NCBITaxon:645119</oboInOwl:hasDbXref>
    </owl:Axiom>
    <owl:Axiom>
        <owl:annotatedSource rdf:resource="http://purl.obolibrary.org/obo/VTO_0033638"/>
        <owl:annotatedProperty rdf:resource="http://www.geneontology.org/formats/oboInOwl#hasRelatedSynonym"/>
        <owl:annotatedTarget rdf:datatype="http://www.w3.org/2001/XMLSchema#string">Polypterus polli</owl:annotatedTarget>
        <oboInOwl:hasDbXref rdf:datatype="http://www.w3.org/2001/XMLSchema#string">CASSPC:61382</oboInOwl:hasDbXref>
    </owl:Axiom>
    <owl:Axiom>
        <owl:annotatedSource rdf:resource="http://purl.obolibrary.org/obo/VTO_0033638"/>
        <owl:annotatedProperty rdf:resource="http://www.geneontology.org/formats/oboInOwl#hasRelatedSynonym"/>
        <owl:annotatedTarget rdf:datatype="http://www.w3.org/2001/XMLSchema#string">Shortfin bichir</owl:annotatedTarget>
        <oboInOwl:hasDbXref rdf:datatype="http://www.w3.org/2001/XMLSchema#string">FISHBASE:2386</oboInOwl:hasDbXref>
        <oboInOwl:hasSynonymType rdf:resource="http://purl.obolibrary.org/obo/vto#COMMONNAME"/>
    </owl:Axiom>
    


    <!-- http://purl.obolibrary.org/obo/VTO_0033640 -->

    <owl:Class rdf:about="http://purl.obolibrary.org/obo/VTO_0033640">
        <rdfs:subClassOf rdf:resource="http://purl.obolibrary.org/obo/VTO_0033625"/>
        <vto:has_rank rdf:resource="http://purl.obolibrary.org/obo/TAXRANK_0000006"/>
        <oboInOwl:hasDbXref rdf:datatype="http://www.w3.org/2001/XMLSchema#string">NCBITaxon:27688</oboInOwl:hasDbXref>
        <oboInOwl:hasDbXref rdf:datatype="http://www.w3.org/2001/XMLSchema#string">TTO:1009807</oboInOwl:hasDbXref>
        <oboInOwl:hasDbXref rdf:datatype="http://www.w3.org/2001/XMLSchema#string">urn:lsid:globalnames.org:index:deb6313e-9ddd-5b87-a58d-c3250e592ccb</oboInOwl:hasDbXref>
        <oboInOwl:hasOBONamespace rdf:datatype="http://www.w3.org/2001/XMLSchema#string">vto-namespace</oboInOwl:hasOBONamespace>
        <oboInOwl:hasRelatedSynonym rdf:datatype="http://www.w3.org/2001/XMLSchema#string">West African bichir</oboInOwl:hasRelatedSynonym>
        <oboInOwl:id rdf:datatype="http://www.w3.org/2001/XMLSchema#string">VTO:0033640</oboInOwl:id>
        <rdfs:label rdf:datatype="http://www.w3.org/2001/XMLSchema#string">Polypterus retropinnis</rdfs:label>
    </owl:Class>
    <owl:Axiom>
        <owl:annotatedSource rdf:resource="http://purl.obolibrary.org/obo/VTO_0033640"/>
        <owl:annotatedProperty rdf:resource="http://www.geneontology.org/formats/oboInOwl#hasRelatedSynonym"/>
        <owl:annotatedTarget rdf:datatype="http://www.w3.org/2001/XMLSchema#string">West African bichir</owl:annotatedTarget>
        <oboInOwl:hasDbXref rdf:datatype="http://www.w3.org/2001/XMLSchema#string">FISHBASE:2387</oboInOwl:hasDbXref>
        <oboInOwl:hasSynonymType rdf:resource="http://purl.obolibrary.org/obo/vto#COMMONNAME"/>
    </owl:Axiom>
    


    <!-- http://purl.obolibrary.org/obo/VTO_0033641 -->

    <owl:Class rdf:about="http://purl.obolibrary.org/obo/VTO_0033641">
        <rdfs:subClassOf rdf:resource="http://purl.obolibrary.org/obo/VTO_0033625"/>
        <vto:has_rank rdf:resource="http://purl.obolibrary.org/obo/TAXRANK_0000006"/>
        <oboInOwl:hasDbXref rdf:datatype="http://www.w3.org/2001/XMLSchema#string">NCBITaxon:135584</oboInOwl:hasDbXref>
        <oboInOwl:hasDbXref rdf:datatype="http://www.w3.org/2001/XMLSchema#string">TTO:1009800</oboInOwl:hasDbXref>
        <oboInOwl:hasDbXref rdf:datatype="http://www.w3.org/2001/XMLSchema#string">urn:lsid:globalnames.org:index:c3b38543-c025-51f5-a6d8-fe621731226e</oboInOwl:hasDbXref>
        <oboInOwl:hasOBONamespace rdf:datatype="http://www.w3.org/2001/XMLSchema#string">vto-namespace</oboInOwl:hasOBONamespace>
        <oboInOwl:hasRelatedSynonym rdf:datatype="http://www.w3.org/2001/XMLSchema#string">Barred bichir</oboInOwl:hasRelatedSynonym>
        <oboInOwl:id rdf:datatype="http://www.w3.org/2001/XMLSchema#string">VTO:0033641</oboInOwl:id>
        <rdfs:label rdf:datatype="http://www.w3.org/2001/XMLSchema#string">Polypterus delhezi</rdfs:label>
    </owl:Class>
    <owl:Axiom>
        <owl:annotatedSource rdf:resource="http://purl.obolibrary.org/obo/VTO_0033641"/>
        <owl:annotatedProperty rdf:resource="http://www.geneontology.org/formats/oboInOwl#hasRelatedSynonym"/>
        <owl:annotatedTarget rdf:datatype="http://www.w3.org/2001/XMLSchema#string">Barred bichir</owl:annotatedTarget>
        <oboInOwl:hasDbXref rdf:datatype="http://www.w3.org/2001/XMLSchema#string">FISHBASE:8116</oboInOwl:hasDbXref>
        <oboInOwl:hasSynonymType rdf:resource="http://purl.obolibrary.org/obo/vto#COMMONNAME"/>
    </owl:Axiom>
    


    <!-- http://purl.obolibrary.org/obo/VTO_0033642 -->

    <owl:Class rdf:about="http://purl.obolibrary.org/obo/VTO_0033642">
        <rdfs:subClassOf rdf:resource="http://purl.obolibrary.org/obo/VTO_0033624"/>
        <vto:has_rank rdf:resource="http://purl.obolibrary.org/obo/TAXRANK_0000005"/>
        <oboInOwl:hasDbXref rdf:datatype="http://www.w3.org/2001/XMLSchema#string">NCBITaxon:27686</oboInOwl:hasDbXref>
        <oboInOwl:hasDbXref rdf:datatype="http://www.w3.org/2001/XMLSchema#string">TTO:110143</oboInOwl:hasDbXref>
        <oboInOwl:hasOBONamespace rdf:datatype="http://www.w3.org/2001/XMLSchema#string">vto-namespace</oboInOwl:hasOBONamespace>
        <oboInOwl:hasRelatedSynonym rdf:datatype="http://www.w3.org/2001/XMLSchema#string">Calamoichthys</oboInOwl:hasRelatedSynonym>
        <oboInOwl:id rdf:datatype="http://www.w3.org/2001/XMLSchema#string">VTO:0033642</oboInOwl:id>
        <rdfs:label rdf:datatype="http://www.w3.org/2001/XMLSchema#string">Erpetoichthys</rdfs:label>
    </owl:Class>
    <owl:Axiom>
        <owl:annotatedSource rdf:resource="http://purl.obolibrary.org/obo/VTO_0033642"/>
        <owl:annotatedProperty rdf:resource="http://www.geneontology.org/formats/oboInOwl#hasRelatedSynonym"/>
        <owl:annotatedTarget rdf:datatype="http://www.w3.org/2001/XMLSchema#string">Calamoichthys</owl:annotatedTarget>
        <oboInOwl:hasDbXref rdf:datatype="http://www.w3.org/2001/XMLSchema#string">CASGEN:10142</oboInOwl:hasDbXref>
    </owl:Axiom>
    


    <!-- http://purl.obolibrary.org/obo/VTO_0033643 -->

    <owl:Class rdf:about="http://purl.obolibrary.org/obo/VTO_0033643">
        <rdfs:subClassOf rdf:resource="http://purl.obolibrary.org/obo/VTO_0033642"/>
        <vto:has_rank rdf:resource="http://purl.obolibrary.org/obo/TAXRANK_0000006"/>
        <oboInOwl:hasDbXref rdf:datatype="http://www.w3.org/2001/XMLSchema#string">NCBITaxon:27687</oboInOwl:hasDbXref>
        <oboInOwl:hasDbXref rdf:datatype="http://www.w3.org/2001/XMLSchema#string">TTO:1058832</oboInOwl:hasDbXref>
        <oboInOwl:hasDbXref rdf:datatype="http://www.w3.org/2001/XMLSchema#string">urn:lsid:globalnames.org:index:9f6a5ae6-b932-5ac5-a6bd-acbdc21adb80</oboInOwl:hasDbXref>
        <oboInOwl:hasOBONamespace rdf:datatype="http://www.w3.org/2001/XMLSchema#string">vto-namespace</oboInOwl:hasOBONamespace>
        <oboInOwl:hasRelatedSynonym rdf:datatype="http://www.w3.org/2001/XMLSchema#string">Calamoichthys calabaricus</oboInOwl:hasRelatedSynonym>
        <oboInOwl:hasRelatedSynonym rdf:datatype="http://www.w3.org/2001/XMLSchema#string">Erpetoichthys robbianus</oboInOwl:hasRelatedSynonym>
        <oboInOwl:hasRelatedSynonym rdf:datatype="http://www.w3.org/2001/XMLSchema#string">Polypterus erpetoideus</oboInOwl:hasRelatedSynonym>
        <oboInOwl:hasRelatedSynonym rdf:datatype="http://www.w3.org/2001/XMLSchema#string">Reedfish</oboInOwl:hasRelatedSynonym>
        <oboInOwl:id rdf:datatype="http://www.w3.org/2001/XMLSchema#string">VTO:0033643</oboInOwl:id>
        <rdfs:label rdf:datatype="http://www.w3.org/2001/XMLSchema#string">Erpetoichthys calabaricus</rdfs:label>
    </owl:Class>
    <owl:Axiom>
        <owl:annotatedSource rdf:resource="http://purl.obolibrary.org/obo/VTO_0033643"/>
        <owl:annotatedProperty rdf:resource="http://www.geneontology.org/formats/oboInOwl#hasRelatedSynonym"/>
        <owl:annotatedTarget rdf:datatype="http://www.w3.org/2001/XMLSchema#string">Calamoichthys calabaricus</owl:annotatedTarget>
        <oboInOwl:hasDbXref rdf:datatype="http://www.w3.org/2001/XMLSchema#string">NCBITaxon:27687</oboInOwl:hasDbXref>
    </owl:Axiom>
    <owl:Axiom>
        <owl:annotatedSource rdf:resource="http://purl.obolibrary.org/obo/VTO_0033643"/>
        <owl:annotatedProperty rdf:resource="http://www.geneontology.org/formats/oboInOwl#hasRelatedSynonym"/>
        <owl:annotatedTarget rdf:datatype="http://www.w3.org/2001/XMLSchema#string">Erpetoichthys robbianus</owl:annotatedTarget>
        <oboInOwl:hasDbXref rdf:datatype="http://www.w3.org/2001/XMLSchema#string">CASSPC:61069</oboInOwl:hasDbXref>
    </owl:Axiom>
    <owl:Axiom>
        <owl:annotatedSource rdf:resource="http://purl.obolibrary.org/obo/VTO_0033643"/>
        <owl:annotatedProperty rdf:resource="http://www.geneontology.org/formats/oboInOwl#hasRelatedSynonym"/>
        <owl:annotatedTarget rdf:datatype="http://www.w3.org/2001/XMLSchema#string">Polypterus erpetoideus</owl:annotatedTarget>
        <oboInOwl:hasDbXref rdf:datatype="http://www.w3.org/2001/XMLSchema#string">CASSPC:61074</oboInOwl:hasDbXref>
    </owl:Axiom>
    <owl:Axiom>
        <owl:annotatedSource rdf:resource="http://purl.obolibrary.org/obo/VTO_0033643"/>
        <owl:annotatedProperty rdf:resource="http://www.geneontology.org/formats/oboInOwl#hasRelatedSynonym"/>
        <owl:annotatedTarget rdf:datatype="http://www.w3.org/2001/XMLSchema#string">Reedfish</owl:annotatedTarget>
        <oboInOwl:hasDbXref rdf:datatype="http://www.w3.org/2001/XMLSchema#string">FISHBASE:4830</oboInOwl:hasDbXref>
        <oboInOwl:hasSynonymType rdf:resource="http://purl.obolibrary.org/obo/vto#COMMONNAME"/>
    </owl:Axiom>
    


    <!-- http://purl.obolibrary.org/obo/VTO_0033645 -->

    <owl:Class rdf:about="http://purl.obolibrary.org/obo/VTO_0033645">
        <rdfs:subClassOf rdf:resource="http://purl.obolibrary.org/obo/VTO_0033622"/>
        <vto:has_rank rdf:resource="http://purl.obolibrary.org/obo/TAXRANK_0000007"/>
        <oboInOwl:hasDbXref rdf:datatype="http://www.w3.org/2001/XMLSchema#string">NCBITaxon:41665</oboInOwl:hasDbXref>
        <oboInOwl:hasDbXref rdf:datatype="http://www.w3.org/2001/XMLSchema#string">PaleoDB:67347</oboInOwl:hasDbXref>
        <oboInOwl:hasDbXref rdf:datatype="http://www.w3.org/2001/XMLSchema#string">TTO:103</oboInOwl:hasDbXref>
        <oboInOwl:hasOBONamespace rdf:datatype="http://www.w3.org/2001/XMLSchema#string">vto-namespace</oboInOwl:hasOBONamespace>
        <oboInOwl:id rdf:datatype="http://www.w3.org/2001/XMLSchema#string">VTO:0033645</oboInOwl:id>
        <rdfs:label rdf:datatype="http://www.w3.org/2001/XMLSchema#string">Neopterygii</rdfs:label>
    </owl:Class>
    


    <!-- http://purl.obolibrary.org/obo/VTO_0033646 -->

    <owl:Class rdf:about="http://purl.obolibrary.org/obo/VTO_0033646">
        <rdfs:subClassOf rdf:resource="http://purl.obolibrary.org/obo/VTO_0059180"/>
        <vto:has_rank rdf:resource="http://purl.obolibrary.org/obo/TAXRANK_0000003"/>
        <oboInOwl:hasDbXref rdf:datatype="http://www.w3.org/2001/XMLSchema#string">NCBITaxon:7921</oboInOwl:hasDbXref>
        <oboInOwl:hasDbXref rdf:datatype="http://www.w3.org/2001/XMLSchema#string">PaleoDB:35190</oboInOwl:hasDbXref>
        <oboInOwl:hasDbXref rdf:datatype="http://www.w3.org/2001/XMLSchema#string">TTO:1220</oboInOwl:hasDbXref>
        <oboInOwl:hasOBONamespace rdf:datatype="http://www.w3.org/2001/XMLSchema#string">vto-namespace</oboInOwl:hasOBONamespace>
        <oboInOwl:hasRelatedSynonym rdf:datatype="http://www.w3.org/2001/XMLSchema#string">bowfins</oboInOwl:hasRelatedSynonym>
        <oboInOwl:id rdf:datatype="http://www.w3.org/2001/XMLSchema#string">VTO:0033646</oboInOwl:id>
        <rdfs:label rdf:datatype="http://www.w3.org/2001/XMLSchema#string">Amiiformes</rdfs:label>
    </owl:Class>
    <owl:Axiom>
        <owl:annotatedSource rdf:resource="http://purl.obolibrary.org/obo/VTO_0033646"/>
        <owl:annotatedProperty rdf:resource="http://www.geneontology.org/formats/oboInOwl#hasRelatedSynonym"/>
        <owl:annotatedTarget rdf:datatype="http://www.w3.org/2001/XMLSchema#string">bowfins</owl:annotatedTarget>
        <oboInOwl:hasDbXref rdf:datatype="http://www.w3.org/2001/XMLSchema#string">FISHBASE:2600</oboInOwl:hasDbXref>
        <oboInOwl:hasSynonymType rdf:resource="http://purl.obolibrary.org/obo/vto#COMMONNAME"/>
    </owl:Axiom>
    


    <!-- http://purl.obolibrary.org/obo/VTO_0033647 -->

    <owl:Class rdf:about="http://purl.obolibrary.org/obo/VTO_0033647">
        <rdfs:subClassOf rdf:resource="http://purl.obolibrary.org/obo/VTO_0033646"/>
        <vto:has_rank rdf:resource="http://purl.obolibrary.org/obo/TAXRANK_0000004"/>
        <oboInOwl:hasDbXref rdf:datatype="http://www.w3.org/2001/XMLSchema#string">NCBITaxon:7922</oboInOwl:hasDbXref>
        <oboInOwl:hasDbXref rdf:datatype="http://www.w3.org/2001/XMLSchema#string">PaleoDB:56536</oboInOwl:hasDbXref>
        <oboInOwl:hasDbXref rdf:datatype="http://www.w3.org/2001/XMLSchema#string">TTO:10360</oboInOwl:hasDbXref>
        <oboInOwl:hasOBONamespace rdf:datatype="http://www.w3.org/2001/XMLSchema#string">vto-namespace</oboInOwl:hasOBONamespace>
        <oboInOwl:hasRelatedSynonym rdf:datatype="http://www.w3.org/2001/XMLSchema#string">Amiatidae</oboInOwl:hasRelatedSynonym>
        <oboInOwl:hasRelatedSynonym rdf:datatype="http://www.w3.org/2001/XMLSchema#string">Bowfins</oboInOwl:hasRelatedSynonym>
        <oboInOwl:id rdf:datatype="http://www.w3.org/2001/XMLSchema#string">VTO:0033647</oboInOwl:id>
        <rdfs:label rdf:datatype="http://www.w3.org/2001/XMLSchema#string">Amiidae</rdfs:label>
    </owl:Class>
    <owl:Axiom>
        <owl:annotatedSource rdf:resource="http://purl.obolibrary.org/obo/VTO_0033647"/>
        <owl:annotatedProperty rdf:resource="http://www.geneontology.org/formats/oboInOwl#hasRelatedSynonym"/>
        <owl:annotatedTarget rdf:datatype="http://www.w3.org/2001/XMLSchema#string">Amiatidae</owl:annotatedTarget>
        <oboInOwl:hasDbXref rdf:datatype="http://www.w3.org/2001/XMLSchema#string">PaleoDB:149588</oboInOwl:hasDbXref>
    </owl:Axiom>
    <owl:Axiom>
        <owl:annotatedSource rdf:resource="http://purl.obolibrary.org/obo/VTO_0033647"/>
        <owl:annotatedProperty rdf:resource="http://www.geneontology.org/formats/oboInOwl#hasRelatedSynonym"/>
        <owl:annotatedTarget rdf:datatype="http://www.w3.org/2001/XMLSchema#string">Bowfins</owl:annotatedTarget>
        <oboInOwl:hasDbXref rdf:datatype="http://www.w3.org/2001/XMLSchema#string">FISHBASE:2600</oboInOwl:hasDbXref>
        <oboInOwl:hasSynonymType rdf:resource="http://purl.obolibrary.org/obo/vto#COMMONNAME"/>
    </owl:Axiom>
    


    <!-- http://purl.obolibrary.org/obo/VTO_0033648 -->

    <owl:Class rdf:about="http://purl.obolibrary.org/obo/VTO_0033648">
        <rdfs:subClassOf rdf:resource="http://purl.obolibrary.org/obo/VTO_0033647"/>
        <vto:has_rank rdf:resource="http://purl.obolibrary.org/obo/TAXRANK_0000005"/>
        <oboInOwl:hasDbXref rdf:datatype="http://www.w3.org/2001/XMLSchema#string">NCBITaxon:7923</oboInOwl:hasDbXref>
        <oboInOwl:hasDbXref rdf:datatype="http://www.w3.org/2001/XMLSchema#string">PaleoDB:56535</oboInOwl:hasDbXref>
        <oboInOwl:hasDbXref rdf:datatype="http://www.w3.org/2001/XMLSchema#string">TTO:100198</oboInOwl:hasDbXref>
        <oboInOwl:hasOBONamespace rdf:datatype="http://www.w3.org/2001/XMLSchema#string">vto-namespace</oboInOwl:hasOBONamespace>
        <oboInOwl:hasRelatedSynonym rdf:datatype="http://www.w3.org/2001/XMLSchema#string">Amiatus</oboInOwl:hasRelatedSynonym>
        <oboInOwl:hasRelatedSynonym rdf:datatype="http://www.w3.org/2001/XMLSchema#string">Protamia</oboInOwl:hasRelatedSynonym>
        <oboInOwl:id rdf:datatype="http://www.w3.org/2001/XMLSchema#string">VTO:0033648</oboInOwl:id>
        <rdfs:label rdf:datatype="http://www.w3.org/2001/XMLSchema#string">Amia</rdfs:label>
    </owl:Class>
    <owl:Axiom>
        <owl:annotatedSource rdf:resource="http://purl.obolibrary.org/obo/VTO_0033648"/>
        <owl:annotatedProperty rdf:resource="http://www.geneontology.org/formats/oboInOwl#hasRelatedSynonym"/>
        <owl:annotatedTarget rdf:datatype="http://www.w3.org/2001/XMLSchema#string">Amiatus</owl:annotatedTarget>
        <oboInOwl:hasDbXref rdf:datatype="http://www.w3.org/2001/XMLSchema#string">CASGEN:778</oboInOwl:hasDbXref>
    </owl:Axiom>
    <owl:Axiom>
        <owl:annotatedSource rdf:resource="http://purl.obolibrary.org/obo/VTO_0033648"/>
        <owl:annotatedProperty rdf:resource="http://www.geneontology.org/formats/oboInOwl#hasRelatedSynonym"/>
        <owl:annotatedTarget rdf:datatype="http://www.w3.org/2001/XMLSchema#string">Protamia</owl:annotatedTarget>
        <oboInOwl:hasDbXref rdf:datatype="http://www.w3.org/2001/XMLSchema#string">PaleoDB:149746</oboInOwl:hasDbXref>
    </owl:Axiom>
    


    <!-- http://purl.obolibrary.org/obo/VTO_0033649 -->

    <owl:Class rdf:about="http://purl.obolibrary.org/obo/VTO_0033649">
        <rdfs:subClassOf rdf:resource="http://purl.obolibrary.org/obo/VTO_0033648"/>
        <vto:has_rank rdf:resource="http://purl.obolibrary.org/obo/TAXRANK_0000006"/>
        <oboInOwl:hasDbXref rdf:datatype="http://www.w3.org/2001/XMLSchema#string">NCBITaxon:7924</oboInOwl:hasDbXref>
        <oboInOwl:hasDbXref rdf:datatype="http://www.w3.org/2001/XMLSchema#string">TTO:1009872</oboInOwl:hasDbXref>
        <oboInOwl:hasDbXref rdf:datatype="http://www.w3.org/2001/XMLSchema#string">urn:lsid:globalnames.org:index:0e68632a-49bf-5752-8139-f70e8a167bd0</oboInOwl:hasDbXref>
        <oboInOwl:hasOBONamespace rdf:datatype="http://www.w3.org/2001/XMLSchema#string">vto-namespace</oboInOwl:hasOBONamespace>
        <oboInOwl:hasRelatedSynonym rdf:datatype="http://www.w3.org/2001/XMLSchema#string">Amia canina</oboInOwl:hasRelatedSynonym>
        <oboInOwl:hasRelatedSynonym rdf:datatype="http://www.w3.org/2001/XMLSchema#string">Amia cinerea</oboInOwl:hasRelatedSynonym>
        <oboInOwl:hasRelatedSynonym rdf:datatype="http://www.w3.org/2001/XMLSchema#string">Amia lintiginosa</oboInOwl:hasRelatedSynonym>
        <oboInOwl:hasRelatedSynonym rdf:datatype="http://www.w3.org/2001/XMLSchema#string">Amia marmorata</oboInOwl:hasRelatedSynonym>
        <oboInOwl:hasRelatedSynonym rdf:datatype="http://www.w3.org/2001/XMLSchema#string">Amia occidentalis</oboInOwl:hasRelatedSynonym>
        <oboInOwl:hasRelatedSynonym rdf:datatype="http://www.w3.org/2001/XMLSchema#string">Amia ocellicauda</oboInOwl:hasRelatedSynonym>
        <oboInOwl:hasRelatedSynonym rdf:datatype="http://www.w3.org/2001/XMLSchema#string">Amia ornata</oboInOwl:hasRelatedSynonym>
        <oboInOwl:hasRelatedSynonym rdf:datatype="http://www.w3.org/2001/XMLSchema#string">Amia piquotii</oboInOwl:hasRelatedSynonym>
        <oboInOwl:hasRelatedSynonym rdf:datatype="http://www.w3.org/2001/XMLSchema#string">Amia reticulata</oboInOwl:hasRelatedSynonym>
        <oboInOwl:hasRelatedSynonym rdf:datatype="http://www.w3.org/2001/XMLSchema#string">Amia subcoerulea</oboInOwl:hasRelatedSynonym>
        <oboInOwl:hasRelatedSynonym rdf:datatype="http://www.w3.org/2001/XMLSchema#string">Amia thompsonii</oboInOwl:hasRelatedSynonym>
        <oboInOwl:hasRelatedSynonym rdf:datatype="http://www.w3.org/2001/XMLSchema#string">Amia viridis</oboInOwl:hasRelatedSynonym>
        <oboInOwl:hasRelatedSynonym rdf:datatype="http://www.w3.org/2001/XMLSchema#string">Bowfin</oboInOwl:hasRelatedSynonym>
        <oboInOwl:id rdf:datatype="http://www.w3.org/2001/XMLSchema#string">VTO:0033649</oboInOwl:id>
        <rdfs:label rdf:datatype="http://www.w3.org/2001/XMLSchema#string">Amia calva</rdfs:label>
    </owl:Class>
    <owl:Axiom>
        <owl:annotatedSource rdf:resource="http://purl.obolibrary.org/obo/VTO_0033649"/>
        <owl:annotatedProperty rdf:resource="http://www.geneontology.org/formats/oboInOwl#hasRelatedSynonym"/>
        <owl:annotatedTarget rdf:datatype="http://www.w3.org/2001/XMLSchema#string">Amia canina</owl:annotatedTarget>
        <oboInOwl:hasDbXref rdf:datatype="http://www.w3.org/2001/XMLSchema#string">CASSPC:27509</oboInOwl:hasDbXref>
    </owl:Axiom>
    <owl:Axiom>
        <owl:annotatedSource rdf:resource="http://purl.obolibrary.org/obo/VTO_0033649"/>
        <owl:annotatedProperty rdf:resource="http://www.geneontology.org/formats/oboInOwl#hasRelatedSynonym"/>
        <owl:annotatedTarget rdf:datatype="http://www.w3.org/2001/XMLSchema#string">Amia cinerea</owl:annotatedTarget>
        <oboInOwl:hasDbXref rdf:datatype="http://www.w3.org/2001/XMLSchema#string">CASSPC:16374</oboInOwl:hasDbXref>
    </owl:Axiom>
    <owl:Axiom>
        <owl:annotatedSource rdf:resource="http://purl.obolibrary.org/obo/VTO_0033649"/>
        <owl:annotatedProperty rdf:resource="http://www.geneontology.org/formats/oboInOwl#hasRelatedSynonym"/>
        <owl:annotatedTarget rdf:datatype="http://www.w3.org/2001/XMLSchema#string">Amia lintiginosa</owl:annotatedTarget>
        <oboInOwl:hasDbXref rdf:datatype="http://www.w3.org/2001/XMLSchema#string">CASSPC:27510</oboInOwl:hasDbXref>
    </owl:Axiom>
    <owl:Axiom>
        <owl:annotatedSource rdf:resource="http://purl.obolibrary.org/obo/VTO_0033649"/>
        <owl:annotatedProperty rdf:resource="http://www.geneontology.org/formats/oboInOwl#hasRelatedSynonym"/>
        <owl:annotatedTarget rdf:datatype="http://www.w3.org/2001/XMLSchema#string">Amia marmorata</owl:annotatedTarget>
        <oboInOwl:hasDbXref rdf:datatype="http://www.w3.org/2001/XMLSchema#string">CASSPC:16368</oboInOwl:hasDbXref>
    </owl:Axiom>
    <owl:Axiom>
        <owl:annotatedSource rdf:resource="http://purl.obolibrary.org/obo/VTO_0033649"/>
        <owl:annotatedProperty rdf:resource="http://www.geneontology.org/formats/oboInOwl#hasRelatedSynonym"/>
        <owl:annotatedTarget rdf:datatype="http://www.w3.org/2001/XMLSchema#string">Amia occidentalis</owl:annotatedTarget>
        <oboInOwl:hasDbXref rdf:datatype="http://www.w3.org/2001/XMLSchema#string">CASSPC:16367</oboInOwl:hasDbXref>
    </owl:Axiom>
    <owl:Axiom>
        <owl:annotatedSource rdf:resource="http://purl.obolibrary.org/obo/VTO_0033649"/>
        <owl:annotatedProperty rdf:resource="http://www.geneontology.org/formats/oboInOwl#hasRelatedSynonym"/>
        <owl:annotatedTarget rdf:datatype="http://www.w3.org/2001/XMLSchema#string">Amia ocellicauda</owl:annotatedTarget>
        <oboInOwl:hasDbXref rdf:datatype="http://www.w3.org/2001/XMLSchema#string">CASSPC:16366</oboInOwl:hasDbXref>
    </owl:Axiom>
    <owl:Axiom>
        <owl:annotatedSource rdf:resource="http://purl.obolibrary.org/obo/VTO_0033649"/>
        <owl:annotatedProperty rdf:resource="http://www.geneontology.org/formats/oboInOwl#hasRelatedSynonym"/>
        <owl:annotatedTarget rdf:datatype="http://www.w3.org/2001/XMLSchema#string">Amia ornata</owl:annotatedTarget>
        <oboInOwl:hasDbXref rdf:datatype="http://www.w3.org/2001/XMLSchema#string">CASSPC:16369</oboInOwl:hasDbXref>
    </owl:Axiom>
    <owl:Axiom>
        <owl:annotatedSource rdf:resource="http://purl.obolibrary.org/obo/VTO_0033649"/>
        <owl:annotatedProperty rdf:resource="http://www.geneontology.org/formats/oboInOwl#hasRelatedSynonym"/>
        <owl:annotatedTarget rdf:datatype="http://www.w3.org/2001/XMLSchema#string">Amia piquotii</owl:annotatedTarget>
        <oboInOwl:hasDbXref rdf:datatype="http://www.w3.org/2001/XMLSchema#string">CASSPC:16377</oboInOwl:hasDbXref>
    </owl:Axiom>
    <owl:Axiom>
        <owl:annotatedSource rdf:resource="http://purl.obolibrary.org/obo/VTO_0033649"/>
        <owl:annotatedProperty rdf:resource="http://www.geneontology.org/formats/oboInOwl#hasRelatedSynonym"/>
        <owl:annotatedTarget rdf:datatype="http://www.w3.org/2001/XMLSchema#string">Amia reticulata</owl:annotatedTarget>
        <oboInOwl:hasDbXref rdf:datatype="http://www.w3.org/2001/XMLSchema#string">CASSPC:16375</oboInOwl:hasDbXref>
    </owl:Axiom>
    <owl:Axiom>
        <owl:annotatedSource rdf:resource="http://purl.obolibrary.org/obo/VTO_0033649"/>
        <owl:annotatedProperty rdf:resource="http://www.geneontology.org/formats/oboInOwl#hasRelatedSynonym"/>
        <owl:annotatedTarget rdf:datatype="http://www.w3.org/2001/XMLSchema#string">Amia subcoerulea</owl:annotatedTarget>
        <oboInOwl:hasDbXref rdf:datatype="http://www.w3.org/2001/XMLSchema#string">CASSPC:27511</oboInOwl:hasDbXref>
    </owl:Axiom>
    <owl:Axiom>
        <owl:annotatedSource rdf:resource="http://purl.obolibrary.org/obo/VTO_0033649"/>
        <owl:annotatedProperty rdf:resource="http://www.geneontology.org/formats/oboInOwl#hasRelatedSynonym"/>
        <owl:annotatedTarget rdf:datatype="http://www.w3.org/2001/XMLSchema#string">Amia thompsonii</owl:annotatedTarget>
        <oboInOwl:hasDbXref rdf:datatype="http://www.w3.org/2001/XMLSchema#string">CASSPC:16376</oboInOwl:hasDbXref>
    </owl:Axiom>
    <owl:Axiom>
        <owl:annotatedSource rdf:resource="http://purl.obolibrary.org/obo/VTO_0033649"/>
        <owl:annotatedProperty rdf:resource="http://www.geneontology.org/formats/oboInOwl#hasRelatedSynonym"/>
        <owl:annotatedTarget rdf:datatype="http://www.w3.org/2001/XMLSchema#string">Amia viridis</owl:annotatedTarget>
        <oboInOwl:hasDbXref rdf:datatype="http://www.w3.org/2001/XMLSchema#string">CASSPC:16370</oboInOwl:hasDbXref>
    </owl:Axiom>
    <owl:Axiom>
        <owl:annotatedSource rdf:resource="http://purl.obolibrary.org/obo/VTO_0033649"/>
        <owl:annotatedProperty rdf:resource="http://www.geneontology.org/formats/oboInOwl#hasRelatedSynonym"/>
        <owl:annotatedTarget rdf:datatype="http://www.w3.org/2001/XMLSchema#string">Bowfin</owl:annotatedTarget>
        <oboInOwl:hasDbXref rdf:datatype="http://www.w3.org/2001/XMLSchema#string">FISHBASE:2600</oboInOwl:hasDbXref>
        <oboInOwl:hasSynonymType rdf:resource="http://purl.obolibrary.org/obo/vto#COMMONNAME"/>
    </owl:Axiom>
    


    <!-- http://purl.obolibrary.org/obo/VTO_0033655 -->

    <owl:Class rdf:about="http://purl.obolibrary.org/obo/VTO_0033655">
        <rdfs:subClassOf rdf:resource="http://purl.obolibrary.org/obo/VTO_0080344"/>
        <vto:has_rank rdf:resource="http://purl.obolibrary.org/obo/TAXRANK_0000004"/>
        <oboInOwl:hasDbXref rdf:datatype="http://www.w3.org/2001/XMLSchema#string">NCBITaxon:7915</oboInOwl:hasDbXref>
        <oboInOwl:hasDbXref rdf:datatype="http://www.w3.org/2001/XMLSchema#string">PaleoDB:63030</oboInOwl:hasDbXref>
        <oboInOwl:hasDbXref rdf:datatype="http://www.w3.org/2001/XMLSchema#string">TTO:10350</oboInOwl:hasDbXref>
        <oboInOwl:hasOBONamespace rdf:datatype="http://www.w3.org/2001/XMLSchema#string">vto-namespace</oboInOwl:hasOBONamespace>
        <oboInOwl:hasRelatedSynonym rdf:datatype="http://www.w3.org/2001/XMLSchema#string">Gars</oboInOwl:hasRelatedSynonym>
        <oboInOwl:id rdf:datatype="http://www.w3.org/2001/XMLSchema#string">VTO:0033655</oboInOwl:id>
        <rdfs:label rdf:datatype="http://www.w3.org/2001/XMLSchema#string">Lepisosteidae</rdfs:label>
    </owl:Class>
    <owl:Axiom>
        <owl:annotatedSource rdf:resource="http://purl.obolibrary.org/obo/VTO_0033655"/>
        <owl:annotatedProperty rdf:resource="http://www.geneontology.org/formats/oboInOwl#hasRelatedSynonym"/>
        <owl:annotatedTarget rdf:datatype="http://www.w3.org/2001/XMLSchema#string">Gars</owl:annotatedTarget>
        <oboInOwl:hasDbXref rdf:datatype="http://www.w3.org/2001/XMLSchema#string">FISHBASE:1075</oboInOwl:hasDbXref>
        <oboInOwl:hasSynonymType rdf:resource="http://purl.obolibrary.org/obo/vto#COMMONNAME"/>
    </owl:Axiom>
    


    <!-- http://purl.obolibrary.org/obo/VTO_0033656 -->

    <owl:Class rdf:about="http://purl.obolibrary.org/obo/VTO_0033656">
        <rdfs:subClassOf rdf:resource="http://purl.obolibrary.org/obo/VTO_0033655"/>
        <vto:has_rank rdf:resource="http://purl.obolibrary.org/obo/TAXRANK_0000005"/>
        <oboInOwl:hasDbXref rdf:datatype="http://www.w3.org/2001/XMLSchema#string">NCBITaxon:512340</oboInOwl:hasDbXref>
        <oboInOwl:hasDbXref rdf:datatype="http://www.w3.org/2001/XMLSchema#string">TTO:100996</oboInOwl:hasDbXref>
        <oboInOwl:hasOBONamespace rdf:datatype="http://www.w3.org/2001/XMLSchema#string">vto-namespace</oboInOwl:hasOBONamespace>
        <oboInOwl:id rdf:datatype="http://www.w3.org/2001/XMLSchema#string">VTO:0033656</oboInOwl:id>
        <rdfs:label rdf:datatype="http://www.w3.org/2001/XMLSchema#string">Atractosteus</rdfs:label>
    </owl:Class>
    


    <!-- http://purl.obolibrary.org/obo/VTO_0033657 -->

    <owl:Class rdf:about="http://purl.obolibrary.org/obo/VTO_0033657">
        <rdfs:subClassOf rdf:resource="http://purl.obolibrary.org/obo/VTO_0033656"/>
        <vto:has_rank rdf:resource="http://purl.obolibrary.org/obo/TAXRANK_0000006"/>
        <oboInOwl:hasDbXref rdf:datatype="http://www.w3.org/2001/XMLSchema#string">NCBITaxon:512341</oboInOwl:hasDbXref>
        <oboInOwl:hasDbXref rdf:datatype="http://www.w3.org/2001/XMLSchema#string">TTO:1009820</oboInOwl:hasDbXref>
        <oboInOwl:hasDbXref rdf:datatype="http://www.w3.org/2001/XMLSchema#string">urn:lsid:globalnames.org:index:6b6169ff-980e-5f16-84c5-5415dd30553a</oboInOwl:hasDbXref>
        <oboInOwl:hasOBONamespace rdf:datatype="http://www.w3.org/2001/XMLSchema#string">vto-namespace</oboInOwl:hasOBONamespace>
        <oboInOwl:hasRelatedSynonym rdf:datatype="http://www.w3.org/2001/XMLSchema#string">Atractosteus tristoechus (Bloch &amp; Schneider, 1801)</oboInOwl:hasRelatedSynonym>
        <oboInOwl:hasRelatedSynonym rdf:datatype="http://www.w3.org/2001/XMLSchema#string">Cuban gar</oboInOwl:hasRelatedSynonym>
        <oboInOwl:hasRelatedSynonym rdf:datatype="http://www.w3.org/2001/XMLSchema#string">Esox tristoechus</oboInOwl:hasRelatedSynonym>
        <oboInOwl:hasRelatedSynonym rdf:datatype="http://www.w3.org/2001/XMLSchema#string">Lepidosteus manjuari</oboInOwl:hasRelatedSynonym>
        <oboInOwl:id rdf:datatype="http://www.w3.org/2001/XMLSchema#string">VTO:0033657</oboInOwl:id>
        <rdfs:label rdf:datatype="http://www.w3.org/2001/XMLSchema#string">Atractosteus tristoechus</rdfs:label>
    </owl:Class>
    <owl:Axiom>
        <owl:annotatedSource rdf:resource="http://purl.obolibrary.org/obo/VTO_0033657"/>
        <owl:annotatedProperty rdf:resource="http://www.geneontology.org/formats/oboInOwl#hasRelatedSynonym"/>
        <owl:annotatedTarget rdf:datatype="http://www.w3.org/2001/XMLSchema#string">Atractosteus tristoechus (Bloch &amp; Schneider, 1801)</owl:annotatedTarget>
        <oboInOwl:hasDbXref rdf:datatype="http://www.w3.org/2001/XMLSchema#string">NCBITaxon:512341</oboInOwl:hasDbXref>
    </owl:Axiom>
    <owl:Axiom>
        <owl:annotatedSource rdf:resource="http://purl.obolibrary.org/obo/VTO_0033657"/>
        <owl:annotatedProperty rdf:resource="http://www.geneontology.org/formats/oboInOwl#hasRelatedSynonym"/>
        <owl:annotatedTarget rdf:datatype="http://www.w3.org/2001/XMLSchema#string">Cuban gar</owl:annotatedTarget>
        <oboInOwl:hasDbXref rdf:datatype="http://www.w3.org/2001/XMLSchema#string">FISHBASE:1074</oboInOwl:hasDbXref>
        <oboInOwl:hasSynonymType rdf:resource="http://purl.obolibrary.org/obo/vto#COMMONNAME"/>
    </owl:Axiom>
    <owl:Axiom>
        <owl:annotatedSource rdf:resource="http://purl.obolibrary.org/obo/VTO_0033657"/>
        <owl:annotatedProperty rdf:resource="http://www.geneontology.org/formats/oboInOwl#hasRelatedSynonym"/>
        <owl:annotatedTarget rdf:datatype="http://www.w3.org/2001/XMLSchema#string">Esox tristoechus</owl:annotatedTarget>
        <oboInOwl:hasDbXref rdf:datatype="http://www.w3.org/2001/XMLSchema#string">CASSPC:9820</oboInOwl:hasDbXref>
    </owl:Axiom>
    <owl:Axiom>
        <owl:annotatedSource rdf:resource="http://purl.obolibrary.org/obo/VTO_0033657"/>
        <owl:annotatedProperty rdf:resource="http://www.geneontology.org/formats/oboInOwl#hasRelatedSynonym"/>
        <owl:annotatedTarget rdf:datatype="http://www.w3.org/2001/XMLSchema#string">Lepidosteus manjuari</owl:annotatedTarget>
        <oboInOwl:hasDbXref rdf:datatype="http://www.w3.org/2001/XMLSchema#string">CASSPC:9821</oboInOwl:hasDbXref>
    </owl:Axiom>
    


    <!-- http://purl.obolibrary.org/obo/VTO_0033658 -->

    <owl:Class rdf:about="http://purl.obolibrary.org/obo/VTO_0033658">
        <rdfs:subClassOf rdf:resource="http://purl.obolibrary.org/obo/VTO_0033656"/>
        <vto:has_rank rdf:resource="http://purl.obolibrary.org/obo/TAXRANK_0000006"/>
        <oboInOwl:hasDbXref rdf:datatype="http://www.w3.org/2001/XMLSchema#string">NCBITaxon:512342</oboInOwl:hasDbXref>
        <oboInOwl:hasDbXref rdf:datatype="http://www.w3.org/2001/XMLSchema#string">TTO:1009822</oboInOwl:hasDbXref>
        <oboInOwl:hasDbXref rdf:datatype="http://www.w3.org/2001/XMLSchema#string">urn:lsid:globalnames.org:index:04176bab-f2ac-5f66-95ef-3ead472fefbc</oboInOwl:hasDbXref>
        <oboInOwl:hasOBONamespace rdf:datatype="http://www.w3.org/2001/XMLSchema#string">vto-namespace</oboInOwl:hasOBONamespace>
        <oboInOwl:hasRelatedSynonym rdf:datatype="http://www.w3.org/2001/XMLSchema#string">Atractosteus tropicus Gill, 1863</oboInOwl:hasRelatedSynonym>
        <oboInOwl:hasRelatedSynonym rdf:datatype="http://www.w3.org/2001/XMLSchema#string">Tropical gar</oboInOwl:hasRelatedSynonym>
        <oboInOwl:id rdf:datatype="http://www.w3.org/2001/XMLSchema#string">VTO:0033658</oboInOwl:id>
        <rdfs:label rdf:datatype="http://www.w3.org/2001/XMLSchema#string">Atractosteus tropicus</rdfs:label>
    </owl:Class>
    <owl:Axiom>
        <owl:annotatedSource rdf:resource="http://purl.obolibrary.org/obo/VTO_0033658"/>
        <owl:annotatedProperty rdf:resource="http://www.geneontology.org/formats/oboInOwl#hasRelatedSynonym"/>
        <owl:annotatedTarget rdf:datatype="http://www.w3.org/2001/XMLSchema#string">Atractosteus tropicus Gill, 1863</owl:annotatedTarget>
        <oboInOwl:hasDbXref rdf:datatype="http://www.w3.org/2001/XMLSchema#string">NCBITaxon:512342</oboInOwl:hasDbXref>
    </owl:Axiom>
    <owl:Axiom>
        <owl:annotatedSource rdf:resource="http://purl.obolibrary.org/obo/VTO_0033658"/>
        <owl:annotatedProperty rdf:resource="http://www.geneontology.org/formats/oboInOwl#hasRelatedSynonym"/>
        <owl:annotatedTarget rdf:datatype="http://www.w3.org/2001/XMLSchema#string">Tropical gar</owl:annotatedTarget>
        <oboInOwl:hasDbXref rdf:datatype="http://www.w3.org/2001/XMLSchema#string">FISHBASE:7326</oboInOwl:hasDbXref>
        <oboInOwl:hasSynonymType rdf:resource="http://purl.obolibrary.org/obo/vto#COMMONNAME"/>
    </owl:Axiom>
    


    <!-- http://purl.obolibrary.org/obo/VTO_0033659 -->

    <owl:Class rdf:about="http://purl.obolibrary.org/obo/VTO_0033659">
        <rdfs:subClassOf rdf:resource="http://purl.obolibrary.org/obo/VTO_0033656"/>
        <vto:has_rank rdf:resource="http://purl.obolibrary.org/obo/TAXRANK_0000006"/>
        <oboInOwl:hasDbXref rdf:datatype="http://www.w3.org/2001/XMLSchema#string">NCBITaxon:7917</oboInOwl:hasDbXref>
        <oboInOwl:hasDbXref rdf:datatype="http://www.w3.org/2001/XMLSchema#string">TTO:1027513</oboInOwl:hasDbXref>
        <oboInOwl:hasDbXref rdf:datatype="http://www.w3.org/2001/XMLSchema#string">urn:lsid:globalnames.org:index:ad387ca5-fab4-51c5-9d58-0c57da8f20c7</oboInOwl:hasDbXref>
        <oboInOwl:hasOBONamespace rdf:datatype="http://www.w3.org/2001/XMLSchema#string">vto-namespace</oboInOwl:hasOBONamespace>
        <oboInOwl:hasRelatedSynonym rdf:datatype="http://www.w3.org/2001/XMLSchema#string">Alligator gar</oboInOwl:hasRelatedSynonym>
        <oboInOwl:hasRelatedSynonym rdf:datatype="http://www.w3.org/2001/XMLSchema#string">Atractosteus lucius</oboInOwl:hasRelatedSynonym>
        <oboInOwl:hasRelatedSynonym rdf:datatype="http://www.w3.org/2001/XMLSchema#string">Atractosteus spatula (Lacepede, 1803)</oboInOwl:hasRelatedSynonym>
        <oboInOwl:hasRelatedSynonym rdf:datatype="http://www.w3.org/2001/XMLSchema#string">Esox cepedianus</oboInOwl:hasRelatedSynonym>
        <oboInOwl:hasRelatedSynonym rdf:datatype="http://www.w3.org/2001/XMLSchema#string">Lepisosteus (Atractosteus) berlandieri</oboInOwl:hasRelatedSynonym>
        <oboInOwl:hasRelatedSynonym rdf:datatype="http://www.w3.org/2001/XMLSchema#string">Lepisosteus ferox</oboInOwl:hasRelatedSynonym>
        <oboInOwl:hasRelatedSynonym rdf:datatype="http://www.w3.org/2001/XMLSchema#string">Lepisosteus spatula</oboInOwl:hasRelatedSynonym>
        <oboInOwl:hasRelatedSynonym rdf:datatype="http://www.w3.org/2001/XMLSchema#string">Litholepis adamantinus</oboInOwl:hasRelatedSynonym>
        <oboInOwl:id rdf:datatype="http://www.w3.org/2001/XMLSchema#string">VTO:0033659</oboInOwl:id>
        <rdfs:label rdf:datatype="http://www.w3.org/2001/XMLSchema#string">Atractosteus spatula</rdfs:label>
    </owl:Class>
    <owl:Axiom>
        <owl:annotatedSource rdf:resource="http://purl.obolibrary.org/obo/VTO_0033659"/>
        <owl:annotatedProperty rdf:resource="http://www.geneontology.org/formats/oboInOwl#hasRelatedSynonym"/>
        <owl:annotatedTarget rdf:datatype="http://www.w3.org/2001/XMLSchema#string">Alligator gar</owl:annotatedTarget>
        <oboInOwl:hasDbXref rdf:datatype="http://www.w3.org/2001/XMLSchema#string">FISHBASE:1073</oboInOwl:hasDbXref>
        <oboInOwl:hasSynonymType rdf:resource="http://purl.obolibrary.org/obo/vto#COMMONNAME"/>
    </owl:Axiom>
    <owl:Axiom>
        <owl:annotatedSource rdf:resource="http://purl.obolibrary.org/obo/VTO_0033659"/>
        <owl:annotatedProperty rdf:resource="http://www.geneontology.org/formats/oboInOwl#hasRelatedSynonym"/>
        <owl:annotatedTarget rdf:datatype="http://www.w3.org/2001/XMLSchema#string">Atractosteus lucius</owl:annotatedTarget>
        <oboInOwl:hasDbXref rdf:datatype="http://www.w3.org/2001/XMLSchema#string">CASSPC:9817</oboInOwl:hasDbXref>
    </owl:Axiom>
    <owl:Axiom>
        <owl:annotatedSource rdf:resource="http://purl.obolibrary.org/obo/VTO_0033659"/>
        <owl:annotatedProperty rdf:resource="http://www.geneontology.org/formats/oboInOwl#hasRelatedSynonym"/>
        <owl:annotatedTarget rdf:datatype="http://www.w3.org/2001/XMLSchema#string">Atractosteus spatula (Lacepede, 1803)</owl:annotatedTarget>
        <oboInOwl:hasDbXref rdf:datatype="http://www.w3.org/2001/XMLSchema#string">NCBITaxon:7917</oboInOwl:hasDbXref>
    </owl:Axiom>
    <owl:Axiom>
        <owl:annotatedSource rdf:resource="http://purl.obolibrary.org/obo/VTO_0033659"/>
        <owl:annotatedProperty rdf:resource="http://www.geneontology.org/formats/oboInOwl#hasRelatedSynonym"/>
        <owl:annotatedTarget rdf:datatype="http://www.w3.org/2001/XMLSchema#string">Esox cepedianus</owl:annotatedTarget>
        <oboInOwl:hasDbXref rdf:datatype="http://www.w3.org/2001/XMLSchema#string">CASSPC:46287</oboInOwl:hasDbXref>
    </owl:Axiom>
    <owl:Axiom>
        <owl:annotatedSource rdf:resource="http://purl.obolibrary.org/obo/VTO_0033659"/>
        <owl:annotatedProperty rdf:resource="http://www.geneontology.org/formats/oboInOwl#hasRelatedSynonym"/>
        <owl:annotatedTarget rdf:datatype="http://www.w3.org/2001/XMLSchema#string">Lepisosteus (Atractosteus) berlandieri</owl:annotatedTarget>
        <oboInOwl:hasDbXref rdf:datatype="http://www.w3.org/2001/XMLSchema#string">CASSPC:27524</oboInOwl:hasDbXref>
    </owl:Axiom>
    <owl:Axiom>
        <owl:annotatedSource rdf:resource="http://purl.obolibrary.org/obo/VTO_0033659"/>
        <owl:annotatedProperty rdf:resource="http://www.geneontology.org/formats/oboInOwl#hasRelatedSynonym"/>
        <owl:annotatedTarget rdf:datatype="http://www.w3.org/2001/XMLSchema#string">Lepisosteus ferox</owl:annotatedTarget>
        <oboInOwl:hasDbXref rdf:datatype="http://www.w3.org/2001/XMLSchema#string">CASSPC:27518</oboInOwl:hasDbXref>
    </owl:Axiom>
    <owl:Axiom>
        <owl:annotatedSource rdf:resource="http://purl.obolibrary.org/obo/VTO_0033659"/>
        <owl:annotatedProperty rdf:resource="http://www.geneontology.org/formats/oboInOwl#hasRelatedSynonym"/>
        <owl:annotatedTarget rdf:datatype="http://www.w3.org/2001/XMLSchema#string">Lepisosteus spatula</owl:annotatedTarget>
        <oboInOwl:hasDbXref rdf:datatype="http://www.w3.org/2001/XMLSchema#string">CASSPC:27513</oboInOwl:hasDbXref>
    </owl:Axiom>
    <owl:Axiom>
        <owl:annotatedSource rdf:resource="http://purl.obolibrary.org/obo/VTO_0033659"/>
        <owl:annotatedProperty rdf:resource="http://www.geneontology.org/formats/oboInOwl#hasRelatedSynonym"/>
        <owl:annotatedTarget rdf:datatype="http://www.w3.org/2001/XMLSchema#string">Lepisosteus spatula</owl:annotatedTarget>
        <oboInOwl:hasDbXref rdf:datatype="http://www.w3.org/2001/XMLSchema#string">NCBITaxon:7917</oboInOwl:hasDbXref>
    </owl:Axiom>
    <owl:Axiom>
        <owl:annotatedSource rdf:resource="http://purl.obolibrary.org/obo/VTO_0033659"/>
        <owl:annotatedProperty rdf:resource="http://www.geneontology.org/formats/oboInOwl#hasRelatedSynonym"/>
        <owl:annotatedTarget rdf:datatype="http://www.w3.org/2001/XMLSchema#string">Litholepis adamantinus</owl:annotatedTarget>
        <oboInOwl:hasDbXref rdf:datatype="http://www.w3.org/2001/XMLSchema#string">CASSPC:9868</oboInOwl:hasDbXref>
    </owl:Axiom>
    


    <!-- http://purl.obolibrary.org/obo/VTO_0033660 -->

    <owl:Class rdf:about="http://purl.obolibrary.org/obo/VTO_0033660">
        <rdfs:subClassOf rdf:resource="http://purl.obolibrary.org/obo/VTO_0033655"/>
        <vto:has_rank rdf:resource="http://purl.obolibrary.org/obo/TAXRANK_0000005"/>
        <oboInOwl:hasDbXref rdf:datatype="http://www.w3.org/2001/XMLSchema#string">NCBITaxon:7916</oboInOwl:hasDbXref>
        <oboInOwl:hasDbXref rdf:datatype="http://www.w3.org/2001/XMLSchema#string">PaleoDB:35150</oboInOwl:hasDbXref>
        <oboInOwl:hasDbXref rdf:datatype="http://www.w3.org/2001/XMLSchema#string">TTO:100543</oboInOwl:hasDbXref>
        <oboInOwl:hasOBONamespace rdf:datatype="http://www.w3.org/2001/XMLSchema#string">vto-namespace</oboInOwl:hasOBONamespace>
        <oboInOwl:hasRelatedSynonym rdf:datatype="http://www.w3.org/2001/XMLSchema#string">Cylindrosteus</oboInOwl:hasRelatedSynonym>
        <oboInOwl:hasRelatedSynonym rdf:datatype="http://www.w3.org/2001/XMLSchema#string">Litholepis</oboInOwl:hasRelatedSynonym>
        <oboInOwl:hasRelatedSynonym rdf:datatype="http://www.w3.org/2001/XMLSchema#string">Psalidostomus</oboInOwl:hasRelatedSynonym>
        <oboInOwl:hasRelatedSynonym rdf:datatype="http://www.w3.org/2001/XMLSchema#string">Sarchirus</oboInOwl:hasRelatedSynonym>
        <oboInOwl:id rdf:datatype="http://www.w3.org/2001/XMLSchema#string">VTO:0033660</oboInOwl:id>
        <rdfs:label rdf:datatype="http://www.w3.org/2001/XMLSchema#string">Lepisosteus</rdfs:label>
    </owl:Class>
    <owl:Axiom>
        <owl:annotatedSource rdf:resource="http://purl.obolibrary.org/obo/VTO_0033660"/>
        <owl:annotatedProperty rdf:resource="http://www.geneontology.org/formats/oboInOwl#hasRelatedSynonym"/>
        <owl:annotatedTarget rdf:datatype="http://www.w3.org/2001/XMLSchema#string">Cylindrosteus</owl:annotatedTarget>
        <oboInOwl:hasDbXref rdf:datatype="http://www.w3.org/2001/XMLSchema#string">CASGEN:995</oboInOwl:hasDbXref>
    </owl:Axiom>
    <owl:Axiom>
        <owl:annotatedSource rdf:resource="http://purl.obolibrary.org/obo/VTO_0033660"/>
        <owl:annotatedProperty rdf:resource="http://www.geneontology.org/formats/oboInOwl#hasRelatedSynonym"/>
        <owl:annotatedTarget rdf:datatype="http://www.w3.org/2001/XMLSchema#string">Litholepis</owl:annotatedTarget>
        <oboInOwl:hasDbXref rdf:datatype="http://www.w3.org/2001/XMLSchema#string">CASGEN:959</oboInOwl:hasDbXref>
    </owl:Axiom>
    <owl:Axiom>
        <owl:annotatedSource rdf:resource="http://purl.obolibrary.org/obo/VTO_0033660"/>
        <owl:annotatedProperty rdf:resource="http://www.geneontology.org/formats/oboInOwl#hasRelatedSynonym"/>
        <owl:annotatedTarget rdf:datatype="http://www.w3.org/2001/XMLSchema#string">Psalidostomus</owl:annotatedTarget>
        <oboInOwl:hasDbXref rdf:datatype="http://www.w3.org/2001/XMLSchema#string">CASGEN:9830</oboInOwl:hasDbXref>
    </owl:Axiom>
    <owl:Axiom>
        <owl:annotatedSource rdf:resource="http://purl.obolibrary.org/obo/VTO_0033660"/>
        <owl:annotatedProperty rdf:resource="http://www.geneontology.org/formats/oboInOwl#hasRelatedSynonym"/>
        <owl:annotatedTarget rdf:datatype="http://www.w3.org/2001/XMLSchema#string">Sarchirus</owl:annotatedTarget>
        <oboInOwl:hasDbXref rdf:datatype="http://www.w3.org/2001/XMLSchema#string">CASGEN:958</oboInOwl:hasDbXref>
    </owl:Axiom>
    


    <!-- http://purl.obolibrary.org/obo/VTO_0033661 -->

    <owl:Class rdf:about="http://purl.obolibrary.org/obo/VTO_0033661">
        <rdfs:subClassOf rdf:resource="http://purl.obolibrary.org/obo/VTO_0033660"/>
        <vto:has_rank rdf:resource="http://purl.obolibrary.org/obo/TAXRANK_0000006"/>
        <oboInOwl:hasDbXref rdf:datatype="http://www.w3.org/2001/XMLSchema#string">NCBITaxon:572540</oboInOwl:hasDbXref>
        <oboInOwl:hasDbXref rdf:datatype="http://www.w3.org/2001/XMLSchema#string">TTO:1009869</oboInOwl:hasDbXref>
        <oboInOwl:hasDbXref rdf:datatype="http://www.w3.org/2001/XMLSchema#string">urn:lsid:globalnames.org:index:0ea1ea66-94f8-5166-bd81-95321f49ac0a</oboInOwl:hasDbXref>
        <oboInOwl:hasOBONamespace rdf:datatype="http://www.w3.org/2001/XMLSchema#string">vto-namespace</oboInOwl:hasOBONamespace>
        <oboInOwl:hasRelatedSynonym rdf:datatype="http://www.w3.org/2001/XMLSchema#string">Cylindrosteus rafinesquii</oboInOwl:hasRelatedSynonym>
        <oboInOwl:hasRelatedSynonym rdf:datatype="http://www.w3.org/2001/XMLSchema#string">Cylindrosteus scabriceps</oboInOwl:hasRelatedSynonym>
        <oboInOwl:hasRelatedSynonym rdf:datatype="http://www.w3.org/2001/XMLSchema#string">Lepidosteus platystomus</oboInOwl:hasRelatedSynonym>
        <oboInOwl:hasRelatedSynonym rdf:datatype="http://www.w3.org/2001/XMLSchema#string">Lepisosteus albus</oboInOwl:hasRelatedSynonym>
        <oboInOwl:hasRelatedSynonym rdf:datatype="http://www.w3.org/2001/XMLSchema#string">Shortnose gar</oboInOwl:hasRelatedSynonym>
        <oboInOwl:id rdf:datatype="http://www.w3.org/2001/XMLSchema#string">VTO:0033661</oboInOwl:id>
        <rdfs:label rdf:datatype="http://www.w3.org/2001/XMLSchema#string">Lepisosteus platostomus</rdfs:label>
    </owl:Class>
    <owl:Axiom>
        <owl:annotatedSource rdf:resource="http://purl.obolibrary.org/obo/VTO_0033661"/>
        <owl:annotatedProperty rdf:resource="http://www.geneontology.org/formats/oboInOwl#hasRelatedSynonym"/>
        <owl:annotatedTarget rdf:datatype="http://www.w3.org/2001/XMLSchema#string">Cylindrosteus rafinesquii</owl:annotatedTarget>
        <oboInOwl:hasDbXref rdf:datatype="http://www.w3.org/2001/XMLSchema#string">CASSPC:27547</oboInOwl:hasDbXref>
    </owl:Axiom>
    <owl:Axiom>
        <owl:annotatedSource rdf:resource="http://purl.obolibrary.org/obo/VTO_0033661"/>
        <owl:annotatedProperty rdf:resource="http://www.geneontology.org/formats/oboInOwl#hasRelatedSynonym"/>
        <owl:annotatedTarget rdf:datatype="http://www.w3.org/2001/XMLSchema#string">Cylindrosteus scabriceps</owl:annotatedTarget>
        <oboInOwl:hasDbXref rdf:datatype="http://www.w3.org/2001/XMLSchema#string">CASSPC:27548</oboInOwl:hasDbXref>
    </owl:Axiom>
    <owl:Axiom>
        <owl:annotatedSource rdf:resource="http://purl.obolibrary.org/obo/VTO_0033661"/>
        <owl:annotatedProperty rdf:resource="http://www.geneontology.org/formats/oboInOwl#hasRelatedSynonym"/>
        <owl:annotatedTarget rdf:datatype="http://www.w3.org/2001/XMLSchema#string">Lepidosteus platystomus</owl:annotatedTarget>
        <oboInOwl:hasDbXref rdf:datatype="http://www.w3.org/2001/XMLSchema#string">CASSPC:67311</oboInOwl:hasDbXref>
    </owl:Axiom>
    <owl:Axiom>
        <owl:annotatedSource rdf:resource="http://purl.obolibrary.org/obo/VTO_0033661"/>
        <owl:annotatedProperty rdf:resource="http://www.geneontology.org/formats/oboInOwl#hasRelatedSynonym"/>
        <owl:annotatedTarget rdf:datatype="http://www.w3.org/2001/XMLSchema#string">Lepisosteus albus</owl:annotatedTarget>
        <oboInOwl:hasDbXref rdf:datatype="http://www.w3.org/2001/XMLSchema#string">CASSPC:9860</oboInOwl:hasDbXref>
    </owl:Axiom>
    <owl:Axiom>
        <owl:annotatedSource rdf:resource="http://purl.obolibrary.org/obo/VTO_0033661"/>
        <owl:annotatedProperty rdf:resource="http://www.geneontology.org/formats/oboInOwl#hasRelatedSynonym"/>
        <owl:annotatedTarget rdf:datatype="http://www.w3.org/2001/XMLSchema#string">Shortnose gar</owl:annotatedTarget>
        <oboInOwl:hasDbXref rdf:datatype="http://www.w3.org/2001/XMLSchema#string">FISHBASE:2597</oboInOwl:hasDbXref>
        <oboInOwl:hasSynonymType rdf:resource="http://purl.obolibrary.org/obo/vto#COMMONNAME"/>
    </owl:Axiom>
    


    <!-- http://purl.obolibrary.org/obo/VTO_0033662 -->

    <owl:Class rdf:about="http://purl.obolibrary.org/obo/VTO_0033662">
        <rdfs:subClassOf rdf:resource="http://purl.obolibrary.org/obo/VTO_0033660"/>
        <vto:has_rank rdf:resource="http://purl.obolibrary.org/obo/TAXRANK_0000006"/>
        <oboInOwl:hasDbXref rdf:datatype="http://www.w3.org/2001/XMLSchema#string">NCBITaxon:27777</oboInOwl:hasDbXref>
        <oboInOwl:hasDbXref rdf:datatype="http://www.w3.org/2001/XMLSchema#string">TTO:1009863</oboInOwl:hasDbXref>
        <oboInOwl:hasDbXref rdf:datatype="http://www.w3.org/2001/XMLSchema#string">urn:lsid:globalnames.org:index:b979bc8e-e3a9-52e8-85de-e9ecd7393237</oboInOwl:hasDbXref>
        <oboInOwl:hasOBONamespace rdf:datatype="http://www.w3.org/2001/XMLSchema#string">vto-namespace</oboInOwl:hasOBONamespace>
        <oboInOwl:hasRelatedSynonym rdf:datatype="http://www.w3.org/2001/XMLSchema#string">Cylindrosteus castelnaudii</oboInOwl:hasRelatedSynonym>
        <oboInOwl:hasRelatedSynonym rdf:datatype="http://www.w3.org/2001/XMLSchema#string">Cylindrosteus megalops</oboInOwl:hasRelatedSynonym>
        <oboInOwl:hasRelatedSynonym rdf:datatype="http://www.w3.org/2001/XMLSchema#string">Florida gar</oboInOwl:hasRelatedSynonym>
        <oboInOwl:hasRelatedSynonym rdf:datatype="http://www.w3.org/2001/XMLSchema#string">Lepisosteus platyrhinchus</oboInOwl:hasRelatedSynonym>
        <oboInOwl:hasRelatedSynonym rdf:datatype="http://www.w3.org/2001/XMLSchema#string">Lepisosteus platyrhynchus</oboInOwl:hasRelatedSynonym>
        <oboInOwl:id rdf:datatype="http://www.w3.org/2001/XMLSchema#string">VTO:0033662</oboInOwl:id>
        <rdfs:label rdf:datatype="http://www.w3.org/2001/XMLSchema#string">Lepisosteus platyrhincus</rdfs:label>
    </owl:Class>
    <owl:Axiom>
        <owl:annotatedSource rdf:resource="http://purl.obolibrary.org/obo/VTO_0033662"/>
        <owl:annotatedProperty rdf:resource="http://www.geneontology.org/formats/oboInOwl#hasRelatedSynonym"/>
        <owl:annotatedTarget rdf:datatype="http://www.w3.org/2001/XMLSchema#string">Cylindrosteus castelnaudii</owl:annotatedTarget>
        <oboInOwl:hasDbXref rdf:datatype="http://www.w3.org/2001/XMLSchema#string">CASSPC:9864</oboInOwl:hasDbXref>
    </owl:Axiom>
    <owl:Axiom>
        <owl:annotatedSource rdf:resource="http://purl.obolibrary.org/obo/VTO_0033662"/>
        <owl:annotatedProperty rdf:resource="http://www.geneontology.org/formats/oboInOwl#hasRelatedSynonym"/>
        <owl:annotatedTarget rdf:datatype="http://www.w3.org/2001/XMLSchema#string">Cylindrosteus megalops</owl:annotatedTarget>
        <oboInOwl:hasDbXref rdf:datatype="http://www.w3.org/2001/XMLSchema#string">CASSPC:9865</oboInOwl:hasDbXref>
    </owl:Axiom>
    <owl:Axiom>
        <owl:annotatedSource rdf:resource="http://purl.obolibrary.org/obo/VTO_0033662"/>
        <owl:annotatedProperty rdf:resource="http://www.geneontology.org/formats/oboInOwl#hasRelatedSynonym"/>
        <owl:annotatedTarget rdf:datatype="http://www.w3.org/2001/XMLSchema#string">Florida gar</owl:annotatedTarget>
        <oboInOwl:hasDbXref rdf:datatype="http://www.w3.org/2001/XMLSchema#string">FISHBASE:2598</oboInOwl:hasDbXref>
        <oboInOwl:hasSynonymType rdf:resource="http://purl.obolibrary.org/obo/vto#COMMONNAME"/>
    </owl:Axiom>
    <owl:Axiom>
        <owl:annotatedSource rdf:resource="http://purl.obolibrary.org/obo/VTO_0033662"/>
        <owl:annotatedProperty rdf:resource="http://www.geneontology.org/formats/oboInOwl#hasRelatedSynonym"/>
        <owl:annotatedTarget rdf:datatype="http://www.w3.org/2001/XMLSchema#string">Lepisosteus platyrhinchus</owl:annotatedTarget>
        <oboInOwl:hasDbXref rdf:datatype="http://www.w3.org/2001/XMLSchema#string">NCBITaxon:27777</oboInOwl:hasDbXref>
    </owl:Axiom>
    <owl:Axiom>
        <owl:annotatedSource rdf:resource="http://purl.obolibrary.org/obo/VTO_0033662"/>
        <owl:annotatedProperty rdf:resource="http://www.geneontology.org/formats/oboInOwl#hasRelatedSynonym"/>
        <owl:annotatedTarget rdf:datatype="http://www.w3.org/2001/XMLSchema#string">Lepisosteus platyrhynchus</owl:annotatedTarget>
        <oboInOwl:hasDbXref rdf:datatype="http://www.w3.org/2001/XMLSchema#string">NCBITaxon:27777</oboInOwl:hasDbXref>
    </owl:Axiom>
    


    <!-- http://purl.obolibrary.org/obo/VTO_0033663 -->

    <owl:Class rdf:about="http://purl.obolibrary.org/obo/VTO_0033663">
        <rdfs:subClassOf rdf:resource="http://purl.obolibrary.org/obo/VTO_0033660"/>
        <vto:has_rank rdf:resource="http://purl.obolibrary.org/obo/TAXRANK_0000006"/>
        <oboInOwl:hasDbXref rdf:datatype="http://www.w3.org/2001/XMLSchema#string">NCBITaxon:34771</oboInOwl:hasDbXref>
        <oboInOwl:hasDbXref rdf:datatype="http://www.w3.org/2001/XMLSchema#string">TTO:1009829</oboInOwl:hasDbXref>
        <oboInOwl:hasDbXref rdf:datatype="http://www.w3.org/2001/XMLSchema#string">urn:lsid:globalnames.org:index:fe22ef50-8132-5283-98f9-32403c956059</oboInOwl:hasDbXref>
        <oboInOwl:hasOBONamespace rdf:datatype="http://www.w3.org/2001/XMLSchema#string">vto-namespace</oboInOwl:hasOBONamespace>
        <oboInOwl:hasRelatedSynonym rdf:datatype="http://www.w3.org/2001/XMLSchema#string">Esox niloticus</oboInOwl:hasRelatedSynonym>
        <oboInOwl:hasRelatedSynonym rdf:datatype="http://www.w3.org/2001/XMLSchema#string">Esox osseus</oboInOwl:hasRelatedSynonym>
        <oboInOwl:hasRelatedSynonym rdf:datatype="http://www.w3.org/2001/XMLSchema#string">Esox viridis</oboInOwl:hasRelatedSynonym>
        <oboInOwl:hasRelatedSynonym rdf:datatype="http://www.w3.org/2001/XMLSchema#string">Lepidosteus ayresii</oboInOwl:hasRelatedSynonym>
        <oboInOwl:hasRelatedSynonym rdf:datatype="http://www.w3.org/2001/XMLSchema#string">Lepidosteus bison</oboInOwl:hasRelatedSynonym>
        <oboInOwl:hasRelatedSynonym rdf:datatype="http://www.w3.org/2001/XMLSchema#string">Lepidosteus clintonii</oboInOwl:hasRelatedSynonym>
        <oboInOwl:hasRelatedSynonym rdf:datatype="http://www.w3.org/2001/XMLSchema#string">Lepidosteus copei</oboInOwl:hasRelatedSynonym>
        <oboInOwl:hasRelatedSynonym rdf:datatype="http://www.w3.org/2001/XMLSchema#string">Lepidosteus crassus</oboInOwl:hasRelatedSynonym>
        <oboInOwl:hasRelatedSynonym rdf:datatype="http://www.w3.org/2001/XMLSchema#string">Lepidosteus elisabeth</oboInOwl:hasRelatedSynonym>
        <oboInOwl:hasRelatedSynonym rdf:datatype="http://www.w3.org/2001/XMLSchema#string">Lepidosteus harlani</oboInOwl:hasRelatedSynonym>
        <oboInOwl:hasRelatedSynonym rdf:datatype="http://www.w3.org/2001/XMLSchema#string">Lepidosteus horatii</oboInOwl:hasRelatedSynonym>
        <oboInOwl:hasRelatedSynonym rdf:datatype="http://www.w3.org/2001/XMLSchema#string">Lepidosteus lamarii</oboInOwl:hasRelatedSynonym>
        <oboInOwl:hasRelatedSynonym rdf:datatype="http://www.w3.org/2001/XMLSchema#string">Lepidosteus leptorhynchus</oboInOwl:hasRelatedSynonym>
        <oboInOwl:hasRelatedSynonym rdf:datatype="http://www.w3.org/2001/XMLSchema#string">Lepidosteus lesueurii</oboInOwl:hasRelatedSynonym>
        <oboInOwl:hasRelatedSynonym rdf:datatype="http://www.w3.org/2001/XMLSchema#string">Lepidosteus louisianensis</oboInOwl:hasRelatedSynonym>
        <oboInOwl:hasRelatedSynonym rdf:datatype="http://www.w3.org/2001/XMLSchema#string">Lepidosteus milberti</oboInOwl:hasRelatedSynonym>
        <oboInOwl:hasRelatedSynonym rdf:datatype="http://www.w3.org/2001/XMLSchema#string">Lepidosteus otarius</oboInOwl:hasRelatedSynonym>
        <oboInOwl:hasRelatedSynonym rdf:datatype="http://www.w3.org/2001/XMLSchema#string">Lepidosteus piquotianus</oboInOwl:hasRelatedSynonym>
        <oboInOwl:hasRelatedSynonym rdf:datatype="http://www.w3.org/2001/XMLSchema#string">Lepidosteus rostratus</oboInOwl:hasRelatedSynonym>
        <oboInOwl:hasRelatedSynonym rdf:datatype="http://www.w3.org/2001/XMLSchema#string">Lepidosteus smithii</oboInOwl:hasRelatedSynonym>
        <oboInOwl:hasRelatedSynonym rdf:datatype="http://www.w3.org/2001/XMLSchema#string">Lepidosteus thompsonii</oboInOwl:hasRelatedSynonym>
        <oboInOwl:hasRelatedSynonym rdf:datatype="http://www.w3.org/2001/XMLSchema#string">Lepidosteus troostii</oboInOwl:hasRelatedSynonym>
        <oboInOwl:hasRelatedSynonym rdf:datatype="http://www.w3.org/2001/XMLSchema#string">Lepisosteus gavial</oboInOwl:hasRelatedSynonym>
        <oboInOwl:hasRelatedSynonym rdf:datatype="http://www.w3.org/2001/XMLSchema#string">Lepisosteus gracilis</oboInOwl:hasRelatedSynonym>
        <oboInOwl:hasRelatedSynonym rdf:datatype="http://www.w3.org/2001/XMLSchema#string">Lepisosteus huronensis</oboInOwl:hasRelatedSynonym>
        <oboInOwl:hasRelatedSynonym rdf:datatype="http://www.w3.org/2001/XMLSchema#string">Lepisosteus lineatus</oboInOwl:hasRelatedSynonym>
        <oboInOwl:hasRelatedSynonym rdf:datatype="http://www.w3.org/2001/XMLSchema#string">Lepisosteus longirostris</oboInOwl:hasRelatedSynonym>
        <oboInOwl:hasRelatedSynonym rdf:datatype="http://www.w3.org/2001/XMLSchema#string">Lepisosteus oxyurus</oboInOwl:hasRelatedSynonym>
        <oboInOwl:hasRelatedSynonym rdf:datatype="http://www.w3.org/2001/XMLSchema#string">Lepisosteus treculii</oboInOwl:hasRelatedSynonym>
        <oboInOwl:hasRelatedSynonym rdf:datatype="http://www.w3.org/2001/XMLSchema#string">Longnose gar</oboInOwl:hasRelatedSynonym>
        <oboInOwl:hasRelatedSynonym rdf:datatype="http://www.w3.org/2001/XMLSchema#string">Macrognathus loricatus</oboInOwl:hasRelatedSynonym>
        <oboInOwl:hasRelatedSynonym rdf:datatype="http://www.w3.org/2001/XMLSchema#string">Sarchirus argenteus</oboInOwl:hasRelatedSynonym>
        <oboInOwl:hasRelatedSynonym rdf:datatype="http://www.w3.org/2001/XMLSchema#string">Sarchirus vittatus</oboInOwl:hasRelatedSynonym>
        <oboInOwl:id rdf:datatype="http://www.w3.org/2001/XMLSchema#string">VTO:0033663</oboInOwl:id>
        <rdfs:label rdf:datatype="http://www.w3.org/2001/XMLSchema#string">Lepisosteus osseus</rdfs:label>
    </owl:Class>
    <owl:Axiom>
        <owl:annotatedSource rdf:resource="http://purl.obolibrary.org/obo/VTO_0033663"/>
        <owl:annotatedProperty rdf:resource="http://www.geneontology.org/formats/oboInOwl#hasRelatedSynonym"/>
        <owl:annotatedTarget rdf:datatype="http://www.w3.org/2001/XMLSchema#string">Esox niloticus</owl:annotatedTarget>
        <oboInOwl:hasDbXref rdf:datatype="http://www.w3.org/2001/XMLSchema#string">CASSPC:27550</oboInOwl:hasDbXref>
    </owl:Axiom>
    <owl:Axiom>
        <owl:annotatedSource rdf:resource="http://purl.obolibrary.org/obo/VTO_0033663"/>
        <owl:annotatedProperty rdf:resource="http://www.geneontology.org/formats/oboInOwl#hasRelatedSynonym"/>
        <owl:annotatedTarget rdf:datatype="http://www.w3.org/2001/XMLSchema#string">Esox osseus</owl:annotatedTarget>
        <oboInOwl:hasDbXref rdf:datatype="http://www.w3.org/2001/XMLSchema#string">CASSPC:9829</oboInOwl:hasDbXref>
    </owl:Axiom>
    <owl:Axiom>
        <owl:annotatedSource rdf:resource="http://purl.obolibrary.org/obo/VTO_0033663"/>
        <owl:annotatedProperty rdf:resource="http://www.geneontology.org/formats/oboInOwl#hasRelatedSynonym"/>
        <owl:annotatedTarget rdf:datatype="http://www.w3.org/2001/XMLSchema#string">Esox osseus</owl:annotatedTarget>
        <oboInOwl:hasDbXref rdf:datatype="http://www.w3.org/2001/XMLSchema#string">NCBITaxon:34771</oboInOwl:hasDbXref>
    </owl:Axiom>
    <owl:Axiom>
        <owl:annotatedSource rdf:resource="http://purl.obolibrary.org/obo/VTO_0033663"/>
        <owl:annotatedProperty rdf:resource="http://www.geneontology.org/formats/oboInOwl#hasRelatedSynonym"/>
        <owl:annotatedTarget rdf:datatype="http://www.w3.org/2001/XMLSchema#string">Esox viridis</owl:annotatedTarget>
        <oboInOwl:hasDbXref rdf:datatype="http://www.w3.org/2001/XMLSchema#string">CASSPC:9830</oboInOwl:hasDbXref>
    </owl:Axiom>
    <owl:Axiom>
        <owl:annotatedSource rdf:resource="http://purl.obolibrary.org/obo/VTO_0033663"/>
        <owl:annotatedProperty rdf:resource="http://www.geneontology.org/formats/oboInOwl#hasRelatedSynonym"/>
        <owl:annotatedTarget rdf:datatype="http://www.w3.org/2001/XMLSchema#string">Lepidosteus ayresii</owl:annotatedTarget>
        <oboInOwl:hasDbXref rdf:datatype="http://www.w3.org/2001/XMLSchema#string">CASSPC:9849</oboInOwl:hasDbXref>
    </owl:Axiom>
    <owl:Axiom>
        <owl:annotatedSource rdf:resource="http://purl.obolibrary.org/obo/VTO_0033663"/>
        <owl:annotatedProperty rdf:resource="http://www.geneontology.org/formats/oboInOwl#hasRelatedSynonym"/>
        <owl:annotatedTarget rdf:datatype="http://www.w3.org/2001/XMLSchema#string">Lepidosteus bison</owl:annotatedTarget>
        <oboInOwl:hasDbXref rdf:datatype="http://www.w3.org/2001/XMLSchema#string">CASSPC:9839</oboInOwl:hasDbXref>
    </owl:Axiom>
    <owl:Axiom>
        <owl:annotatedSource rdf:resource="http://purl.obolibrary.org/obo/VTO_0033663"/>
        <owl:annotatedProperty rdf:resource="http://www.geneontology.org/formats/oboInOwl#hasRelatedSynonym"/>
        <owl:annotatedTarget rdf:datatype="http://www.w3.org/2001/XMLSchema#string">Lepidosteus clintonii</owl:annotatedTarget>
        <oboInOwl:hasDbXref rdf:datatype="http://www.w3.org/2001/XMLSchema#string">CASSPC:9854</oboInOwl:hasDbXref>
    </owl:Axiom>
    <owl:Axiom>
        <owl:annotatedSource rdf:resource="http://purl.obolibrary.org/obo/VTO_0033663"/>
        <owl:annotatedProperty rdf:resource="http://www.geneontology.org/formats/oboInOwl#hasRelatedSynonym"/>
        <owl:annotatedTarget rdf:datatype="http://www.w3.org/2001/XMLSchema#string">Lepidosteus copei</owl:annotatedTarget>
        <oboInOwl:hasDbXref rdf:datatype="http://www.w3.org/2001/XMLSchema#string">CASSPC:9850</oboInOwl:hasDbXref>
    </owl:Axiom>
    <owl:Axiom>
        <owl:annotatedSource rdf:resource="http://purl.obolibrary.org/obo/VTO_0033663"/>
        <owl:annotatedProperty rdf:resource="http://www.geneontology.org/formats/oboInOwl#hasRelatedSynonym"/>
        <owl:annotatedTarget rdf:datatype="http://www.w3.org/2001/XMLSchema#string">Lepidosteus crassus</owl:annotatedTarget>
        <oboInOwl:hasDbXref rdf:datatype="http://www.w3.org/2001/XMLSchema#string">CASSPC:9844</oboInOwl:hasDbXref>
    </owl:Axiom>
    <owl:Axiom>
        <owl:annotatedSource rdf:resource="http://purl.obolibrary.org/obo/VTO_0033663"/>
        <owl:annotatedProperty rdf:resource="http://www.geneontology.org/formats/oboInOwl#hasRelatedSynonym"/>
        <owl:annotatedTarget rdf:datatype="http://www.w3.org/2001/XMLSchema#string">Lepidosteus elisabeth</owl:annotatedTarget>
        <oboInOwl:hasDbXref rdf:datatype="http://www.w3.org/2001/XMLSchema#string">CASSPC:9852</oboInOwl:hasDbXref>
    </owl:Axiom>
    <owl:Axiom>
        <owl:annotatedSource rdf:resource="http://purl.obolibrary.org/obo/VTO_0033663"/>
        <owl:annotatedProperty rdf:resource="http://www.geneontology.org/formats/oboInOwl#hasRelatedSynonym"/>
        <owl:annotatedTarget rdf:datatype="http://www.w3.org/2001/XMLSchema#string">Lepidosteus harlani</owl:annotatedTarget>
        <oboInOwl:hasDbXref rdf:datatype="http://www.w3.org/2001/XMLSchema#string">CASSPC:9847</oboInOwl:hasDbXref>
    </owl:Axiom>
    <owl:Axiom>
        <owl:annotatedSource rdf:resource="http://purl.obolibrary.org/obo/VTO_0033663"/>
        <owl:annotatedProperty rdf:resource="http://www.geneontology.org/formats/oboInOwl#hasRelatedSynonym"/>
        <owl:annotatedTarget rdf:datatype="http://www.w3.org/2001/XMLSchema#string">Lepidosteus horatii</owl:annotatedTarget>
        <oboInOwl:hasDbXref rdf:datatype="http://www.w3.org/2001/XMLSchema#string">CASSPC:9857</oboInOwl:hasDbXref>
    </owl:Axiom>
    <owl:Axiom>
        <owl:annotatedSource rdf:resource="http://purl.obolibrary.org/obo/VTO_0033663"/>
        <owl:annotatedProperty rdf:resource="http://www.geneontology.org/formats/oboInOwl#hasRelatedSynonym"/>
        <owl:annotatedTarget rdf:datatype="http://www.w3.org/2001/XMLSchema#string">Lepidosteus lamarii</owl:annotatedTarget>
        <oboInOwl:hasDbXref rdf:datatype="http://www.w3.org/2001/XMLSchema#string">CASSPC:9853</oboInOwl:hasDbXref>
    </owl:Axiom>
    <owl:Axiom>
        <owl:annotatedSource rdf:resource="http://purl.obolibrary.org/obo/VTO_0033663"/>
        <owl:annotatedProperty rdf:resource="http://www.geneontology.org/formats/oboInOwl#hasRelatedSynonym"/>
        <owl:annotatedTarget rdf:datatype="http://www.w3.org/2001/XMLSchema#string">Lepidosteus leptorhynchus</owl:annotatedTarget>
        <oboInOwl:hasDbXref rdf:datatype="http://www.w3.org/2001/XMLSchema#string">CASSPC:9842</oboInOwl:hasDbXref>
    </owl:Axiom>
    <owl:Axiom>
        <owl:annotatedSource rdf:resource="http://purl.obolibrary.org/obo/VTO_0033663"/>
        <owl:annotatedProperty rdf:resource="http://www.geneontology.org/formats/oboInOwl#hasRelatedSynonym"/>
        <owl:annotatedTarget rdf:datatype="http://www.w3.org/2001/XMLSchema#string">Lepidosteus lesueurii</owl:annotatedTarget>
        <oboInOwl:hasDbXref rdf:datatype="http://www.w3.org/2001/XMLSchema#string">CASSPC:9851</oboInOwl:hasDbXref>
    </owl:Axiom>
    <owl:Axiom>
        <owl:annotatedSource rdf:resource="http://purl.obolibrary.org/obo/VTO_0033663"/>
        <owl:annotatedProperty rdf:resource="http://www.geneontology.org/formats/oboInOwl#hasRelatedSynonym"/>
        <owl:annotatedTarget rdf:datatype="http://www.w3.org/2001/XMLSchema#string">Lepidosteus louisianensis</owl:annotatedTarget>
        <oboInOwl:hasDbXref rdf:datatype="http://www.w3.org/2001/XMLSchema#string">CASSPC:9859</oboInOwl:hasDbXref>
    </owl:Axiom>
    <owl:Axiom>
        <owl:annotatedSource rdf:resource="http://purl.obolibrary.org/obo/VTO_0033663"/>
        <owl:annotatedProperty rdf:resource="http://www.geneontology.org/formats/oboInOwl#hasRelatedSynonym"/>
        <owl:annotatedTarget rdf:datatype="http://www.w3.org/2001/XMLSchema#string">Lepidosteus milberti</owl:annotatedTarget>
        <oboInOwl:hasDbXref rdf:datatype="http://www.w3.org/2001/XMLSchema#string">CASSPC:27551</oboInOwl:hasDbXref>
    </owl:Axiom>
    <owl:Axiom>
        <owl:annotatedSource rdf:resource="http://purl.obolibrary.org/obo/VTO_0033663"/>
        <owl:annotatedProperty rdf:resource="http://www.geneontology.org/formats/oboInOwl#hasRelatedSynonym"/>
        <owl:annotatedTarget rdf:datatype="http://www.w3.org/2001/XMLSchema#string">Lepidosteus otarius</owl:annotatedTarget>
        <oboInOwl:hasDbXref rdf:datatype="http://www.w3.org/2001/XMLSchema#string">CASSPC:9843</oboInOwl:hasDbXref>
    </owl:Axiom>
    <owl:Axiom>
        <owl:annotatedSource rdf:resource="http://purl.obolibrary.org/obo/VTO_0033663"/>
        <owl:annotatedProperty rdf:resource="http://www.geneontology.org/formats/oboInOwl#hasRelatedSynonym"/>
        <owl:annotatedTarget rdf:datatype="http://www.w3.org/2001/XMLSchema#string">Lepidosteus piquotianus</owl:annotatedTarget>
        <oboInOwl:hasDbXref rdf:datatype="http://www.w3.org/2001/XMLSchema#string">CASSPC:9856</oboInOwl:hasDbXref>
    </owl:Axiom>
    <owl:Axiom>
        <owl:annotatedSource rdf:resource="http://purl.obolibrary.org/obo/VTO_0033663"/>
        <owl:annotatedProperty rdf:resource="http://www.geneontology.org/formats/oboInOwl#hasRelatedSynonym"/>
        <owl:annotatedTarget rdf:datatype="http://www.w3.org/2001/XMLSchema#string">Lepidosteus rostratus</owl:annotatedTarget>
        <oboInOwl:hasDbXref rdf:datatype="http://www.w3.org/2001/XMLSchema#string">CASSPC:9838</oboInOwl:hasDbXref>
    </owl:Axiom>
    <owl:Axiom>
        <owl:annotatedSource rdf:resource="http://purl.obolibrary.org/obo/VTO_0033663"/>
        <owl:annotatedProperty rdf:resource="http://www.geneontology.org/formats/oboInOwl#hasRelatedSynonym"/>
        <owl:annotatedTarget rdf:datatype="http://www.w3.org/2001/XMLSchema#string">Lepidosteus smithii</owl:annotatedTarget>
        <oboInOwl:hasDbXref rdf:datatype="http://www.w3.org/2001/XMLSchema#string">CASSPC:9848</oboInOwl:hasDbXref>
    </owl:Axiom>
    <owl:Axiom>
        <owl:annotatedSource rdf:resource="http://purl.obolibrary.org/obo/VTO_0033663"/>
        <owl:annotatedProperty rdf:resource="http://www.geneontology.org/formats/oboInOwl#hasRelatedSynonym"/>
        <owl:annotatedTarget rdf:datatype="http://www.w3.org/2001/XMLSchema#string">Lepidosteus thompsonii</owl:annotatedTarget>
        <oboInOwl:hasDbXref rdf:datatype="http://www.w3.org/2001/XMLSchema#string">CASSPC:9858</oboInOwl:hasDbXref>
    </owl:Axiom>
    <owl:Axiom>
        <owl:annotatedSource rdf:resource="http://purl.obolibrary.org/obo/VTO_0033663"/>
        <owl:annotatedProperty rdf:resource="http://www.geneontology.org/formats/oboInOwl#hasRelatedSynonym"/>
        <owl:annotatedTarget rdf:datatype="http://www.w3.org/2001/XMLSchema#string">Lepidosteus troostii</owl:annotatedTarget>
        <oboInOwl:hasDbXref rdf:datatype="http://www.w3.org/2001/XMLSchema#string">CASSPC:9855</oboInOwl:hasDbXref>
    </owl:Axiom>
    <owl:Axiom>
        <owl:annotatedSource rdf:resource="http://purl.obolibrary.org/obo/VTO_0033663"/>
        <owl:annotatedProperty rdf:resource="http://www.geneontology.org/formats/oboInOwl#hasRelatedSynonym"/>
        <owl:annotatedTarget rdf:datatype="http://www.w3.org/2001/XMLSchema#string">Lepisosteus gavial</owl:annotatedTarget>
        <oboInOwl:hasDbXref rdf:datatype="http://www.w3.org/2001/XMLSchema#string">CASSPC:9866</oboInOwl:hasDbXref>
    </owl:Axiom>
    <owl:Axiom>
        <owl:annotatedSource rdf:resource="http://purl.obolibrary.org/obo/VTO_0033663"/>
        <owl:annotatedProperty rdf:resource="http://www.geneontology.org/formats/oboInOwl#hasRelatedSynonym"/>
        <owl:annotatedTarget rdf:datatype="http://www.w3.org/2001/XMLSchema#string">Lepisosteus gracilis</owl:annotatedTarget>
        <oboInOwl:hasDbXref rdf:datatype="http://www.w3.org/2001/XMLSchema#string">CASSPC:27554</oboInOwl:hasDbXref>
    </owl:Axiom>
    <owl:Axiom>
        <owl:annotatedSource rdf:resource="http://purl.obolibrary.org/obo/VTO_0033663"/>
        <owl:annotatedProperty rdf:resource="http://www.geneontology.org/formats/oboInOwl#hasRelatedSynonym"/>
        <owl:annotatedTarget rdf:datatype="http://www.w3.org/2001/XMLSchema#string">Lepisosteus huronensis</owl:annotatedTarget>
        <oboInOwl:hasDbXref rdf:datatype="http://www.w3.org/2001/XMLSchema#string">CASSPC:9837</oboInOwl:hasDbXref>
    </owl:Axiom>
    <owl:Axiom>
        <owl:annotatedSource rdf:resource="http://purl.obolibrary.org/obo/VTO_0033663"/>
        <owl:annotatedProperty rdf:resource="http://www.geneontology.org/formats/oboInOwl#hasRelatedSynonym"/>
        <owl:annotatedTarget rdf:datatype="http://www.w3.org/2001/XMLSchema#string">Lepisosteus lineatus</owl:annotatedTarget>
        <oboInOwl:hasDbXref rdf:datatype="http://www.w3.org/2001/XMLSchema#string">CASSPC:9840</oboInOwl:hasDbXref>
    </owl:Axiom>
    <owl:Axiom>
        <owl:annotatedSource rdf:resource="http://purl.obolibrary.org/obo/VTO_0033663"/>
        <owl:annotatedProperty rdf:resource="http://www.geneontology.org/formats/oboInOwl#hasRelatedSynonym"/>
        <owl:annotatedTarget rdf:datatype="http://www.w3.org/2001/XMLSchema#string">Lepisosteus longirostris</owl:annotatedTarget>
        <oboInOwl:hasDbXref rdf:datatype="http://www.w3.org/2001/XMLSchema#string">CASSPC:9833</oboInOwl:hasDbXref>
    </owl:Axiom>
    <owl:Axiom>
        <owl:annotatedSource rdf:resource="http://purl.obolibrary.org/obo/VTO_0033663"/>
        <owl:annotatedProperty rdf:resource="http://www.geneontology.org/formats/oboInOwl#hasRelatedSynonym"/>
        <owl:annotatedTarget rdf:datatype="http://www.w3.org/2001/XMLSchema#string">Lepisosteus oxyurus</owl:annotatedTarget>
        <oboInOwl:hasDbXref rdf:datatype="http://www.w3.org/2001/XMLSchema#string">CASSPC:9832</oboInOwl:hasDbXref>
    </owl:Axiom>
    <owl:Axiom>
        <owl:annotatedSource rdf:resource="http://purl.obolibrary.org/obo/VTO_0033663"/>
        <owl:annotatedProperty rdf:resource="http://www.geneontology.org/formats/oboInOwl#hasRelatedSynonym"/>
        <owl:annotatedTarget rdf:datatype="http://www.w3.org/2001/XMLSchema#string">Lepisosteus treculii</owl:annotatedTarget>
        <oboInOwl:hasDbXref rdf:datatype="http://www.w3.org/2001/XMLSchema#string">CASSPC:9845</oboInOwl:hasDbXref>
    </owl:Axiom>
    <owl:Axiom>
        <owl:annotatedSource rdf:resource="http://purl.obolibrary.org/obo/VTO_0033663"/>
        <owl:annotatedProperty rdf:resource="http://www.geneontology.org/formats/oboInOwl#hasRelatedSynonym"/>
        <owl:annotatedTarget rdf:datatype="http://www.w3.org/2001/XMLSchema#string">Longnose gar</owl:annotatedTarget>
        <oboInOwl:hasDbXref rdf:datatype="http://www.w3.org/2001/XMLSchema#string">FISHBASE:1076</oboInOwl:hasDbXref>
        <oboInOwl:hasSynonymType rdf:resource="http://purl.obolibrary.org/obo/vto#COMMONNAME"/>
    </owl:Axiom>
    <owl:Axiom>
        <owl:annotatedSource rdf:resource="http://purl.obolibrary.org/obo/VTO_0033663"/>
        <owl:annotatedProperty rdf:resource="http://www.geneontology.org/formats/oboInOwl#hasRelatedSynonym"/>
        <owl:annotatedTarget rdf:datatype="http://www.w3.org/2001/XMLSchema#string">Macrognathus loricatus</owl:annotatedTarget>
        <oboInOwl:hasDbXref rdf:datatype="http://www.w3.org/2001/XMLSchema#string">CASSPC:9841</oboInOwl:hasDbXref>
    </owl:Axiom>
    <owl:Axiom>
        <owl:annotatedSource rdf:resource="http://purl.obolibrary.org/obo/VTO_0033663"/>
        <owl:annotatedProperty rdf:resource="http://www.geneontology.org/formats/oboInOwl#hasRelatedSynonym"/>
        <owl:annotatedTarget rdf:datatype="http://www.w3.org/2001/XMLSchema#string">Sarchirus argenteus</owl:annotatedTarget>
        <oboInOwl:hasDbXref rdf:datatype="http://www.w3.org/2001/XMLSchema#string">CASSPC:9834</oboInOwl:hasDbXref>
    </owl:Axiom>
    <owl:Axiom>
        <owl:annotatedSource rdf:resource="http://purl.obolibrary.org/obo/VTO_0033663"/>
        <owl:annotatedProperty rdf:resource="http://www.geneontology.org/formats/oboInOwl#hasRelatedSynonym"/>
        <owl:annotatedTarget rdf:datatype="http://www.w3.org/2001/XMLSchema#string">Sarchirus vittatus</owl:annotatedTarget>
        <oboInOwl:hasDbXref rdf:datatype="http://www.w3.org/2001/XMLSchema#string">CASSPC:9867</oboInOwl:hasDbXref>
    </owl:Axiom>
    


    <!-- http://purl.obolibrary.org/obo/VTO_0033664 -->

    <owl:Class rdf:about="http://purl.obolibrary.org/obo/VTO_0033664">
        <rdfs:subClassOf rdf:resource="http://purl.obolibrary.org/obo/VTO_0033660"/>
        <vto:has_rank rdf:resource="http://purl.obolibrary.org/obo/TAXRANK_0000006"/>
        <oboInOwl:hasDbXref rdf:datatype="http://www.w3.org/2001/XMLSchema#string">NCBITaxon:7918</oboInOwl:hasDbXref>
        <oboInOwl:hasDbXref rdf:datatype="http://www.w3.org/2001/XMLSchema#string">TTO:1009823</oboInOwl:hasDbXref>
        <oboInOwl:hasDbXref rdf:datatype="http://www.w3.org/2001/XMLSchema#string">urn:lsid:globalnames.org:index:551dcaca-4614-599f-bfd5-d127f3e4818b</oboInOwl:hasDbXref>
        <oboInOwl:hasOBONamespace rdf:datatype="http://www.w3.org/2001/XMLSchema#string">vto-namespace</oboInOwl:hasOBONamespace>
        <oboInOwl:hasRelatedSynonym rdf:datatype="http://www.w3.org/2001/XMLSchema#string">Cylindostreus productus</oboInOwl:hasRelatedSynonym>
        <oboInOwl:hasRelatedSynonym rdf:datatype="http://www.w3.org/2001/XMLSchema#string">Cylindrosteus agassizii</oboInOwl:hasRelatedSynonym>
        <oboInOwl:hasRelatedSynonym rdf:datatype="http://www.w3.org/2001/XMLSchema#string">Cylindrosteus bartonii</oboInOwl:hasRelatedSynonym>
        <oboInOwl:hasRelatedSynonym rdf:datatype="http://www.w3.org/2001/XMLSchema#string">Lepidosteus (Cylindrosteus) oculatus</oboInOwl:hasRelatedSynonym>
        <oboInOwl:hasRelatedSynonym rdf:datatype="http://www.w3.org/2001/XMLSchema#string">Spotted gar</oboInOwl:hasRelatedSynonym>
        <oboInOwl:id rdf:datatype="http://www.w3.org/2001/XMLSchema#string">VTO:0033664</oboInOwl:id>
        <rdfs:label rdf:datatype="http://www.w3.org/2001/XMLSchema#string">Lepisosteus oculatus</rdfs:label>
    </owl:Class>
    <owl:Axiom>
        <owl:annotatedSource rdf:resource="http://purl.obolibrary.org/obo/VTO_0033664"/>
        <owl:annotatedProperty rdf:resource="http://www.geneontology.org/formats/oboInOwl#hasRelatedSynonym"/>
        <owl:annotatedTarget rdf:datatype="http://www.w3.org/2001/XMLSchema#string">Cylindostreus productus</owl:annotatedTarget>
        <oboInOwl:hasDbXref rdf:datatype="http://www.w3.org/2001/XMLSchema#string">CASSPC:9825</oboInOwl:hasDbXref>
    </owl:Axiom>
    <owl:Axiom>
        <owl:annotatedSource rdf:resource="http://purl.obolibrary.org/obo/VTO_0033664"/>
        <owl:annotatedProperty rdf:resource="http://www.geneontology.org/formats/oboInOwl#hasRelatedSynonym"/>
        <owl:annotatedTarget rdf:datatype="http://www.w3.org/2001/XMLSchema#string">Cylindrosteus agassizii</owl:annotatedTarget>
        <oboInOwl:hasDbXref rdf:datatype="http://www.w3.org/2001/XMLSchema#string">CASSPC:9826</oboInOwl:hasDbXref>
    </owl:Axiom>
    <owl:Axiom>
        <owl:annotatedSource rdf:resource="http://purl.obolibrary.org/obo/VTO_0033664"/>
        <owl:annotatedProperty rdf:resource="http://www.geneontology.org/formats/oboInOwl#hasRelatedSynonym"/>
        <owl:annotatedTarget rdf:datatype="http://www.w3.org/2001/XMLSchema#string">Cylindrosteus bartonii</owl:annotatedTarget>
        <oboInOwl:hasDbXref rdf:datatype="http://www.w3.org/2001/XMLSchema#string">CASSPC:9827</oboInOwl:hasDbXref>
    </owl:Axiom>
    <owl:Axiom>
        <owl:annotatedSource rdf:resource="http://purl.obolibrary.org/obo/VTO_0033664"/>
        <owl:annotatedProperty rdf:resource="http://www.geneontology.org/formats/oboInOwl#hasRelatedSynonym"/>
        <owl:annotatedTarget rdf:datatype="http://www.w3.org/2001/XMLSchema#string">Lepidosteus (Cylindrosteus) oculatus</owl:annotatedTarget>
        <oboInOwl:hasDbXref rdf:datatype="http://www.w3.org/2001/XMLSchema#string">CASSPC:9823</oboInOwl:hasDbXref>
    </owl:Axiom>
    <owl:Axiom>
        <owl:annotatedSource rdf:resource="http://purl.obolibrary.org/obo/VTO_0033664"/>
        <owl:annotatedProperty rdf:resource="http://www.geneontology.org/formats/oboInOwl#hasRelatedSynonym"/>
        <owl:annotatedTarget rdf:datatype="http://www.w3.org/2001/XMLSchema#string">Spotted gar</owl:annotatedTarget>
        <oboInOwl:hasDbXref rdf:datatype="http://www.w3.org/2001/XMLSchema#string">FISHBASE:1075</oboInOwl:hasDbXref>
        <oboInOwl:hasSynonymType rdf:resource="http://purl.obolibrary.org/obo/vto#COMMONNAME"/>
    </owl:Axiom>
    


    <!-- http://purl.obolibrary.org/obo/VTO_0033666 -->

    <owl:Class rdf:about="http://purl.obolibrary.org/obo/VTO_0033666">
        <rdfs:subClassOf rdf:resource="http://purl.obolibrary.org/obo/VTO_0059180"/>
        <oboInOwl:hasDbXref rdf:datatype="http://www.w3.org/2001/XMLSchema#string">NCBITaxon:32443</oboInOwl:hasDbXref>
        <oboInOwl:hasDbXref rdf:datatype="http://www.w3.org/2001/XMLSchema#string">PaleoDB:133643</oboInOwl:hasDbXref>
        <oboInOwl:hasDbXref rdf:datatype="http://www.w3.org/2001/XMLSchema#string">TTO:201</oboInOwl:hasDbXref>
        <oboInOwl:hasOBONamespace rdf:datatype="http://www.w3.org/2001/XMLSchema#string">vto-namespace</oboInOwl:hasOBONamespace>
        <oboInOwl:id rdf:datatype="http://www.w3.org/2001/XMLSchema#string">VTO:0033666</oboInOwl:id>
        <rdfs:label rdf:datatype="http://www.w3.org/2001/XMLSchema#string">Teleostei</rdfs:label>
    </owl:Class>
    


    <!-- http://purl.obolibrary.org/obo/VTO_0033667 -->

    <owl:Class rdf:about="http://purl.obolibrary.org/obo/VTO_0033667">
        <rdfs:subClassOf rdf:resource="http://purl.obolibrary.org/obo/VTO_0033666"/>
        <oboInOwl:hasDbXref rdf:datatype="http://www.w3.org/2001/XMLSchema#string">NCBITaxon:31089</oboInOwl:hasDbXref>
        <oboInOwl:hasDbXref rdf:datatype="http://www.w3.org/2001/XMLSchema#string">PaleoDB:92053</oboInOwl:hasDbXref>
        <oboInOwl:hasDbXref rdf:datatype="http://www.w3.org/2001/XMLSchema#string">TTO:251</oboInOwl:hasDbXref>
        <oboInOwl:hasOBONamespace rdf:datatype="http://www.w3.org/2001/XMLSchema#string">vto-namespace</oboInOwl:hasOBONamespace>
        <oboInOwl:id rdf:datatype="http://www.w3.org/2001/XMLSchema#string">VTO:0033667</oboInOwl:id>
        <rdfs:label rdf:datatype="http://www.w3.org/2001/XMLSchema#string">Osteoglossomorpha</rdfs:label>
    </owl:Class>
    


    <!-- http://purl.obolibrary.org/obo/VTO_0033668 -->

    <owl:Class rdf:about="http://purl.obolibrary.org/obo/VTO_0033668">
        <rdfs:subClassOf rdf:resource="http://purl.obolibrary.org/obo/VTO_0033667"/>
        <vto:has_rank rdf:resource="http://purl.obolibrary.org/obo/TAXRANK_0000003"/>
        <oboInOwl:hasDbXref rdf:datatype="http://www.w3.org/2001/XMLSchema#string">NCBITaxon:41712</oboInOwl:hasDbXref>
        <oboInOwl:hasDbXref rdf:datatype="http://www.w3.org/2001/XMLSchema#string">PaleoDB:35309</oboInOwl:hasDbXref>
        <oboInOwl:hasDbXref rdf:datatype="http://www.w3.org/2001/XMLSchema#string">TTO:1290</oboInOwl:hasDbXref>
        <oboInOwl:hasOBONamespace rdf:datatype="http://www.w3.org/2001/XMLSchema#string">vto-namespace</oboInOwl:hasOBONamespace>
        <oboInOwl:hasRelatedSynonym rdf:datatype="http://www.w3.org/2001/XMLSchema#string">bony tongues</oboInOwl:hasRelatedSynonym>
        <oboInOwl:id rdf:datatype="http://www.w3.org/2001/XMLSchema#string">VTO:0033668</oboInOwl:id>
        <rdfs:label rdf:datatype="http://www.w3.org/2001/XMLSchema#string">Osteoglossiformes</rdfs:label>
    </owl:Class>
    <owl:Axiom>
        <owl:annotatedSource rdf:resource="http://purl.obolibrary.org/obo/VTO_0033668"/>
        <owl:annotatedProperty rdf:resource="http://www.geneontology.org/formats/oboInOwl#hasRelatedSynonym"/>
        <owl:annotatedTarget rdf:datatype="http://www.w3.org/2001/XMLSchema#string">bony tongues</owl:annotatedTarget>
        <oboInOwl:hasDbXref rdf:datatype="http://www.w3.org/2001/XMLSchema#string">FISHBASE:5076</oboInOwl:hasDbXref>
        <oboInOwl:hasSynonymType rdf:resource="http://purl.obolibrary.org/obo/vto#COMMONNAME"/>
    </owl:Axiom>
    


    <!-- http://purl.obolibrary.org/obo/VTO_0033902 -->

    <owl:Class rdf:about="http://purl.obolibrary.org/obo/VTO_0033902">
        <rdfs:subClassOf rdf:resource="http://purl.obolibrary.org/obo/VTO_0033668"/>
        <vto:has_rank rdf:resource="http://purl.obolibrary.org/obo/TAXRANK_0000004"/>
        <oboInOwl:hasDbXref rdf:datatype="http://www.w3.org/2001/XMLSchema#string">NCBITaxon:27723</oboInOwl:hasDbXref>
        <oboInOwl:hasDbXref rdf:datatype="http://www.w3.org/2001/XMLSchema#string">PaleoDB:53976</oboInOwl:hasDbXref>
        <oboInOwl:hasDbXref rdf:datatype="http://www.w3.org/2001/XMLSchema#string">TTO:10370</oboInOwl:hasDbXref>
        <oboInOwl:hasOBONamespace rdf:datatype="http://www.w3.org/2001/XMLSchema#string">vto-namespace</oboInOwl:hasOBONamespace>
        <oboInOwl:hasRelatedSynonym rdf:datatype="http://www.w3.org/2001/XMLSchema#string">Arowanas</oboInOwl:hasRelatedSynonym>
        <oboInOwl:id rdf:datatype="http://www.w3.org/2001/XMLSchema#string">VTO:0033902</oboInOwl:id>
        <rdfs:label rdf:datatype="http://www.w3.org/2001/XMLSchema#string">Osteoglossidae</rdfs:label>
    </owl:Class>
    <owl:Axiom>
        <owl:annotatedSource rdf:resource="http://purl.obolibrary.org/obo/VTO_0033902"/>
        <owl:annotatedProperty rdf:resource="http://www.geneontology.org/formats/oboInOwl#hasRelatedSynonym"/>
        <owl:annotatedTarget rdf:datatype="http://www.w3.org/2001/XMLSchema#string">Arowanas</owl:annotatedTarget>
        <oboInOwl:hasDbXref rdf:datatype="http://www.w3.org/2001/XMLSchema#string">FISHBASE:6357</oboInOwl:hasDbXref>
        <oboInOwl:hasSynonymType rdf:resource="http://purl.obolibrary.org/obo/vto#COMMONNAME"/>
    </owl:Axiom>
    


    <!-- http://purl.obolibrary.org/obo/VTO_0033926 -->

    <owl:Class rdf:about="http://purl.obolibrary.org/obo/VTO_0033926">
        <rdfs:subClassOf rdf:resource="http://purl.obolibrary.org/obo/VTO_0033666"/>
        <oboInOwl:hasDbXref rdf:datatype="http://www.w3.org/2001/XMLSchema#string">NCBITaxon:32521</oboInOwl:hasDbXref>
        <oboInOwl:hasDbXref rdf:datatype="http://www.w3.org/2001/XMLSchema#string">PaleoDB:218977</oboInOwl:hasDbXref>
        <oboInOwl:hasDbXref rdf:datatype="http://www.w3.org/2001/XMLSchema#string">TTO:252</oboInOwl:hasDbXref>
        <oboInOwl:hasOBONamespace rdf:datatype="http://www.w3.org/2001/XMLSchema#string">vto-namespace</oboInOwl:hasOBONamespace>
        <oboInOwl:id rdf:datatype="http://www.w3.org/2001/XMLSchema#string">VTO:0033926</oboInOwl:id>
        <rdfs:label rdf:datatype="http://www.w3.org/2001/XMLSchema#string">Elopomorpha</rdfs:label>
    </owl:Class>
    


    <!-- http://purl.obolibrary.org/obo/VTO_0034001 -->

    <owl:Class rdf:about="http://purl.obolibrary.org/obo/VTO_0034001">
        <rdfs:subClassOf rdf:resource="http://purl.obolibrary.org/obo/VTO_0033926"/>
        <vto:has_rank rdf:resource="http://purl.obolibrary.org/obo/TAXRANK_0000003"/>
        <oboInOwl:hasDbXref rdf:datatype="http://www.w3.org/2001/XMLSchema#string">NCBITaxon:7933</oboInOwl:hasDbXref>
        <oboInOwl:hasDbXref rdf:datatype="http://www.w3.org/2001/XMLSchema#string">PaleoDB:35343</oboInOwl:hasDbXref>
        <oboInOwl:hasDbXref rdf:datatype="http://www.w3.org/2001/XMLSchema#string">TTO:1320</oboInOwl:hasDbXref>
        <oboInOwl:hasOBONamespace rdf:datatype="http://www.w3.org/2001/XMLSchema#string">vto-namespace</oboInOwl:hasOBONamespace>
        <oboInOwl:hasRelatedSynonym rdf:datatype="http://www.w3.org/2001/XMLSchema#string">Apodes</oboInOwl:hasRelatedSynonym>
        <oboInOwl:hasRelatedSynonym rdf:datatype="http://www.w3.org/2001/XMLSchema#string">eels and morays</oboInOwl:hasRelatedSynonym>
        <oboInOwl:id rdf:datatype="http://www.w3.org/2001/XMLSchema#string">VTO:0034001</oboInOwl:id>
        <rdfs:label rdf:datatype="http://www.w3.org/2001/XMLSchema#string">Anguilliformes</rdfs:label>
    </owl:Class>
    <owl:Axiom>
        <owl:annotatedSource rdf:resource="http://purl.obolibrary.org/obo/VTO_0034001"/>
        <owl:annotatedProperty rdf:resource="http://www.geneontology.org/formats/oboInOwl#hasRelatedSynonym"/>
        <owl:annotatedTarget rdf:datatype="http://www.w3.org/2001/XMLSchema#string">Apodes</owl:annotatedTarget>
        <oboInOwl:hasDbXref rdf:datatype="http://www.w3.org/2001/XMLSchema#string">PaleoDB:106737</oboInOwl:hasDbXref>
    </owl:Axiom>
    <owl:Axiom>
        <owl:annotatedSource rdf:resource="http://purl.obolibrary.org/obo/VTO_0034001"/>
        <owl:annotatedProperty rdf:resource="http://www.geneontology.org/formats/oboInOwl#hasRelatedSynonym"/>
        <owl:annotatedTarget rdf:datatype="http://www.w3.org/2001/XMLSchema#string">eels and morays</owl:annotatedTarget>
        <oboInOwl:hasDbXref rdf:datatype="http://www.w3.org/2001/XMLSchema#string">FISHBASE:61211</oboInOwl:hasDbXref>
        <oboInOwl:hasSynonymType rdf:resource="http://purl.obolibrary.org/obo/vto#COMMONNAME"/>
    </owl:Axiom>
    


    <!-- http://purl.obolibrary.org/obo/VTO_0041706 -->

    <owl:Class rdf:about="http://purl.obolibrary.org/obo/VTO_0041706">
        <rdfs:subClassOf rdf:resource="http://purl.obolibrary.org/obo/VTO_0033666"/>
        <oboInOwl:hasDbXref rdf:datatype="http://www.w3.org/2001/XMLSchema#string">NCBITaxon:32447</oboInOwl:hasDbXref>
        <oboInOwl:hasDbXref rdf:datatype="http://www.w3.org/2001/XMLSchema#string">TTO:254</oboInOwl:hasDbXref>
        <oboInOwl:hasOBONamespace rdf:datatype="http://www.w3.org/2001/XMLSchema#string">vto-namespace</oboInOwl:hasOBONamespace>
        <oboInOwl:id rdf:datatype="http://www.w3.org/2001/XMLSchema#string">VTO:0041706</oboInOwl:id>
        <rdfs:label rdf:datatype="http://www.w3.org/2001/XMLSchema#string">Euteleostei</rdfs:label>
    </owl:Class>
    


    <!-- http://purl.obolibrary.org/obo/VTO_0041708 -->

    <owl:Class rdf:about="http://purl.obolibrary.org/obo/VTO_0041708">
        <rdfs:subClassOf rdf:resource="http://purl.obolibrary.org/obo/VTO_0041706"/>
        <oboInOwl:hasDbXref rdf:datatype="http://www.w3.org/2001/XMLSchema#string">NCBITaxon:123365</oboInOwl:hasDbXref>
        <oboInOwl:hasDbXref rdf:datatype="http://www.w3.org/2001/XMLSchema#string">PaleoDB:220144</oboInOwl:hasDbXref>
        <oboInOwl:hasDbXref rdf:datatype="http://www.w3.org/2001/XMLSchema#string">TTO:304</oboInOwl:hasDbXref>
        <oboInOwl:hasOBONamespace rdf:datatype="http://www.w3.org/2001/XMLSchema#string">vto-namespace</oboInOwl:hasOBONamespace>
        <oboInOwl:id rdf:datatype="http://www.w3.org/2001/XMLSchema#string">VTO:0041708</oboInOwl:id>
        <rdfs:label rdf:datatype="http://www.w3.org/2001/XMLSchema#string">Neoteleostei</rdfs:label>
    </owl:Class>
    


    <!-- http://purl.obolibrary.org/obo/VTO_0041711 -->

    <owl:Class rdf:about="http://purl.obolibrary.org/obo/VTO_0041711">
        <rdfs:subClassOf rdf:resource="http://purl.obolibrary.org/obo/VTO_0041708"/>
        <oboInOwl:hasDbXref rdf:datatype="http://www.w3.org/2001/XMLSchema#string">NCBITaxon:123368</oboInOwl:hasDbXref>
        <oboInOwl:hasDbXref rdf:datatype="http://www.w3.org/2001/XMLSchema#string">PaleoDB:155240</oboInOwl:hasDbXref>
        <oboInOwl:hasDbXref rdf:datatype="http://www.w3.org/2001/XMLSchema#string">TTO:357</oboInOwl:hasDbXref>
        <oboInOwl:hasOBONamespace rdf:datatype="http://www.w3.org/2001/XMLSchema#string">vto-namespace</oboInOwl:hasOBONamespace>
        <oboInOwl:id rdf:datatype="http://www.w3.org/2001/XMLSchema#string">VTO:0041711</oboInOwl:id>
        <rdfs:label rdf:datatype="http://www.w3.org/2001/XMLSchema#string">Acanthomorpha</rdfs:label>
    </owl:Class>
    


    <!-- http://purl.obolibrary.org/obo/VTO_0041727 -->

    <owl:Class rdf:about="http://purl.obolibrary.org/obo/VTO_0041727">
        <rdfs:subClassOf rdf:resource="http://purl.obolibrary.org/obo/VTO_0041711"/>
        <oboInOwl:hasDbXref rdf:datatype="http://www.w3.org/2001/XMLSchema#string">NCBITaxon:32455</oboInOwl:hasDbXref>
        <oboInOwl:hasDbXref rdf:datatype="http://www.w3.org/2001/XMLSchema#string">PaleoDB:92073</oboInOwl:hasDbXref>
        <oboInOwl:hasDbXref rdf:datatype="http://www.w3.org/2001/XMLSchema#string">TTO:401</oboInOwl:hasDbXref>
        <oboInOwl:hasOBONamespace rdf:datatype="http://www.w3.org/2001/XMLSchema#string">vto-namespace</oboInOwl:hasOBONamespace>
        <oboInOwl:id rdf:datatype="http://www.w3.org/2001/XMLSchema#string">VTO:0041727</oboInOwl:id>
        <rdfs:label rdf:datatype="http://www.w3.org/2001/XMLSchema#string">Acanthopterygii</rdfs:label>
    </owl:Class>
    


    <!-- http://purl.obolibrary.org/obo/VTO_0041824 -->

    <owl:Class rdf:about="http://purl.obolibrary.org/obo/VTO_0041824">
        <rdfs:subClassOf rdf:resource="http://purl.obolibrary.org/obo/VTO_0041727"/>
        <oboInOwl:hasDbXref rdf:datatype="http://www.w3.org/2001/XMLSchema#string">NCBITaxon:32485</oboInOwl:hasDbXref>
        <oboInOwl:hasDbXref rdf:datatype="http://www.w3.org/2001/XMLSchema#string">TTO:411</oboInOwl:hasDbXref>
        <oboInOwl:hasOBONamespace rdf:datatype="http://www.w3.org/2001/XMLSchema#string">vto-namespace</oboInOwl:hasOBONamespace>
        <oboInOwl:id rdf:datatype="http://www.w3.org/2001/XMLSchema#string">VTO:0041824</oboInOwl:id>
        <rdfs:label rdf:datatype="http://www.w3.org/2001/XMLSchema#string">Percomorpha</rdfs:label>
    </owl:Class>
    


    <!-- http://purl.obolibrary.org/obo/VTO_0042306 -->

    <owl:Class rdf:about="http://purl.obolibrary.org/obo/VTO_0042306">
        <rdfs:subClassOf rdf:resource="http://purl.obolibrary.org/obo/VTO_0041824"/>
        <vto:has_rank rdf:resource="http://purl.obolibrary.org/obo/TAXRANK_0000003"/>
        <oboInOwl:hasDbXref rdf:datatype="http://www.w3.org/2001/XMLSchema#string">NCBITaxon:8111</oboInOwl:hasDbXref>
        <oboInOwl:hasDbXref rdf:datatype="http://www.w3.org/2001/XMLSchema#string">PaleoDB:35920</oboInOwl:hasDbXref>
        <oboInOwl:hasDbXref rdf:datatype="http://www.w3.org/2001/XMLSchema#string">TTO:1630</oboInOwl:hasDbXref>
        <oboInOwl:hasOBONamespace rdf:datatype="http://www.w3.org/2001/XMLSchema#string">vto-namespace</oboInOwl:hasOBONamespace>
        <oboInOwl:hasRelatedSynonym rdf:datatype="http://www.w3.org/2001/XMLSchema#string">perch-likes</oboInOwl:hasRelatedSynonym>
        <oboInOwl:id rdf:datatype="http://www.w3.org/2001/XMLSchema#string">VTO:0042306</oboInOwl:id>
        <rdfs:label rdf:datatype="http://www.w3.org/2001/XMLSchema#string">Perciformes</rdfs:label>
    </owl:Class>
    <owl:Axiom>
        <owl:annotatedSource rdf:resource="http://purl.obolibrary.org/obo/VTO_0042306"/>
        <owl:annotatedProperty rdf:resource="http://www.geneontology.org/formats/oboInOwl#hasRelatedSynonym"/>
        <owl:annotatedTarget rdf:datatype="http://www.w3.org/2001/XMLSchema#string">perch-likes</owl:annotatedTarget>
        <oboInOwl:hasDbXref rdf:datatype="http://www.w3.org/2001/XMLSchema#string">FISHBASE:3584</oboInOwl:hasDbXref>
        <oboInOwl:hasSynonymType rdf:resource="http://purl.obolibrary.org/obo/vto#COMMONNAME"/>
    </owl:Axiom>
    


    <!-- http://purl.obolibrary.org/obo/VTO_0046300 -->

    <owl:Class rdf:about="http://purl.obolibrary.org/obo/VTO_0046300">
        <rdfs:subClassOf rdf:resource="http://purl.obolibrary.org/obo/VTO_0042306"/>
        <vto:has_rank rdf:resource="http://purl.obolibrary.org/obo/TAXRANK_0000004"/>
        <oboInOwl:hasDbXref rdf:datatype="http://www.w3.org/2001/XMLSchema#string">NCBITaxon:30850</oboInOwl:hasDbXref>
        <oboInOwl:hasDbXref rdf:datatype="http://www.w3.org/2001/XMLSchema#string">TTO:13160</oboInOwl:hasDbXref>
        <oboInOwl:hasOBONamespace rdf:datatype="http://www.w3.org/2001/XMLSchema#string">vto-namespace</oboInOwl:hasOBONamespace>
        <oboInOwl:hasRelatedSynonym rdf:datatype="http://www.w3.org/2001/XMLSchema#string">Snappers</oboInOwl:hasRelatedSynonym>
        <oboInOwl:id rdf:datatype="http://www.w3.org/2001/XMLSchema#string">VTO:0046300</oboInOwl:id>
        <rdfs:label rdf:datatype="http://www.w3.org/2001/XMLSchema#string">Lutjanidae</rdfs:label>
    </owl:Class>
    <owl:Axiom>
        <owl:annotatedSource rdf:resource="http://purl.obolibrary.org/obo/VTO_0046300"/>
        <owl:annotatedProperty rdf:resource="http://www.geneontology.org/formats/oboInOwl#hasRelatedSynonym"/>
        <owl:annotatedTarget rdf:datatype="http://www.w3.org/2001/XMLSchema#string">Snappers</owl:annotatedTarget>
        <oboInOwl:hasDbXref rdf:datatype="http://www.w3.org/2001/XMLSchema#string">FISHBASE:215</oboInOwl:hasDbXref>
        <oboInOwl:hasSynonymType rdf:resource="http://purl.obolibrary.org/obo/vto#COMMONNAME"/>
    </owl:Axiom>
    


    <!-- http://purl.obolibrary.org/obo/VTO_0046325 -->

    <owl:Class rdf:about="http://purl.obolibrary.org/obo/VTO_0046325">
        <rdfs:subClassOf rdf:resource="http://purl.obolibrary.org/obo/VTO_0046300"/>
        <vto:has_rank rdf:resource="http://purl.obolibrary.org/obo/TAXRANK_0000005"/>
        <oboInOwl:hasDbXref rdf:datatype="http://www.w3.org/2001/XMLSchema#string">NCBITaxon:40493</oboInOwl:hasDbXref>
        <oboInOwl:hasDbXref rdf:datatype="http://www.w3.org/2001/XMLSchema#string">TTO:100357</oboInOwl:hasDbXref>
        <oboInOwl:hasOBONamespace rdf:datatype="http://www.w3.org/2001/XMLSchema#string">vto-namespace</oboInOwl:hasOBONamespace>
        <oboInOwl:hasRelatedSynonym rdf:datatype="http://www.w3.org/2001/XMLSchema#string">Bennettia</oboInOwl:hasRelatedSynonym>
        <oboInOwl:hasRelatedSynonym rdf:datatype="http://www.w3.org/2001/XMLSchema#string">Diacope</oboInOwl:hasRelatedSynonym>
        <oboInOwl:hasRelatedSynonym rdf:datatype="http://www.w3.org/2001/XMLSchema#string">Evoplites</oboInOwl:hasRelatedSynonym>
        <oboInOwl:hasRelatedSynonym rdf:datatype="http://www.w3.org/2001/XMLSchema#string">Genyoroge</oboInOwl:hasRelatedSynonym>
        <oboInOwl:hasRelatedSynonym rdf:datatype="http://www.w3.org/2001/XMLSchema#string">Hobar</oboInOwl:hasRelatedSynonym>
        <oboInOwl:hasRelatedSynonym rdf:datatype="http://www.w3.org/2001/XMLSchema#string">Jordanichthys</oboInOwl:hasRelatedSynonym>
        <oboInOwl:hasRelatedSynonym rdf:datatype="http://www.w3.org/2001/XMLSchema#string">Loxolutjanus</oboInOwl:hasRelatedSynonym>
        <oboInOwl:hasRelatedSynonym rdf:datatype="http://www.w3.org/2001/XMLSchema#string">Lutianus</oboInOwl:hasRelatedSynonym>
        <oboInOwl:hasRelatedSynonym rdf:datatype="http://www.w3.org/2001/XMLSchema#string">Mesoprion</oboInOwl:hasRelatedSynonym>
        <oboInOwl:hasRelatedSynonym rdf:datatype="http://www.w3.org/2001/XMLSchema#string">Neomaenis</oboInOwl:hasRelatedSynonym>
        <oboInOwl:hasRelatedSynonym rdf:datatype="http://www.w3.org/2001/XMLSchema#string">Neomesoprion</oboInOwl:hasRelatedSynonym>
        <oboInOwl:hasRelatedSynonym rdf:datatype="http://www.w3.org/2001/XMLSchema#string">Parkia</oboInOwl:hasRelatedSynonym>
        <oboInOwl:hasRelatedSynonym rdf:datatype="http://www.w3.org/2001/XMLSchema#string">Percaprionodes</oboInOwl:hasRelatedSynonym>
        <oboInOwl:hasRelatedSynonym rdf:datatype="http://www.w3.org/2001/XMLSchema#string">Rabirubia</oboInOwl:hasRelatedSynonym>
        <oboInOwl:hasRelatedSynonym rdf:datatype="http://www.w3.org/2001/XMLSchema#string">Raizero</oboInOwl:hasRelatedSynonym>
        <oboInOwl:hasRelatedSynonym rdf:datatype="http://www.w3.org/2001/XMLSchema#string">Rhomboplitoides</oboInOwl:hasRelatedSynonym>
        <oboInOwl:id rdf:datatype="http://www.w3.org/2001/XMLSchema#string">VTO:0046325</oboInOwl:id>
        <rdfs:label rdf:datatype="http://www.w3.org/2001/XMLSchema#string">Lutjanus</rdfs:label>
    </owl:Class>
    <owl:Axiom>
        <owl:annotatedSource rdf:resource="http://purl.obolibrary.org/obo/VTO_0046325"/>
        <owl:annotatedProperty rdf:resource="http://www.geneontology.org/formats/oboInOwl#hasRelatedSynonym"/>
        <owl:annotatedTarget rdf:datatype="http://www.w3.org/2001/XMLSchema#string">Bennettia</owl:annotatedTarget>
        <oboInOwl:hasDbXref rdf:datatype="http://www.w3.org/2001/XMLSchema#string">CASGEN:5182</oboInOwl:hasDbXref>
    </owl:Axiom>
    <owl:Axiom>
        <owl:annotatedSource rdf:resource="http://purl.obolibrary.org/obo/VTO_0046325"/>
        <owl:annotatedProperty rdf:resource="http://www.geneontology.org/formats/oboInOwl#hasRelatedSynonym"/>
        <owl:annotatedTarget rdf:datatype="http://www.w3.org/2001/XMLSchema#string">Diacope</owl:annotatedTarget>
        <oboInOwl:hasDbXref rdf:datatype="http://www.w3.org/2001/XMLSchema#string">CASGEN:806</oboInOwl:hasDbXref>
    </owl:Axiom>
    <owl:Axiom>
        <owl:annotatedSource rdf:resource="http://purl.obolibrary.org/obo/VTO_0046325"/>
        <owl:annotatedProperty rdf:resource="http://www.geneontology.org/formats/oboInOwl#hasRelatedSynonym"/>
        <owl:annotatedTarget rdf:datatype="http://www.w3.org/2001/XMLSchema#string">Evoplites</owl:annotatedTarget>
        <oboInOwl:hasDbXref rdf:datatype="http://www.w3.org/2001/XMLSchema#string">CASGEN:3038</oboInOwl:hasDbXref>
    </owl:Axiom>
    <owl:Axiom>
        <owl:annotatedSource rdf:resource="http://purl.obolibrary.org/obo/VTO_0046325"/>
        <owl:annotatedProperty rdf:resource="http://www.geneontology.org/formats/oboInOwl#hasRelatedSynonym"/>
        <owl:annotatedTarget rdf:datatype="http://www.w3.org/2001/XMLSchema#string">Genyoroge</owl:annotatedTarget>
        <oboInOwl:hasDbXref rdf:datatype="http://www.w3.org/2001/XMLSchema#string">CASGEN:2039</oboInOwl:hasDbXref>
    </owl:Axiom>
    <owl:Axiom>
        <owl:annotatedSource rdf:resource="http://purl.obolibrary.org/obo/VTO_0046325"/>
        <owl:annotatedProperty rdf:resource="http://www.geneontology.org/formats/oboInOwl#hasRelatedSynonym"/>
        <owl:annotatedTarget rdf:datatype="http://www.w3.org/2001/XMLSchema#string">Hobar</owl:annotatedTarget>
        <oboInOwl:hasDbXref rdf:datatype="http://www.w3.org/2001/XMLSchema#string">CASGEN:458</oboInOwl:hasDbXref>
    </owl:Axiom>
    <owl:Axiom>
        <owl:annotatedSource rdf:resource="http://purl.obolibrary.org/obo/VTO_0046325"/>
        <owl:annotatedProperty rdf:resource="http://www.geneontology.org/formats/oboInOwl#hasRelatedSynonym"/>
        <owl:annotatedTarget rdf:datatype="http://www.w3.org/2001/XMLSchema#string">Jordanichthys</owl:annotatedTarget>
        <oboInOwl:hasDbXref rdf:datatype="http://www.w3.org/2001/XMLSchema#string">CASGEN:6733</oboInOwl:hasDbXref>
    </owl:Axiom>
    <owl:Axiom>
        <owl:annotatedSource rdf:resource="http://purl.obolibrary.org/obo/VTO_0046325"/>
        <owl:annotatedProperty rdf:resource="http://www.geneontology.org/formats/oboInOwl#hasRelatedSynonym"/>
        <owl:annotatedTarget rdf:datatype="http://www.w3.org/2001/XMLSchema#string">Loxolutjanus</owl:annotatedTarget>
        <oboInOwl:hasDbXref rdf:datatype="http://www.w3.org/2001/XMLSchema#string">CASGEN:6902</oboInOwl:hasDbXref>
    </owl:Axiom>
    <owl:Axiom>
        <owl:annotatedSource rdf:resource="http://purl.obolibrary.org/obo/VTO_0046325"/>
        <owl:annotatedProperty rdf:resource="http://www.geneontology.org/formats/oboInOwl#hasRelatedSynonym"/>
        <owl:annotatedTarget rdf:datatype="http://www.w3.org/2001/XMLSchema#string">Lutianus</owl:annotatedTarget>
        <oboInOwl:hasDbXref rdf:datatype="http://www.w3.org/2001/XMLSchema#string">NCBITaxon:40493</oboInOwl:hasDbXref>
    </owl:Axiom>
    <owl:Axiom>
        <owl:annotatedSource rdf:resource="http://purl.obolibrary.org/obo/VTO_0046325"/>
        <owl:annotatedProperty rdf:resource="http://www.geneontology.org/formats/oboInOwl#hasRelatedSynonym"/>
        <owl:annotatedTarget rdf:datatype="http://www.w3.org/2001/XMLSchema#string">Mesoprion</owl:annotatedTarget>
        <oboInOwl:hasDbXref rdf:datatype="http://www.w3.org/2001/XMLSchema#string">CASGEN:1115</oboInOwl:hasDbXref>
    </owl:Axiom>
    <owl:Axiom>
        <owl:annotatedSource rdf:resource="http://purl.obolibrary.org/obo/VTO_0046325"/>
        <owl:annotatedProperty rdf:resource="http://www.geneontology.org/formats/oboInOwl#hasRelatedSynonym"/>
        <owl:annotatedTarget rdf:datatype="http://www.w3.org/2001/XMLSchema#string">Neomaenis</owl:annotatedTarget>
        <oboInOwl:hasDbXref rdf:datatype="http://www.w3.org/2001/XMLSchema#string">CASGEN:2626</oboInOwl:hasDbXref>
    </owl:Axiom>
    <owl:Axiom>
        <owl:annotatedSource rdf:resource="http://purl.obolibrary.org/obo/VTO_0046325"/>
        <owl:annotatedProperty rdf:resource="http://www.geneontology.org/formats/oboInOwl#hasRelatedSynonym"/>
        <owl:annotatedTarget rdf:datatype="http://www.w3.org/2001/XMLSchema#string">Neomesoprion</owl:annotatedTarget>
        <oboInOwl:hasDbXref rdf:datatype="http://www.w3.org/2001/XMLSchema#string">CASGEN:3799</oboInOwl:hasDbXref>
    </owl:Axiom>
    <owl:Axiom>
        <owl:annotatedSource rdf:resource="http://purl.obolibrary.org/obo/VTO_0046325"/>
        <owl:annotatedProperty rdf:resource="http://www.geneontology.org/formats/oboInOwl#hasRelatedSynonym"/>
        <owl:annotatedTarget rdf:datatype="http://www.w3.org/2001/XMLSchema#string">Parkia</owl:annotatedTarget>
        <oboInOwl:hasDbXref rdf:datatype="http://www.w3.org/2001/XMLSchema#string">CASGEN:5183</oboInOwl:hasDbXref>
    </owl:Axiom>
    <owl:Axiom>
        <owl:annotatedSource rdf:resource="http://purl.obolibrary.org/obo/VTO_0046325"/>
        <owl:annotatedProperty rdf:resource="http://www.geneontology.org/formats/oboInOwl#hasRelatedSynonym"/>
        <owl:annotatedTarget rdf:datatype="http://www.w3.org/2001/XMLSchema#string">Percaprionodes</owl:annotatedTarget>
        <oboInOwl:hasDbXref rdf:datatype="http://www.w3.org/2001/XMLSchema#string">CASGEN:7406</oboInOwl:hasDbXref>
    </owl:Axiom>
    <owl:Axiom>
        <owl:annotatedSource rdf:resource="http://purl.obolibrary.org/obo/VTO_0046325"/>
        <owl:annotatedProperty rdf:resource="http://www.geneontology.org/formats/oboInOwl#hasRelatedSynonym"/>
        <owl:annotatedTarget rdf:datatype="http://www.w3.org/2001/XMLSchema#string">Rabirubia</owl:annotatedTarget>
        <oboInOwl:hasDbXref rdf:datatype="http://www.w3.org/2001/XMLSchema#string">CASGEN:4529</oboInOwl:hasDbXref>
    </owl:Axiom>
    <owl:Axiom>
        <owl:annotatedSource rdf:resource="http://purl.obolibrary.org/obo/VTO_0046325"/>
        <owl:annotatedProperty rdf:resource="http://www.geneontology.org/formats/oboInOwl#hasRelatedSynonym"/>
        <owl:annotatedTarget rdf:datatype="http://www.w3.org/2001/XMLSchema#string">Raizero</owl:annotatedTarget>
        <oboInOwl:hasDbXref rdf:datatype="http://www.w3.org/2001/XMLSchema#string">CASGEN:4530</oboInOwl:hasDbXref>
    </owl:Axiom>
    <owl:Axiom>
        <owl:annotatedSource rdf:resource="http://purl.obolibrary.org/obo/VTO_0046325"/>
        <owl:annotatedProperty rdf:resource="http://www.geneontology.org/formats/oboInOwl#hasRelatedSynonym"/>
        <owl:annotatedTarget rdf:datatype="http://www.w3.org/2001/XMLSchema#string">Rhomboplitoides</owl:annotatedTarget>
        <oboInOwl:hasDbXref rdf:datatype="http://www.w3.org/2001/XMLSchema#string">CASGEN:7073</oboInOwl:hasDbXref>
    </owl:Axiom>
    


    <!-- http://purl.obolibrary.org/obo/VTO_0046327 -->

    <owl:Class rdf:about="http://purl.obolibrary.org/obo/VTO_0046327">
        <rdfs:subClassOf rdf:resource="http://purl.obolibrary.org/obo/VTO_0046325"/>
        <vto:has_rank rdf:resource="http://purl.obolibrary.org/obo/TAXRANK_0000006"/>
        <oboInOwl:hasDbXref rdf:datatype="http://www.w3.org/2001/XMLSchema#string">NCBITaxon:290247</oboInOwl:hasDbXref>
        <oboInOwl:hasDbXref rdf:datatype="http://www.w3.org/2001/XMLSchema#string">TTO:1055426</oboInOwl:hasDbXref>
        <oboInOwl:hasDbXref rdf:datatype="http://www.w3.org/2001/XMLSchema#string">urn:lsid:globalnames.org:index:c2f10299-0b5c-5b2d-9c63-a491b12dcf32</oboInOwl:hasDbXref>
        <oboInOwl:hasOBONamespace rdf:datatype="http://www.w3.org/2001/XMLSchema#string">vto-namespace</oboInOwl:hasOBONamespace>
        <oboInOwl:hasRelatedSynonym rdf:datatype="http://www.w3.org/2001/XMLSchema#string">Lutjanus peru (Nichols &amp; Murphy, 1922)</oboInOwl:hasRelatedSynonym>
        <oboInOwl:hasRelatedSynonym rdf:datatype="http://www.w3.org/2001/XMLSchema#string">Neomaenis peru</oboInOwl:hasRelatedSynonym>
        <oboInOwl:hasRelatedSynonym rdf:datatype="http://www.w3.org/2001/XMLSchema#string">Pacific red snapper</oboInOwl:hasRelatedSynonym>
        <oboInOwl:id rdf:datatype="http://www.w3.org/2001/XMLSchema#string">VTO:0046327</oboInOwl:id>
        <rdfs:label rdf:datatype="http://www.w3.org/2001/XMLSchema#string">Lutjanus peru</rdfs:label>
    </owl:Class>
    <owl:Axiom>
        <owl:annotatedSource rdf:resource="http://purl.obolibrary.org/obo/VTO_0046327"/>
        <owl:annotatedProperty rdf:resource="http://www.geneontology.org/formats/oboInOwl#hasRelatedSynonym"/>
        <owl:annotatedTarget rdf:datatype="http://www.w3.org/2001/XMLSchema#string">Lutjanus peru (Nichols &amp; Murphy, 1922)</owl:annotatedTarget>
        <oboInOwl:hasDbXref rdf:datatype="http://www.w3.org/2001/XMLSchema#string">NCBITaxon:290247</oboInOwl:hasDbXref>
    </owl:Axiom>
    <owl:Axiom>
        <owl:annotatedSource rdf:resource="http://purl.obolibrary.org/obo/VTO_0046327"/>
        <owl:annotatedProperty rdf:resource="http://www.geneontology.org/formats/oboInOwl#hasRelatedSynonym"/>
        <owl:annotatedTarget rdf:datatype="http://www.w3.org/2001/XMLSchema#string">Neomaenis peru</owl:annotatedTarget>
        <oboInOwl:hasDbXref rdf:datatype="http://www.w3.org/2001/XMLSchema#string">CASSPC:55426</oboInOwl:hasDbXref>
    </owl:Axiom>
    <owl:Axiom>
        <owl:annotatedSource rdf:resource="http://purl.obolibrary.org/obo/VTO_0046327"/>
        <owl:annotatedProperty rdf:resource="http://www.geneontology.org/formats/oboInOwl#hasRelatedSynonym"/>
        <owl:annotatedTarget rdf:datatype="http://www.w3.org/2001/XMLSchema#string">Neomaenis peru</owl:annotatedTarget>
        <oboInOwl:hasDbXref rdf:datatype="http://www.w3.org/2001/XMLSchema#string">NCBITaxon:290247</oboInOwl:hasDbXref>
    </owl:Axiom>
    <owl:Axiom>
        <owl:annotatedSource rdf:resource="http://purl.obolibrary.org/obo/VTO_0046327"/>
        <owl:annotatedProperty rdf:resource="http://www.geneontology.org/formats/oboInOwl#hasRelatedSynonym"/>
        <owl:annotatedTarget rdf:datatype="http://www.w3.org/2001/XMLSchema#string">Pacific red snapper</owl:annotatedTarget>
        <oboInOwl:hasDbXref rdf:datatype="http://www.w3.org/2001/XMLSchema#string">FISHBASE:170</oboInOwl:hasDbXref>
        <oboInOwl:hasSynonymType rdf:resource="http://purl.obolibrary.org/obo/vto#COMMONNAME"/>
    </owl:Axiom>
    


    <!-- http://purl.obolibrary.org/obo/VTO_0046328 -->

    <owl:Class rdf:about="http://purl.obolibrary.org/obo/VTO_0046328">
        <rdfs:subClassOf rdf:resource="http://purl.obolibrary.org/obo/VTO_0046325"/>
        <vto:has_rank rdf:resource="http://purl.obolibrary.org/obo/TAXRANK_0000006"/>
        <oboInOwl:hasDbXref rdf:datatype="http://www.w3.org/2001/XMLSchema#string">NCBITaxon:443703</oboInOwl:hasDbXref>
        <oboInOwl:hasDbXref rdf:datatype="http://www.w3.org/2001/XMLSchema#string">TTO:1035264</oboInOwl:hasDbXref>
        <oboInOwl:hasDbXref rdf:datatype="http://www.w3.org/2001/XMLSchema#string">urn:lsid:globalnames.org:index:4a48b29a-1c1a-56f0-b006-5e772e84f8d8</oboInOwl:hasDbXref>
        <oboInOwl:hasOBONamespace rdf:datatype="http://www.w3.org/2001/XMLSchema#string">vto-namespace</oboInOwl:hasOBONamespace>
        <oboInOwl:hasRelatedSynonym rdf:datatype="http://www.w3.org/2001/XMLSchema#string">Lutianus furvicaudatus</oboInOwl:hasRelatedSynonym>
        <oboInOwl:hasRelatedSynonym rdf:datatype="http://www.w3.org/2001/XMLSchema#string">Lutjanus lemniscatus (Valenciennes, 1828)</oboInOwl:hasRelatedSynonym>
        <oboInOwl:hasRelatedSynonym rdf:datatype="http://www.w3.org/2001/XMLSchema#string">Lutjanus melanotaenia</oboInOwl:hasRelatedSynonym>
        <oboInOwl:hasRelatedSynonym rdf:datatype="http://www.w3.org/2001/XMLSchema#string">Mesoprion immaculatus</oboInOwl:hasRelatedSynonym>
        <oboInOwl:hasRelatedSynonym rdf:datatype="http://www.w3.org/2001/XMLSchema#string">Mesoprion janthinuropterus</oboInOwl:hasRelatedSynonym>
        <oboInOwl:hasRelatedSynonym rdf:datatype="http://www.w3.org/2001/XMLSchema#string">Serranus lemniscatus</oboInOwl:hasRelatedSynonym>
        <oboInOwl:hasRelatedSynonym rdf:datatype="http://www.w3.org/2001/XMLSchema#string">Yellowstreaked snapper</oboInOwl:hasRelatedSynonym>
        <oboInOwl:id rdf:datatype="http://www.w3.org/2001/XMLSchema#string">VTO:0046328</oboInOwl:id>
        <rdfs:label rdf:datatype="http://www.w3.org/2001/XMLSchema#string">Lutjanus lemniscatus</rdfs:label>
    </owl:Class>
    <owl:Axiom>
        <owl:annotatedSource rdf:resource="http://purl.obolibrary.org/obo/VTO_0046328"/>
        <owl:annotatedProperty rdf:resource="http://www.geneontology.org/formats/oboInOwl#hasRelatedSynonym"/>
        <owl:annotatedTarget rdf:datatype="http://www.w3.org/2001/XMLSchema#string">Lutianus furvicaudatus</owl:annotatedTarget>
        <oboInOwl:hasDbXref rdf:datatype="http://www.w3.org/2001/XMLSchema#string">CASSPC:21168</oboInOwl:hasDbXref>
    </owl:Axiom>
    <owl:Axiom>
        <owl:annotatedSource rdf:resource="http://purl.obolibrary.org/obo/VTO_0046328"/>
        <owl:annotatedProperty rdf:resource="http://www.geneontology.org/formats/oboInOwl#hasRelatedSynonym"/>
        <owl:annotatedTarget rdf:datatype="http://www.w3.org/2001/XMLSchema#string">Lutjanus lemniscatus (Valenciennes, 1828)</owl:annotatedTarget>
        <oboInOwl:hasDbXref rdf:datatype="http://www.w3.org/2001/XMLSchema#string">NCBITaxon:443703</oboInOwl:hasDbXref>
    </owl:Axiom>
    <owl:Axiom>
        <owl:annotatedSource rdf:resource="http://purl.obolibrary.org/obo/VTO_0046328"/>
        <owl:annotatedProperty rdf:resource="http://www.geneontology.org/formats/oboInOwl#hasRelatedSynonym"/>
        <owl:annotatedTarget rdf:datatype="http://www.w3.org/2001/XMLSchema#string">Lutjanus melanotaenia</owl:annotatedTarget>
        <oboInOwl:hasDbXref rdf:datatype="http://www.w3.org/2001/XMLSchema#string">CASSPC:35266</oboInOwl:hasDbXref>
    </owl:Axiom>
    <owl:Axiom>
        <owl:annotatedSource rdf:resource="http://purl.obolibrary.org/obo/VTO_0046328"/>
        <owl:annotatedProperty rdf:resource="http://www.geneontology.org/formats/oboInOwl#hasRelatedSynonym"/>
        <owl:annotatedTarget rdf:datatype="http://www.w3.org/2001/XMLSchema#string">Mesoprion immaculatus</owl:annotatedTarget>
        <oboInOwl:hasDbXref rdf:datatype="http://www.w3.org/2001/XMLSchema#string">CASSPC:48077</oboInOwl:hasDbXref>
    </owl:Axiom>
    <owl:Axiom>
        <owl:annotatedSource rdf:resource="http://purl.obolibrary.org/obo/VTO_0046328"/>
        <owl:annotatedProperty rdf:resource="http://www.geneontology.org/formats/oboInOwl#hasRelatedSynonym"/>
        <owl:annotatedTarget rdf:datatype="http://www.w3.org/2001/XMLSchema#string">Mesoprion janthinuropterus</owl:annotatedTarget>
        <oboInOwl:hasDbXref rdf:datatype="http://www.w3.org/2001/XMLSchema#string">CASSPC:15570</oboInOwl:hasDbXref>
    </owl:Axiom>
    <owl:Axiom>
        <owl:annotatedSource rdf:resource="http://purl.obolibrary.org/obo/VTO_0046328"/>
        <owl:annotatedProperty rdf:resource="http://www.geneontology.org/formats/oboInOwl#hasRelatedSynonym"/>
        <owl:annotatedTarget rdf:datatype="http://www.w3.org/2001/XMLSchema#string">Serranus lemniscatus</owl:annotatedTarget>
        <oboInOwl:hasDbXref rdf:datatype="http://www.w3.org/2001/XMLSchema#string">CASSPC:35264</oboInOwl:hasDbXref>
    </owl:Axiom>
    <owl:Axiom>
        <owl:annotatedSource rdf:resource="http://purl.obolibrary.org/obo/VTO_0046328"/>
        <owl:annotatedProperty rdf:resource="http://www.geneontology.org/formats/oboInOwl#hasRelatedSynonym"/>
[truncated: 1,585,000 more chars]
