# Supplementary material for: Fish Ontology framework for taxonomy-based fish recognition
Source: PeerJ. 2017 Sep 15;5:e3811. doi: 10.7717/peerj.3811 (PMC5602685; doi:10.7717/peerj.3811)
Supplement: Supplemental Information 2 — Raw data of Fish Ontology in OWL format without imported classes. [file peerj-05-3811-s002.owl]

<?xml version="1.0"?>
<rdf:RDF xmlns="https://w3id.org/dsablum/FishOntology#"
     xml:base="https://w3id.org/dsablum/FishOntology"
     xmlns:vto="http://purl.obolibrary.org/obo/vto#"
     xmlns:FishOntology="https://w3id.org/dsablum/FishOntology#"
     xmlns:ncbitaxon="http://purl.obolibrary.org/obo/ncbitaxon#"
     xmlns:rdf="http://www.w3.org/1999/02/22-rdf-syntax-ns#"
     xmlns:owl="http://www.w3.org/2002/07/owl#"
     xmlns:oboInOWL="http://www.geneontology.org/formats/oboInOWL#"
     xmlns:oboInOwl="http://www.geneontology.org/formats/oboInOwl#"
     xmlns:xml="http://www.w3.org/XML/1998/namespace"
     xmlns:xsd="http://www.w3.org/2001/XMLSchema#"
     xmlns:FO="http://mybiodiversityontologies.um.edu.my/FO.owl#"
     xmlns:rdfs="http://www.w3.org/2000/01/rdf-schema#"
     xmlns:obo="http://purl.obolibrary.org/obo/">
    <owl:Ontology rdf:about="https://w3id.org/dsablum/FishOntology">
        <owl:versionIRI rdf:resource="https://w3id.org/dsablum/FishOntology/version/1.0.0"/>
        <FO:creator xml:lang="en">Mohd Najib</FO:creator>
        <rdfs:comment xml:lang="en">This Fish Ontology is an ontology created as how the author views the fish structure following the book &quot;The Diversity of Fishes: Biology, Evolution and Ecology&quot; as the main reference, which covers one part of view on ichthyology, with an emphasis on diversity and adaptation. This ontology is created with the mindset of categorizing fish automatically based on the attributes and terms mined from the fish specimen.

Most of the basic organization from this ontology follows Nelson&apos;s research due to its synthetic and broad approach, while recognizing that Nelson&apos;s conclusions are one of many alternative interpretations of the literature, which is mostly agreed by our main references, and many fish and fisheries researchers.

Most of the classification used in this ontology is in no means completed and just following the recent classification provided by the books

For now our work focused more on two group of fish which is early jawless fish, and advanced jawed fishes. The classification from both of this group are structured following the reference.</rdfs:comment>
        <FO:contributor xml:lang="en">Sarinder Kaur</FO:contributor>
        <FO:contributor xml:lang="en">Amy Then</FO:contributor>
        <owl:versionInfo rdf:datatype="http://www.w3.org/2001/XMLSchema#string">Version 1.0.3 (Possible addition)

-Considering to add more fish study related terms in the ontology such as fish immune sytem, and Fish Locomotion and Feeding Behavior.
-Also focused on completing other classification of fish, and adding more relationships between the classes.


Version 1.0.2

-Added a lot of annotations and metadata for fish terms, and added several more subclasses for the ontology. 


Version 1.0.1

-Change  the structure and the hierarchy of a lot of classes to follow the main references. Several classes are deleted and marked as &quot;deprecated&quot; or &quot;In Review&quot; in case they might be useful later.


Version 1.0.0

-The first version of the fish ontology is created.</owl:versionInfo>
        <owl:versionInfo rdf:datatype="http://www.w3.org/2001/XMLSchema#string">Version 1.0.2 - This version are capable of classifying Jawless Fish, Early Jawed Fish and living fossil fish in the current version. Furthermore there are several classifications which are still ongoing such as Bony Fishes, Advanced Jawed Fish, Shark, Skates, and Rays.</owl:versionInfo>
        <FO:title xml:lang="en">Fish Ontology</FO:title>
        <FO:modified rdf:datatype="http://www.w3.org/2001/XMLSchema#dateTime">2017-04-11T05:26:23+00:00</FO:modified>
        <FO:description xml:lang="en">Fish Ontology is created to cater vocabulary about fish</FO:description>
    </owl:Ontology>
    


    <!-- 
    ///////////////////////////////////////////////////////////////////////////////////////
    //
    // Annotation properties
    //
    ///////////////////////////////////////////////////////////////////////////////////////
     -->

    


    <!-- http://purl.obolibrary.org/obo/created_by -->

    <owl:AnnotationProperty rdf:about="http://purl.obolibrary.org/obo/created_by"/>
    


    <!-- http://purl.obolibrary.org/obo/def -->

    <owl:AnnotationProperty rdf:about="http://purl.obolibrary.org/obo/def"/>
    


    <!-- http://purl.obolibrary.org/obo/definition -->

    <owl:AnnotationProperty rdf:about="http://purl.obolibrary.org/obo/definition"/>
    


    <!-- http://purl.obolibrary.org/obo/ncbitaxon#has_rank -->

    <owl:AnnotationProperty rdf:about="http://purl.obolibrary.org/obo/ncbitaxon#has_rank"/>
    


    <!-- http://purl.obolibrary.org/obo/vto#has_rank -->

    <owl:AnnotationProperty rdf:about="http://purl.obolibrary.org/obo/vto#has_rank"/>
    


    <!-- http://purl.obolibrary.org/obo/vto#is_extinct -->

    <owl:AnnotationProperty rdf:about="http://purl.obolibrary.org/obo/vto#is_extinct"/>
    


    <!-- http://www.geneontology.org/formats/oboInOWL#hasExactSynonym -->

    <owl:AnnotationProperty rdf:about="http://www.geneontology.org/formats/oboInOWL#hasExactSynonym"/>
    


    <!-- http://www.geneontology.org/formats/oboInOWL#xref -->

    <owl:AnnotationProperty rdf:about="http://www.geneontology.org/formats/oboInOWL#xref"/>
    


    <!-- http://www.geneontology.org/formats/oboInOwl#hasAlternativeId -->

    <owl:AnnotationProperty rdf:about="http://www.geneontology.org/formats/oboInOwl#hasAlternativeId"/>
    


    <!-- http://www.geneontology.org/formats/oboInOwl#hasDbXref -->

    <owl:AnnotationProperty rdf:about="http://www.geneontology.org/formats/oboInOwl#hasDbXref"/>
    


    <!-- http://www.geneontology.org/formats/oboInOwl#hasExactSynonym -->

    <owl:AnnotationProperty rdf:about="http://www.geneontology.org/formats/oboInOwl#hasExactSynonym"/>
    


    <!-- http://www.geneontology.org/formats/oboInOwl#hasOBONamespace -->

    <owl:AnnotationProperty rdf:about="http://www.geneontology.org/formats/oboInOwl#hasOBONamespace"/>
    


    <!-- http://www.geneontology.org/formats/oboInOwl#hasRelatedSynonym -->

    <owl:AnnotationProperty rdf:about="http://www.geneontology.org/formats/oboInOwl#hasRelatedSynonym"/>
    


    <!-- http://www.geneontology.org/formats/oboInOwl#hasSynonymType -->

    <owl:AnnotationProperty rdf:about="http://www.geneontology.org/formats/oboInOwl#hasSynonymType"/>
    


    <!-- http://www.geneontology.org/formats/oboInOwl#id -->

    <owl:AnnotationProperty rdf:about="http://www.geneontology.org/formats/oboInOwl#id"/>
    


    <!-- http://www.w3.org/2000/01/rdf-schema#comment -->

    <rdf:Description rdf:about="http://www.w3.org/2000/01/rdf-schema#comment">
        <rdfs:label xml:lang="en">rdfs:comment</rdfs:label>
    </rdf:Description>
    


    <!-- http://www.w3.org/2000/01/rdf-schema#isDefinedBy -->

    <rdf:Description rdf:about="http://www.w3.org/2000/01/rdf-schema#isDefinedBy">
        <rdfs:label xml:lang="en">rdfs:isDefinedBy</rdfs:label>
    </rdf:Description>
    


    <!-- http://www.w3.org/2000/01/rdf-schema#label -->

    <rdf:Description rdf:about="http://www.w3.org/2000/01/rdf-schema#label">
        <rdfs:label xml:lang="en">rdfs:label</rdfs:label>
    </rdf:Description>
    


    <!-- http://www.w3.org/2002/07/owl#deprecated -->

    <rdf:Description rdf:about="http://www.w3.org/2002/07/owl#deprecated">
        <rdfs:label xml:lang="en">owl:deprecated</rdfs:label>
    </rdf:Description>
    


    <!-- https://w3id.org/dsablum/FishOntology#addedBy -->

    <owl:AnnotationProperty rdf:about="https://w3id.org/dsablum/FishOntology#addedBy"/>
    


    <!-- https://w3id.org/dsablum/FishOntology#citation -->

    <owl:AnnotationProperty rdf:about="https://w3id.org/dsablum/FishOntology#citation"/>
    


    <!-- https://w3id.org/dsablum/FishOntology#commentSource -->

    <owl:AnnotationProperty rdf:about="https://w3id.org/dsablum/FishOntology#commentSource"/>
    


    <!-- https://w3id.org/dsablum/FishOntology#contributor -->

    <owl:AnnotationProperty rdf:about="https://w3id.org/dsablum/FishOntology#contributor"/>
    


    <!-- https://w3id.org/dsablum/FishOntology#creator -->

    <owl:AnnotationProperty rdf:about="https://w3id.org/dsablum/FishOntology#creator"/>
    


    <!-- https://w3id.org/dsablum/FishOntology#definition -->

    <owl:AnnotationProperty rdf:about="https://w3id.org/dsablum/FishOntology#definition"/>
    


    <!-- https://w3id.org/dsablum/FishOntology#definitionSource -->

    <owl:AnnotationProperty rdf:about="https://w3id.org/dsablum/FishOntology#definitionSource"/>
    


    <!-- https://w3id.org/dsablum/FishOntology#description -->

    <owl:AnnotationProperty rdf:about="https://w3id.org/dsablum/FishOntology#description"/>
    


    <!-- https://w3id.org/dsablum/FishOntology#has_obo_namespace -->

    <owl:AnnotationProperty rdf:about="https://w3id.org/dsablum/FishOntology#has_obo_namespace"/>
    


    <!-- https://w3id.org/dsablum/FishOntology#id -->

    <owl:AnnotationProperty rdf:about="https://w3id.org/dsablum/FishOntology#id"/>
    


    <!-- https://w3id.org/dsablum/FishOntology#is_ancient_species -->

    <owl:AnnotationProperty rdf:about="https://w3id.org/dsablum/FishOntology#is_ancient_species"/>
    


    <!-- https://w3id.org/dsablum/FishOntology#modified -->

    <owl:AnnotationProperty rdf:about="https://w3id.org/dsablum/FishOntology#modified"/>
    


    <!-- https://w3id.org/dsablum/FishOntology#status -->

    <owl:AnnotationProperty rdf:about="https://w3id.org/dsablum/FishOntology#status"/>
    


    <!-- https://w3id.org/dsablum/FishOntology#title -->

    <owl:AnnotationProperty rdf:about="https://w3id.org/dsablum/FishOntology#title"/>
    


    <!-- https://w3id.org/dsablum/FishOntology#usedIn -->

    <owl:AnnotationProperty rdf:about="https://w3id.org/dsablum/FishOntology#usedIn"/>
    


    <!-- 
    ///////////////////////////////////////////////////////////////////////////////////////
    //
    // Datatypes
    //
    ///////////////////////////////////////////////////////////////////////////////////////
     -->

    


    <!-- http://www.w3.org/1999/02/22-rdf-syntax-ns#PlainLiteral -->

    <rdf:Description rdf:about="http://www.w3.org/1999/02/22-rdf-syntax-ns#PlainLiteral">
        <rdfs:label xml:lang="en">rdf:PlainLiteral</rdfs:label>
    </rdf:Description>
    


    <!-- http://www.w3.org/2001/XMLSchema#boolean -->

    <rdf:Description rdf:about="http://www.w3.org/2001/XMLSchema#boolean">
        <rdfs:label xml:lang="en">xsd:boolean</rdfs:label>
    </rdf:Description>
    


    <!-- http://www.w3.org/2001/XMLSchema#string -->

    <rdf:Description rdf:about="http://www.w3.org/2001/XMLSchema#string">
        <rdfs:label xml:lang="en">xsd:string</rdfs:label>
    </rdf:Description>
    


    <!-- 
    ///////////////////////////////////////////////////////////////////////////////////////
    //
    // Object Properties
    //
    ///////////////////////////////////////////////////////////////////////////////////////
     -->

    


    <!-- http://www.w3.org/2002/07/owl#topObjectProperty -->

    <rdf:Description rdf:about="http://www.w3.org/2002/07/owl#topObjectProperty">
        <rdfs:label xml:lang="en">owl:topObjectProperty</rdfs:label>
    </rdf:Description>
    


    <!-- https://w3id.org/dsablum/FishOntology#FO_0000018 -->

    <owl:ObjectProperty rdf:about="https://w3id.org/dsablum/FishOntology#FO_0000018">
        <rdfs:subPropertyOf rdf:resource="http://www.w3.org/2002/07/owl#topObjectProperty"/>
        <rdf:type rdf:resource="http://www.w3.org/2002/07/owl#AsymmetricProperty"/>
        <rdf:type rdf:resource="http://www.w3.org/2002/07/owl#IrreflexiveProperty"/>
        <rdfs:domain rdf:resource="https://w3id.org/dsablum/FishOntology#FO_0000081"/>
        <rdfs:domain rdf:resource="https://w3id.org/dsablum/FishOntology#FO_0000126"/>
        <rdfs:range rdf:resource="https://w3id.org/dsablum/FishOntology#FO_0000172"/>
        <rdfs:range rdf:resource="https://w3id.org/dsablum/FishOntology#FO_0000259"/>
        <rdfs:label xml:lang="en">isCapturedBy</rdfs:label>
    </owl:ObjectProperty>
    


    <!-- https://w3id.org/dsablum/FishOntology#FO_0000049 -->

    <owl:ObjectProperty rdf:about="https://w3id.org/dsablum/FishOntology#FO_0000049">
        <rdf:type rdf:resource="http://www.w3.org/2002/07/owl#FunctionalProperty"/>
        <rdf:type rdf:resource="http://www.w3.org/2002/07/owl#InverseFunctionalProperty"/>
        <rdfs:domain rdf:resource="https://w3id.org/dsablum/FishOntology#FO_0000328"/>
        <rdfs:range rdf:resource="https://w3id.org/dsablum/FishOntology#FO_0000164"/>
        <rdfs:label xml:lang="en">hasStatus</rdfs:label>
    </owl:ObjectProperty>
    


    <!-- https://w3id.org/dsablum/FishOntology#FO_0000097 -->

    <owl:ObjectProperty rdf:about="https://w3id.org/dsablum/FishOntology#FO_0000097">
        <rdf:type rdf:resource="http://www.w3.org/2002/07/owl#FunctionalProperty"/>
        <rdf:type rdf:resource="http://www.w3.org/2002/07/owl#InverseFunctionalProperty"/>
        <rdf:type rdf:resource="http://www.w3.org/2002/07/owl#SymmetricProperty"/>
        <rdfs:domain rdf:resource="https://w3id.org/dsablum/FishOntology#FO_0000174"/>
        <rdfs:domain rdf:resource="https://w3id.org/dsablum/FishOntology#FO_0000328"/>
        <rdfs:domain rdf:resource="https://w3id.org/dsablum/FishOntology#FO_0000379"/>
        <rdfs:domain rdf:resource="https://w3id.org/dsablum/FishOntology#FO_0000424"/>
        <rdfs:range rdf:resource="https://w3id.org/dsablum/FishOntology#FO_0000279"/>
        <rdfs:label xml:lang="en">hasRank</rdfs:label>
    </owl:ObjectProperty>
    


    <!-- https://w3id.org/dsablum/FishOntology#FO_0000129 -->

    <owl:ObjectProperty rdf:about="https://w3id.org/dsablum/FishOntology#FO_0000129">
        <rdfs:label xml:lang="en">isRankFor</rdfs:label>
    </owl:ObjectProperty>
    


    <!-- https://w3id.org/dsablum/FishOntology#FO_0000158 -->

    <owl:ObjectProperty rdf:about="https://w3id.org/dsablum/FishOntology#FO_0000158">
        <rdfs:domain rdf:resource="https://w3id.org/dsablum/FishOntology#FO_0000143"/>
        <rdfs:range rdf:resource="https://w3id.org/dsablum/FishOntology#FO_0000090"/>
        <rdfs:label xml:lang="en">isCommonNamesIn</rdfs:label>
    </owl:ObjectProperty>
    


    <!-- https://w3id.org/dsablum/FishOntology#FO_0000171 -->

    <owl:ObjectProperty rdf:about="https://w3id.org/dsablum/FishOntology#FO_0000171">
        <owl:inverseOf rdf:resource="https://w3id.org/dsablum/FishOntology#FO_0000438"/>
        <rdf:type rdf:resource="http://www.w3.org/2002/07/owl#AsymmetricProperty"/>
        <rdf:type rdf:resource="http://www.w3.org/2002/07/owl#IrreflexiveProperty"/>
        <rdfs:domain rdf:resource="https://w3id.org/dsablum/FishOntology#FO_0000379"/>
        <rdfs:range rdf:resource="https://w3id.org/dsablum/FishOntology#FO_0000328"/>
        <rdfs:label xml:lang="en">isGroupFor</rdfs:label>
    </owl:ObjectProperty>
    


    <!-- https://w3id.org/dsablum/FishOntology#FO_0000235 -->

    <owl:ObjectProperty rdf:about="https://w3id.org/dsablum/FishOntology#FO_0000235">
        <rdf:type rdf:resource="http://www.w3.org/2002/07/owl#AsymmetricProperty"/>
        <rdf:type rdf:resource="http://www.w3.org/2002/07/owl#IrreflexiveProperty"/>
        <rdfs:domain rdf:resource="https://w3id.org/dsablum/FishOntology#FO_0000096"/>
        <rdfs:range rdf:resource="https://w3id.org/dsablum/FishOntology#FO_0000253"/>
        <rdfs:range rdf:resource="https://w3id.org/dsablum/FishOntology#FO_0000328"/>
        <rdfs:label xml:lang="en">isNameFor</rdfs:label>
    </owl:ObjectProperty>
    


    <!-- https://w3id.org/dsablum/FishOntology#FO_0000240 -->

    <owl:ObjectProperty rdf:about="https://w3id.org/dsablum/FishOntology#FO_0000240">
        <rdfs:label xml:lang="en">isToolsToCapture</rdfs:label>
    </owl:ObjectProperty>
    


    <!-- https://w3id.org/dsablum/FishOntology#FO_0000252 -->

    <owl:ObjectProperty rdf:about="https://w3id.org/dsablum/FishOntology#FO_0000252">
        <rdfs:label xml:lang="en">hasShape</rdfs:label>
    </owl:ObjectProperty>
    


    <!-- https://w3id.org/dsablum/FishOntology#FO_0000263 -->

    <owl:ObjectProperty rdf:about="https://w3id.org/dsablum/FishOntology#FO_0000263">
        <owl:inverseOf rdf:resource="https://w3id.org/dsablum/FishOntology#FO_0000310"/>
        <rdf:type rdf:resource="http://www.w3.org/2002/07/owl#AsymmetricProperty"/>
        <rdf:type rdf:resource="http://www.w3.org/2002/07/owl#IrreflexiveProperty"/>
        <rdfs:domain rdf:resource="https://w3id.org/dsablum/FishOntology#FO_0000379"/>
        <rdfs:range rdf:resource="https://w3id.org/dsablum/FishOntology#FO_0000424"/>
        <rdfs:label xml:lang="en">hasCharacteristic</rdfs:label>
    </owl:ObjectProperty>
    


    <!-- https://w3id.org/dsablum/FishOntology#FO_0000280 -->

    <owl:ObjectProperty rdf:about="https://w3id.org/dsablum/FishOntology#FO_0000280">
        <rdfs:label xml:lang="en">isPartOf</rdfs:label>
    </owl:ObjectProperty>
    


    <!-- https://w3id.org/dsablum/FishOntology#FO_0000310 -->

    <owl:ObjectProperty rdf:about="https://w3id.org/dsablum/FishOntology#FO_0000310">
        <rdf:type rdf:resource="http://www.w3.org/2002/07/owl#AsymmetricProperty"/>
        <rdf:type rdf:resource="http://www.w3.org/2002/07/owl#IrreflexiveProperty"/>
        <rdfs:domain rdf:resource="https://w3id.org/dsablum/FishOntology#FO_0000424"/>
        <rdfs:range rdf:resource="https://w3id.org/dsablum/FishOntology#FO_0000379"/>
        <rdfs:label xml:lang="en">isCharacteristicFor</rdfs:label>
    </owl:ObjectProperty>
    


    <!-- https://w3id.org/dsablum/FishOntology#FO_0000330 -->

    <owl:ObjectProperty rdf:about="https://w3id.org/dsablum/FishOntology#FO_0000330">
        <rdf:type rdf:resource="http://www.w3.org/2002/07/owl#FunctionalProperty"/>
        <rdfs:domain rdf:resource="https://w3id.org/dsablum/FishOntology#FO_0000328"/>
        <rdfs:range rdf:resource="https://w3id.org/dsablum/FishOntology#FO_0000232"/>
        <rdfs:label xml:lang="en">hasBodyPart</rdfs:label>
    </owl:ObjectProperty>
    


    <!-- https://w3id.org/dsablum/FishOntology#FO_0000337 -->

    <owl:ObjectProperty rdf:about="https://w3id.org/dsablum/FishOntology#FO_0000337">
        <rdf:type rdf:resource="http://www.w3.org/2002/07/owl#SymmetricProperty"/>
        <rdf:type rdf:resource="http://www.w3.org/2002/07/owl#IrreflexiveProperty"/>
        <rdfs:label xml:lang="en">isKnownAs</rdfs:label>
    </owl:ObjectProperty>
    


    <!-- https://w3id.org/dsablum/FishOntology#FO_0000343 -->

    <owl:ObjectProperty rdf:about="https://w3id.org/dsablum/FishOntology#FO_0000343">
        <rdfs:subPropertyOf rdf:resource="http://www.w3.org/2002/07/owl#topObjectProperty"/>
        <rdf:type rdf:resource="http://www.w3.org/2002/07/owl#FunctionalProperty"/>
        <rdf:type rdf:resource="http://www.w3.org/2002/07/owl#InverseFunctionalProperty"/>
        <rdf:type rdf:resource="http://www.w3.org/2002/07/owl#SymmetricProperty"/>
        <rdfs:domain rdf:resource="https://w3id.org/dsablum/FishOntology#FO_0000328"/>
        <rdfs:range rdf:resource="https://w3id.org/dsablum/FishOntology#FO_0000174"/>
        <rdfs:range rdf:resource="https://w3id.org/dsablum/FishOntology#FO_0000409"/>
        <rdfs:label xml:lang="en">hasName</rdfs:label>
    </owl:ObjectProperty>
    


    <!-- https://w3id.org/dsablum/FishOntology#FO_0000348 -->

    <owl:ObjectProperty rdf:about="https://w3id.org/dsablum/FishOntology#FO_0000348">
        <rdf:type rdf:resource="http://www.w3.org/2002/07/owl#AsymmetricProperty"/>
        <rdf:type rdf:resource="http://www.w3.org/2002/07/owl#IrreflexiveProperty"/>
        <rdfs:domain rdf:resource="https://w3id.org/dsablum/FishOntology#FO_0000279"/>
        <rdfs:domain rdf:resource="https://w3id.org/dsablum/FishOntology#FO_0000464"/>
        <rdfs:label xml:lang="en">isConsideredAs</rdfs:label>
    </owl:ObjectProperty>
    


    <!-- https://w3id.org/dsablum/FishOntology#FO_0000425 -->

    <owl:ObjectProperty rdf:about="https://w3id.org/dsablum/FishOntology#FO_0000425">
        <rdfs:comment xml:lang="en">This property allows instances of FO Entity to be associated with any instances of FO Entity.</rdfs:comment>
        <rdfs:isDefinedBy xml:lang="en">http://www.ics.forth.gr/isl/ontology/iMarineTLO/is_associated_with</rdfs:isDefinedBy>
        <rdfs:label xml:lang="en">isAssociatedWith</rdfs:label>
        <status xml:lang="en">stabil</status>
    </owl:ObjectProperty>
    


    <!-- https://w3id.org/dsablum/FishOntology#FO_0000426 -->

    <owl:ObjectProperty rdf:about="https://w3id.org/dsablum/FishOntology#FO_0000426">
        <rdfs:label xml:lang="en">isComposedOf</rdfs:label>
    </owl:ObjectProperty>
    


    <!-- https://w3id.org/dsablum/FishOntology#FO_0000433 -->

    <owl:ObjectProperty rdf:about="https://w3id.org/dsablum/FishOntology#FO_0000433">
        <rdf:type rdf:resource="http://www.w3.org/2002/07/owl#FunctionalProperty"/>
        <rdfs:domain rdf:resource="https://w3id.org/dsablum/FishOntology#FO_0000506"/>
        <rdfs:range rdf:resource="https://w3id.org/dsablum/FishOntology#FO_0000279"/>
        <rdfs:label xml:lang="en">alsoHasRank</rdfs:label>
    </owl:ObjectProperty>
    


    <!-- https://w3id.org/dsablum/FishOntology#FO_0000437 -->

    <owl:ObjectProperty rdf:about="https://w3id.org/dsablum/FishOntology#FO_0000437">
        <rdf:type rdf:resource="http://www.w3.org/2002/07/owl#AsymmetricProperty"/>
        <rdf:type rdf:resource="http://www.w3.org/2002/07/owl#IrreflexiveProperty"/>
        <rdfs:domain rdf:resource="https://w3id.org/dsablum/FishOntology#FO_0000253"/>
        <rdfs:range rdf:resource="https://w3id.org/dsablum/FishOntology#FO_0000328"/>
        <rdfs:label xml:lang="en">isDifferentFrom</rdfs:label>
    </owl:ObjectProperty>
    


    <!-- https://w3id.org/dsablum/FishOntology#FO_0000438 -->

    <owl:ObjectProperty rdf:about="https://w3id.org/dsablum/FishOntology#FO_0000438">
        <rdfs:subPropertyOf rdf:resource="http://www.w3.org/2002/07/owl#topObjectProperty"/>
        <rdfs:range rdf:resource="https://w3id.org/dsablum/FishOntology#FO_0000328"/>
        <rdfs:label xml:lang="en">isNotGroupFor</rdfs:label>
    </owl:ObjectProperty>
    


    <!-- https://w3id.org/dsablum/FishOntology#FO_0000455 -->

    <owl:ObjectProperty rdf:about="https://w3id.org/dsablum/FishOntology#FO_0000455">
        <rdfs:label xml:lang="en">isOrganFor</rdfs:label>
    </owl:ObjectProperty>
    


    <!-- https://w3id.org/dsablum/FishOntology#FO_0000458 -->

    <owl:ObjectProperty rdf:about="https://w3id.org/dsablum/FishOntology#FO_0000458">
        <rdfs:label xml:lang="en">isSimilarTo</rdfs:label>
    </owl:ObjectProperty>
    


    <!-- https://w3id.org/dsablum/FishOntology#FO_0000459 -->

    <owl:ObjectProperty rdf:about="https://w3id.org/dsablum/FishOntology#FO_0000459">
        <rdfs:label xml:lang="en">isDevelopedFrom</rdfs:label>
    </owl:ObjectProperty>
    


    <!-- https://w3id.org/dsablum/FishOntology#FO_0000473 -->

    <owl:ObjectProperty rdf:about="https://w3id.org/dsablum/FishOntology#FO_0000473">
        <rdf:type rdf:resource="http://www.w3.org/2002/07/owl#AsymmetricProperty"/>
        <rdf:type rdf:resource="http://www.w3.org/2002/07/owl#IrreflexiveProperty"/>
        <rdfs:domain rdf:resource="https://w3id.org/dsablum/FishOntology#FO_0000164"/>
        <rdfs:range rdf:resource="https://w3id.org/dsablum/FishOntology#FO_0000279"/>
        <rdfs:range rdf:resource="https://w3id.org/dsablum/FishOntology#FO_0000328"/>
        <rdfs:label xml:lang="en">isStatusFor</rdfs:label>
    </owl:ObjectProperty>
    


    <!-- https://w3id.org/dsablum/FishOntology#FO_0000483 -->

    <owl:ObjectProperty rdf:about="https://w3id.org/dsablum/FishOntology#FO_0000483">
        <rdfs:label xml:lang="en">alsoKnownAs</rdfs:label>
    </owl:ObjectProperty>
    


    <!-- 
    ///////////////////////////////////////////////////////////////////////////////////////
    //
    // Data properties
    //
    ///////////////////////////////////////////////////////////////////////////////////////
     -->

    


    <!-- https://w3id.org/dsablum/FishOntology#FO_0000432 -->

    <owl:DatatypeProperty rdf:about="https://w3id.org/dsablum/FishOntology#FO_0000432">
        <rdfs:label xml:lang="en">capturedLocation</rdfs:label>
    </owl:DatatypeProperty>
    


    <!-- 
    ///////////////////////////////////////////////////////////////////////////////////////
    //
    // Classes
    //
    ///////////////////////////////////////////////////////////////////////////////////////
     -->

    


    <!-- https://w3id.org/dsablum/FishOntology#FO_0000001 -->

    <owl:Class rdf:about="https://w3id.org/dsablum/FishOntology#FO_0000001">
        <rdfs:subClassOf rdf:resource="https://w3id.org/dsablum/FishOntology#FO_0000278"/>
        <rdfs:label xml:lang="en">ByHumanUse</rdfs:label>
        <id rdf:datatype="http://www.w3.org/2001/XMLSchema#string">FO:0000001</id>
    </owl:Class>
    


    <!-- https://w3id.org/dsablum/FishOntology#FO_0000002 -->

    <owl:Class rdf:about="https://w3id.org/dsablum/FishOntology#FO_0000002">
        <rdfs:subClassOf rdf:resource="https://w3id.org/dsablum/FishOntology#FO_0000192"/>
        <rdfs:label xml:lang="en">Estuary</rdfs:label>
        <id rdf:datatype="http://www.w3.org/2001/XMLSchema#string">FO:0000002</id>
        <usedIn xml:lang="en">Chong, V. C., Lee, P. K. Y., &amp; Lau, C. M. (2010). Diversity, extinction risk and conservation of Malaysian fishes. Journal of fish biology, 76(9), 2009-2066</usedIn>
    </owl:Class>
    


    <!-- https://w3id.org/dsablum/FishOntology#FO_0000003 -->

    <owl:Class rdf:about="https://w3id.org/dsablum/FishOntology#FO_0000003">
        <rdfs:subClassOf rdf:resource="https://w3id.org/dsablum/FishOntology#FO_0000142"/>
        <rdfs:subClassOf>
            <owl:Restriction>
                <owl:onProperty rdf:resource="https://w3id.org/dsablum/FishOntology#FO_0000280"/>
                <owl:allValuesFrom rdf:resource="https://w3id.org/dsablum/FishOntology#FO_0000189"/>
            </owl:Restriction>
        </rdfs:subClassOf>
        <rdfs:label xml:lang="en">Early</rdfs:label>
        <id rdf:datatype="http://www.w3.org/2001/XMLSchema#string">FO:0000003</id>
    </owl:Class>
    


    <!-- https://w3id.org/dsablum/FishOntology#FO_0000004 -->

    <owl:Class rdf:about="https://w3id.org/dsablum/FishOntology#FO_0000004">
        <rdfs:subClassOf rdf:resource="https://w3id.org/dsablum/FishOntology#FO_0000152"/>
        <rdfs:label xml:lang="en">FishBiologicalStudies</rdfs:label>
        <id rdf:datatype="http://www.w3.org/2001/XMLSchema#string">FO:0000004</id>
    </owl:Class>
    


    <!-- https://w3id.org/dsablum/FishOntology#FO_0000005 -->

    <owl:Class rdf:about="https://w3id.org/dsablum/FishOntology#FO_0000005">
        <rdfs:subClassOf rdf:resource="https://w3id.org/dsablum/FishOntology#FO_0000419"/>
        <rdfs:label xml:lang="en">Ebb</rdfs:label>
        <id rdf:datatype="http://www.w3.org/2001/XMLSchema#string">FO:0000005</id>
        <usedIn xml:lang="en">Prof Chong Data Collection in Matang, 1988 - 1993</usedIn>
    </owl:Class>
    


    <!-- https://w3id.org/dsablum/FishOntology#FO_0000007 -->

    <owl:Class rdf:about="https://w3id.org/dsablum/FishOntology#FO_0000007">
        <rdfs:subClassOf rdf:resource="https://w3id.org/dsablum/FishOntology#FO_0000037"/>
        <rdfs:label xml:lang="en">EnclosureTrap</rdfs:label>
        <citation xml:lang="en">Coker, G. A., Ming, D. L., &amp; Randall, R. G. (2006). A review of fish sampling methods commonly used in Canadian freshwater habitats. Burlington, Ontario: Fisheries and Oceans Canada.</citation>
        <id rdf:datatype="http://www.w3.org/2001/XMLSchema#string">FO:0000007</id>
    </owl:Class>
    


    <!-- https://w3id.org/dsablum/FishOntology#FO_0000008 -->

    <owl:Class rdf:about="https://w3id.org/dsablum/FishOntology#FO_0000008">
        <rdfs:subClassOf rdf:resource="https://w3id.org/dsablum/FishOntology#FO_0000414"/>
        <rdfs:label xml:lang="en">Villiform</rdfs:label>
        <description xml:lang="en">Small, fine teeth</description>
        <id rdf:datatype="http://www.w3.org/2001/XMLSchema#string">FO:0000008</id>
    </owl:Class>
    


    <!-- https://w3id.org/dsablum/FishOntology#FO_0000009 -->

    <owl:Class rdf:about="https://w3id.org/dsablum/FishOntology#FO_0000009">
        <rdfs:subClassOf rdf:resource="https://w3id.org/dsablum/FishOntology#FO_0000406"/>
        <rdfs:label xml:lang="en">FishAnatomicalEntity</rdfs:label>
        <id rdf:datatype="http://www.w3.org/2001/XMLSchema#string">FO:0000009</id>
    </owl:Class>
    


    <!-- https://w3id.org/dsablum/FishOntology#FO_0000010 -->

    <owl:Class rdf:about="https://w3id.org/dsablum/FishOntology#FO_0000010">
        <rdfs:subClassOf rdf:resource="https://w3id.org/dsablum/FishOntology#FO_0000422"/>
        <rdfs:subClassOf>
            <owl:Restriction>
                <owl:onProperty rdf:resource="https://w3id.org/dsablum/FishOntology#FO_0000280"/>
                <owl:someValuesFrom>
                    <owl:Class>
                        <owl:intersectionOf rdf:parseType="Collection">
                            <rdf:Description rdf:about="https://w3id.org/dsablum/FishOntology#FO_0000232"/>
                            <rdf:Description rdf:about="https://w3id.org/dsablum/FishOntology#FO_0000422"/>
                        </owl:intersectionOf>
                    </owl:Class>
                </owl:someValuesFrom>
            </owl:Restriction>
        </rdfs:subClassOf>
        <rdfs:comment xml:lang="en">The Anabantoidei are a suborder of perciform ray-finned freshwater fish distinguished by their possession of a lung-like labyrinth organ, which enables them to breathe air.</rdfs:comment>
        <rdfs:label xml:lang="en">LabyrinthOrgan</rdfs:label>
        <id rdf:datatype="http://www.w3.org/2001/XMLSchema#string">FO:0000010</id>
    </owl:Class>
    


    <!-- https://w3id.org/dsablum/FishOntology#FO_0000011 -->

    <owl:Class rdf:about="https://w3id.org/dsablum/FishOntology#FO_0000011">
        <rdfs:subClassOf rdf:resource="https://w3id.org/dsablum/FishOntology#FO_0000335"/>
        <oboInOwl:hasDbXref rdf:datatype="http://www.w3.org/2001/XMLSchema#string">TAO:0000105</oboInOwl:hasDbXref>
        <oboInOwl:hasDbXref rdf:datatype="http://www.w3.org/2001/XMLSchema#string">ZFA:0000105</oboInOwl:hasDbXref>
        <rdfs:comment xml:lang="en">Is ectodermal in origin.</rdfs:comment>
        <rdfs:label xml:lang="en">Epidermis</rdfs:label>
        <id rdf:datatype="http://www.w3.org/2001/XMLSchema#string">FO:0000011</id>
    </owl:Class>
    


    <!-- https://w3id.org/dsablum/FishOntology#FO_0000013 -->

    <owl:Class rdf:about="https://w3id.org/dsablum/FishOntology#FO_0000013">
        <rdfs:subClassOf rdf:resource="https://w3id.org/dsablum/FishOntology#FO_0000152"/>
        <rdfs:comment xml:lang="en">Taxonomic characters can be meristic (countable), morphometric (measureable), morphological (including color),cytological, behavioral, electrophoretic, or molecular (nuclear or mitpchondrial)</rdfs:comment>
        <rdfs:label xml:lang="en">FishTaxonomicCharacters</rdfs:label>
        <addedBy rdf:datatype="http://www.w3.org/2001/XMLSchema#string">Mohd Najib</addedBy>
        <citation xml:lang="en">Helfman, G., Collette, B. B., Facey, D. E., &amp; Bowen, B. W. (2009). The diversity of fishes: biology, evolution, and ecology. John Wiley &amp; Sons.</citation>
        <commentSource rdf:datatype="http://www.w3.org/2001/XMLSchema#string">Helfman, G., Collette, B. B., Facey, D. E., &amp; Bowen, B. W. (2009). The diversity of fishes: biology, evolution, and ecology. John Wiley &amp; Sons.</commentSource>
        <id rdf:datatype="http://www.w3.org/2001/XMLSchema#string">FO:0000013</id>
    </owl:Class>
    


    <!-- https://w3id.org/dsablum/FishOntology#FO_0000014 -->

    <owl:Class rdf:about="https://w3id.org/dsablum/FishOntology#FO_0000014">
        <rdfs:subClassOf rdf:resource="https://w3id.org/dsablum/FishOntology#FO_0000424"/>
        <rdfs:label xml:lang="en">ShellSkinned</rdfs:label>
        <id rdf:datatype="http://www.w3.org/2001/XMLSchema#string">FO:0000014</id>
    </owl:Class>
    


    <!-- https://w3id.org/dsablum/FishOntology#FO_0000015 -->

    <owl:Class rdf:about="https://w3id.org/dsablum/FishOntology#FO_0000015">
        <rdfs:subClassOf rdf:resource="https://w3id.org/dsablum/FishOntology#FO_0000016"/>
        <rdfs:subClassOf rdf:resource="https://w3id.org/dsablum/FishOntology#FO_0000099"/>
        <rdfs:label xml:lang="en">Vomer</rdfs:label>
        <id rdf:datatype="http://www.w3.org/2001/XMLSchema#string">FO:0000015</id>
    </owl:Class>
    


    <!-- https://w3id.org/dsablum/FishOntology#FO_0000016 -->

    <owl:Class rdf:about="https://w3id.org/dsablum/FishOntology#FO_0000016">
        <rdfs:subClassOf rdf:resource="https://w3id.org/dsablum/FishOntology#FO_0000312"/>
        <rdfs:comment xml:lang="en">Remains variably cartilaginous even in adults of most teleosts, but there are also dermal elements fused to some of these bones. Two main sets of cartilage bones form the ethmoid region, which is the paired lateral ethmoids (or parethmoids) and the median chondral ethmoid (or supraethmoid). There are two sets of dermal bones in this region which is or the median often dentigerous (tooth bearing ) vomer, which may be absent in a few teleosts, , and the nasals which are lateral to ethmoid region.</rdfs:comment>
        <rdfs:label xml:lang="en">EthmoidRegion</rdfs:label>
        <id rdf:datatype="http://www.w3.org/2001/XMLSchema#string">FO:0000016</id>
    </owl:Class>
    


    <!-- https://w3id.org/dsablum/FishOntology#FO_0000020 -->

    <owl:Class rdf:about="https://w3id.org/dsablum/FishOntology#FO_0000020">
        <rdfs:subClassOf rdf:resource="https://w3id.org/dsablum/FishOntology#FO_0000192"/>
        <rdfs:label xml:lang="en">Stream</rdfs:label>
        <id rdf:datatype="http://www.w3.org/2001/XMLSchema#string">FO:0000020</id>
        <usedIn xml:lang="en">Chong, V. C., Lee, P. K. Y., &amp; Lau, C. M. (2010). Diversity, extinction risk and conservation of Malaysian fishes. Journal of fish biology, 76(9), 2009-2066</usedIn>
    </owl:Class>
    


    <!-- https://w3id.org/dsablum/FishOntology#FO_0000021 -->

    <owl:Class rdf:about="https://w3id.org/dsablum/FishOntology#FO_0000021">
        <rdfs:subClassOf rdf:resource="https://w3id.org/dsablum/FishOntology#FO_0000259"/>
        <rdfs:label xml:lang="en">BeachSeine</rdfs:label>
        <citation xml:lang="en">Coker, G. A., Ming, D. L., &amp; Randall, R. G. (2006). A review of fish sampling methods commonly used in Canadian freshwater habitats. Burlington, Ontario: Fisheries and Oceans Canada.</citation>
        <id rdf:datatype="http://www.w3.org/2001/XMLSchema#string">FO:0000021</id>
    </owl:Class>
    


    <!-- https://w3id.org/dsablum/FishOntology#FO_0000022 -->

    <owl:Class rdf:about="https://w3id.org/dsablum/FishOntology#FO_0000022">
        <owl:equivalentClass>
            <owl:Class>
                <owl:intersectionOf rdf:parseType="Collection">
                    <rdf:Description rdf:about="https://w3id.org/dsablum/FishOntology#FO_0000379"/>
                    <owl:Restriction>
                        <owl:onProperty rdf:resource="https://w3id.org/dsablum/FishOntology#FO_0000263"/>
                        <owl:someValuesFrom rdf:resource="https://w3id.org/dsablum/FishOntology#FO_0000389"/>
                    </owl:Restriction>
                </owl:intersectionOf>
            </owl:Class>
        </owl:equivalentClass>
        <rdfs:subClassOf rdf:resource="https://w3id.org/dsablum/FishOntology#FO_0000379"/>
        <rdfs:label xml:lang="en">JawlessFish</rdfs:label>
        <id rdf:datatype="http://www.w3.org/2001/XMLSchema#string">FO:0000022</id>
        <is_ancient_species xml:lang="en">yes</is_ancient_species>
    </owl:Class>
    


    <!-- https://w3id.org/dsablum/FishOntology#FO_0000023 -->

    <owl:Class rdf:about="https://w3id.org/dsablum/FishOntology#FO_0000023">
        <rdfs:subClassOf rdf:resource="https://w3id.org/dsablum/FishOntology#FO_0000078"/>
        <rdfs:label xml:lang="en">TransitionalStage</rdfs:label>
        <id rdf:datatype="http://www.w3.org/2001/XMLSchema#string">FO:0000023</id>
        <status xml:lang="en">In review</status>
    </owl:Class>
    


    <!-- https://w3id.org/dsablum/FishOntology#FO_0000025 -->

    <owl:Class rdf:about="https://w3id.org/dsablum/FishOntology#FO_0000025">
        <rdfs:subClassOf rdf:resource="https://w3id.org/dsablum/FishOntology#FO_0000259"/>
        <rdfs:label xml:lang="en">GillNet</rdfs:label>
        <citation xml:lang="en">Coker, G. A., Ming, D. L., &amp; Randall, R. G. (2006). A review of fish sampling methods commonly used in Canadian freshwater habitats. Burlington, Ontario: Fisheries and Oceans Canada.</citation>
        <id rdf:datatype="http://www.w3.org/2001/XMLSchema#string">FO:0000025</id>
    </owl:Class>
    


    <!-- https://w3id.org/dsablum/FishOntology#FO_0000027 -->

    <owl:Class rdf:about="https://w3id.org/dsablum/FishOntology#FO_0000027">
        <rdfs:subClassOf rdf:resource="https://w3id.org/dsablum/FishOntology#FO_0000336"/>
        <rdfs:label xml:lang="en">Length</rdfs:label>
        <id rdf:datatype="http://www.w3.org/2001/XMLSchema#string">FO:0000027</id>
        <usedIn xml:lang="en">Prof Chong Data Collection in Matang</usedIn>
        <usedIn xml:lang="en">Prof Chong Data Collection in Matang, 1988 - 1993</usedIn>
    </owl:Class>
    


    <!-- https://w3id.org/dsablum/FishOntology#FO_0000028 -->

    <owl:Class rdf:about="https://w3id.org/dsablum/FishOntology#FO_0000028">
        <rdfs:subClassOf rdf:resource="https://w3id.org/dsablum/FishOntology#FO_0000424"/>
        <rdfs:label xml:lang="en">NippleTeeth</rdfs:label>
        <id rdf:datatype="http://www.w3.org/2001/XMLSchema#string">FO:0000028</id>
    </owl:Class>
    


    <!-- https://w3id.org/dsablum/FishOntology#FO_0000032 -->

    <owl:Class rdf:about="https://w3id.org/dsablum/FishOntology#FO_0000032">
        <rdfs:subClassOf rdf:resource="https://w3id.org/dsablum/FishOntology#FO_0000360"/>
        <rdfs:comment xml:lang="en">Also known as Visceral Cranium, or splanchnocranium. Consist of a series of endoskeletal arches that formed as gill arch supports. It is dervied from splanchnic mesoderm.</rdfs:comment>
        <rdfs:label xml:lang="en">Branchiocranium</rdfs:label>
        <id rdf:datatype="http://www.w3.org/2001/XMLSchema#string">FO:0000032</id>
    </owl:Class>
    


    <!-- https://w3id.org/dsablum/FishOntology#FO_0000033 -->

    <owl:Class rdf:about="https://w3id.org/dsablum/FishOntology#FO_0000033">
        <rdfs:subClassOf rdf:resource="https://w3id.org/dsablum/FishOntology#FO_0000152"/>
        <rdfs:label xml:lang="en">FishDiversity</rdfs:label>
        <addedBy xml:lang="en">Mohd Najib</addedBy>
        <id rdf:datatype="http://www.w3.org/2001/XMLSchema#string">FO:0000033</id>
        <status xml:lang="en">in review</status>
    </owl:Class>
    


    <!-- https://w3id.org/dsablum/FishOntology#FO_0000034 -->

    <owl:Class rdf:about="https://w3id.org/dsablum/FishOntology#FO_0000034">
        <rdfs:subClassOf rdf:resource="https://w3id.org/dsablum/FishOntology#FO_0000071"/>
        <rdfs:label xml:lang="en">Spawning</rdfs:label>
        <id rdf:datatype="http://www.w3.org/2001/XMLSchema#string">FO:0000034</id>
    </owl:Class>
    


    <!-- https://w3id.org/dsablum/FishOntology#FO_0000035 -->

    <owl:Class rdf:about="https://w3id.org/dsablum/FishOntology#FO_0000035">
        <rdfs:subClassOf rdf:resource="https://w3id.org/dsablum/FishOntology#FO_0000164"/>
        <rdfs:label xml:lang="en">Endemic</rdfs:label>
        <id rdf:datatype="http://www.w3.org/2001/XMLSchema#string">FO:0000035</id>
    </owl:Class>
    


    <!-- https://w3id.org/dsablum/FishOntology#FO_0000036 -->

    <owl:Class rdf:about="https://w3id.org/dsablum/FishOntology#FO_0000036">
        <rdfs:subClassOf rdf:resource="https://w3id.org/dsablum/FishOntology#FO_0000192"/>
        <rdfs:label xml:lang="en">CoralReef</rdfs:label>
        <id rdf:datatype="http://www.w3.org/2001/XMLSchema#string">FO:0000036</id>
        <usedIn xml:lang="en">Chong, V. C., Lee, P. K. Y., &amp; Lau, C. M. (2010). Diversity, extinction risk and conservation of Malaysian fishes. Journal of fish biology, 76(9), 2009-2066</usedIn>
    </owl:Class>
    


    <!-- https://w3id.org/dsablum/FishOntology#FO_0000037 -->

    <owl:Class rdf:about="https://w3id.org/dsablum/FishOntology#FO_0000037">
        <rdfs:subClassOf rdf:resource="https://w3id.org/dsablum/FishOntology#FO_0000133"/>
        <rdfs:subClassOf rdf:resource="https://w3id.org/dsablum/FishOntology#FO_0000329"/>
        <rdfs:subClassOf>
            <owl:Restriction>
                <owl:onProperty rdf:resource="https://w3id.org/dsablum/FishOntology#FO_0000240"/>
                <owl:someValuesFrom rdf:resource="https://w3id.org/dsablum/FishOntology#FO_0000328"/>
            </owl:Restriction>
        </rdfs:subClassOf>
        <rdfs:label xml:lang="en">Trap</rdfs:label>
        <id rdf:datatype="http://www.w3.org/2001/XMLSchema#string">FO:0000037</id>
    </owl:Class>
    


    <!-- https://w3id.org/dsablum/FishOntology#FO_0000038 -->

    <owl:Class rdf:about="https://w3id.org/dsablum/FishOntology#FO_0000038">
        <rdfs:subClassOf rdf:resource="https://w3id.org/dsablum/FishOntology#FO_0000212"/>
        <rdfs:comment xml:lang="en">Fish biological mass</rdfs:comment>
        <rdfs:label xml:lang="en">Biomass</rdfs:label>
        <id rdf:datatype="http://www.w3.org/2001/XMLSchema#string">FO:0000038</id>
        <usedIn xml:lang="en">Prof Chong Data Collection in Matang</usedIn>
    </owl:Class>
    


    <!-- https://w3id.org/dsablum/FishOntology#FO_0000039 -->

    <owl:Class rdf:about="https://w3id.org/dsablum/FishOntology#FO_0000039">
        <rdfs:subClassOf rdf:resource="https://w3id.org/dsablum/FishOntology#FO_0000278"/>
        <rdfs:label xml:lang="en">ByBreedingBehaviour</rdfs:label>
        <id rdf:datatype="http://www.w3.org/2001/XMLSchema#string">FO:0000039</id>
    </owl:Class>
    


    <!-- https://w3id.org/dsablum/FishOntology#FO_0000040 -->

    <owl:Class rdf:about="https://w3id.org/dsablum/FishOntology#FO_0000040">
        <rdfs:subClassOf rdf:resource="https://w3id.org/dsablum/FishOntology#FO_0000259"/>
        <rdfs:label xml:lang="en">TrapNet</rdfs:label>
        <citation xml:lang="en">Coker, G. A., Ming, D. L., &amp; Randall, R. G. (2006). A review of fish sampling methods commonly used in Canadian freshwater habitats. Burlington, Ontario: Fisheries and Oceans Canada.</citation>
        <id rdf:datatype="http://www.w3.org/2001/XMLSchema#string">FO:0000040</id>
    </owl:Class>
    


    <!-- https://w3id.org/dsablum/FishOntology#FO_0000043 -->

    <owl:Class rdf:about="https://w3id.org/dsablum/FishOntology#FO_0000043">
        <rdfs:subClassOf rdf:resource="https://w3id.org/dsablum/FishOntology#FO_0000278"/>
        <rdfs:label xml:lang="en">ByVulnerability</rdfs:label>
        <id rdf:datatype="http://www.w3.org/2001/XMLSchema#string">FO:0000043</id>
    </owl:Class>
    


    <!-- https://w3id.org/dsablum/FishOntology#FO_0000044 -->

    <owl:Class rdf:about="https://w3id.org/dsablum/FishOntology#FO_0000044">
        <rdfs:subClassOf rdf:resource="https://w3id.org/dsablum/FishOntology#FO_0000084"/>
        <rdfs:comment xml:lang="en">Is lined with simple columnar epithelium and goblet cells. Usually no multicellular glands are present. The chief exception to this is Cods (Gadidae), which have small tubular glands in intestinal wall.</rdfs:comment>
        <rdfs:label xml:lang="en">Intestine</rdfs:label>
        <id rdf:datatype="http://www.w3.org/2001/XMLSchema#string">FO:0000044</id>
    </owl:Class>
    


    <!-- https://w3id.org/dsablum/FishOntology#FO_0000045 -->

    <owl:Class rdf:about="https://w3id.org/dsablum/FishOntology#FO_0000045">
        <rdfs:subClassOf rdf:resource="https://w3id.org/dsablum/FishOntology#FO_0000165"/>
        <oboInOwl:hasDbXref rdf:datatype="http://www.w3.org/2001/XMLSchema#string">UBERON:0002328</oboInOwl:hasDbXref>
        <rdfs:label xml:lang="en">Notochord</rdfs:label>
        <id rdf:datatype="http://www.w3.org/2001/XMLSchema#string">FO:0000045</id>
    </owl:Class>
    


    <!-- https://w3id.org/dsablum/FishOntology#FO_0000046 -->

    <owl:Class rdf:about="https://w3id.org/dsablum/FishOntology#FO_0000046">
        <rdfs:subClassOf rdf:resource="https://w3id.org/dsablum/FishOntology#FO_0000192"/>
        <rdfs:comment xml:lang="en">Quite far at sea but still close to the shore.</rdfs:comment>
        <rdfs:label xml:lang="en">FarInshore</rdfs:label>
        <id rdf:datatype="http://www.w3.org/2001/XMLSchema#string">FO:0000046</id>
    </owl:Class>
    


    <!-- https://w3id.org/dsablum/FishOntology#FO_0000047 -->

    <owl:Class rdf:about="https://w3id.org/dsablum/FishOntology#FO_0000047">
        <rdfs:subClassOf rdf:resource="https://w3id.org/dsablum/FishOntology#FO_0000016"/>
        <rdfs:subClassOf rdf:resource="https://w3id.org/dsablum/FishOntology#FO_0000112"/>
        <rdfs:label xml:lang="en">Supraethmoid</rdfs:label>
        <id rdf:datatype="http://www.w3.org/2001/XMLSchema#string">FO:0000047</id>
    </owl:Class>
    


    <!-- https://w3id.org/dsablum/FishOntology#FO_0000048 -->

    <owl:Class rdf:about="https://w3id.org/dsablum/FishOntology#FO_0000048">
        <rdfs:subClassOf rdf:resource="https://w3id.org/dsablum/FishOntology#FO_0000084"/>
        <rdfs:comment xml:lang="en">A fold in the intestinal walls.</rdfs:comment>
        <rdfs:label xml:lang="en">Typhlosole</rdfs:label>
        <id rdf:datatype="http://www.w3.org/2001/XMLSchema#string">FO:0000048</id>
    </owl:Class>
    


    <!-- https://w3id.org/dsablum/FishOntology#FO_0000051 -->

    <owl:Class rdf:about="https://w3id.org/dsablum/FishOntology#FO_0000051">
        <rdfs:subClassOf rdf:resource="https://w3id.org/dsablum/FishOntology#FO_0000112"/>
        <rdfs:subClassOf rdf:resource="https://w3id.org/dsablum/FishOntology#FO_0000166"/>
        <rdfs:label xml:lang="en">ScleroticCartilage</rdfs:label>
        <id rdf:datatype="http://www.w3.org/2001/XMLSchema#string">FO:0000051</id>
    </owl:Class>
    


    <!-- https://w3id.org/dsablum/FishOntology#FO_0000052 -->

    <owl:Class rdf:about="https://w3id.org/dsablum/FishOntology#FO_0000052">
        <rdfs:subClassOf rdf:resource="https://w3id.org/dsablum/FishOntology#FO_0000193"/>
        <rdfs:label xml:lang="en">Fusiform</rdfs:label>
        <id rdf:datatype="http://www.w3.org/2001/XMLSchema#string">FO:0000052</id>
    </owl:Class>
    


    <!-- https://w3id.org/dsablum/FishOntology#FO_0000053 -->

    <owl:Class rdf:about="https://w3id.org/dsablum/FishOntology#FO_0000053">
        <rdfs:subClassOf rdf:resource="https://w3id.org/dsablum/FishOntology#FO_0000087"/>
        <rdfs:subClassOf rdf:resource="https://w3id.org/dsablum/FishOntology#FO_0000099"/>
        <rdfs:label xml:lang="en">Parasphenoid</rdfs:label>
        <id rdf:datatype="http://www.w3.org/2001/XMLSchema#string">FO:0000053</id>
    </owl:Class>
    


    <!-- https://w3id.org/dsablum/FishOntology#FO_0000054 -->

    <owl:Class rdf:about="https://w3id.org/dsablum/FishOntology#FO_0000054">
        <rdfs:subClassOf rdf:resource="https://w3id.org/dsablum/FishOntology#FO_0000259"/>
        <rdfs:label xml:lang="en">NetMeshSize</rdfs:label>
        <id rdf:datatype="http://www.w3.org/2001/XMLSchema#string">FO:0000054</id>
    </owl:Class>
    


    <!-- https://w3id.org/dsablum/FishOntology#FO_0000055 -->

    <owl:Class rdf:about="https://w3id.org/dsablum/FishOntology#FO_0000055">
        <rdfs:subClassOf rdf:resource="https://w3id.org/dsablum/FishOntology#FO_0000090"/>
        <rdfs:label xml:lang="en">WaterBodies</rdfs:label>
        <citation xml:lang="en">worldatlas.com</citation>
        <id rdf:datatype="http://www.w3.org/2001/XMLSchema#string">FO:0000055</id>
    </owl:Class>
    


    <!-- https://w3id.org/dsablum/FishOntology#FO_0000056 -->

    <owl:Class rdf:about="https://w3id.org/dsablum/FishOntology#FO_0000056">
        <rdfs:subClassOf rdf:resource="https://w3id.org/dsablum/FishOntology#FO_0000273"/>
        <rdfs:comment xml:lang="en">Cartilage bones that are frequently dentigerous. Also know as &quot;Plowshare&quot; bones.</rdfs:comment>
        <rdfs:label xml:lang="en">Palatine</rdfs:label>
        <id rdf:datatype="http://www.w3.org/2001/XMLSchema#string">FO:0000056</id>
    </owl:Class>
    


    <!-- https://w3id.org/dsablum/FishOntology#FO_0000058 -->

    <owl:Class rdf:about="https://w3id.org/dsablum/FishOntology#FO_0000058">
        <rdfs:subClassOf rdf:resource="https://w3id.org/dsablum/FishOntology#FO_0000071"/>
        <rdfs:label xml:lang="en">TailbudFree</rdfs:label>
        <id rdf:datatype="http://www.w3.org/2001/XMLSchema#string">FO:0000058</id>
    </owl:Class>
    


    <!-- https://w3id.org/dsablum/FishOntology#FO_0000059 -->

    <owl:Class rdf:about="https://w3id.org/dsablum/FishOntology#FO_0000059">
        <rdfs:subClassOf rdf:resource="https://w3id.org/dsablum/FishOntology#FO_0000278"/>
        <rdfs:label xml:lang="en">ByToxicity</rdfs:label>
        <id rdf:datatype="http://www.w3.org/2001/XMLSchema#string">FO:0000059</id>
    </owl:Class>
    


    <!-- https://w3id.org/dsablum/FishOntology#FO_0000060 -->

    <owl:Class rdf:about="https://w3id.org/dsablum/FishOntology#FO_0000060">
        <rdfs:subClassOf rdf:resource="https://w3id.org/dsablum/FishOntology#FO_0000142"/>
        <rdfs:subClassOf>
            <owl:Restriction>
                <owl:onProperty rdf:resource="https://w3id.org/dsablum/FishOntology#FO_0000280"/>
                <owl:allValuesFrom rdf:resource="https://w3id.org/dsablum/FishOntology#FO_0000230"/>
            </owl:Restriction>
        </rdfs:subClassOf>
        <rdfs:label xml:lang="en">SpecialJuvenile</rdfs:label>
        <id rdf:datatype="http://www.w3.org/2001/XMLSchema#string">FO:0000060</id>
    </owl:Class>
    


    <!-- https://w3id.org/dsablum/FishOntology#FO_0000061 -->

    <owl:Class rdf:about="https://w3id.org/dsablum/FishOntology#FO_0000061">
        <rdfs:comment xml:lang="en">Fish Sampling is an experiment done to sample fish in order to know its details. Sampling is undertaken to obtain information about characteristics of fish populations or communities, often in relation to the habitats they occupy. The characteristics that are of interest and the accuracy with which these must be estimated determine the sampling approach that is required.</rdfs:comment>
        <rdfs:label xml:lang="en">FishSampling</rdfs:label>
        <id rdf:datatype="http://www.w3.org/2001/XMLSchema#string">FO:0000061</id>
    </owl:Class>
    


    <!-- https://w3id.org/dsablum/FishOntology#FO_0000062 -->

    <owl:Class rdf:about="https://w3id.org/dsablum/FishOntology#FO_0000062">
        <rdfs:subClassOf rdf:resource="https://w3id.org/dsablum/FishOntology#FO_0000178"/>
        <rdfs:label xml:lang="en">SnoutLength</rdfs:label>
        <id rdf:datatype="http://www.w3.org/2001/XMLSchema#string">FO:0000062</id>
        <status xml:lang="en">In Review</status>
    </owl:Class>
    


    <!-- https://w3id.org/dsablum/FishOntology#FO_0000063 -->

    <owl:Class rdf:about="https://w3id.org/dsablum/FishOntology#FO_0000063">
        <rdfs:subClassOf rdf:resource="https://w3id.org/dsablum/FishOntology#FO_0000261"/>
        <rdfs:comment xml:lang="en">Consist of the dorsal, anal, and adipose fins along the dorsal and ventral profiles of the fish. In Jawless fishes, cartilaginous rods support the median fins.</rdfs:comment>
        <rdfs:label xml:lang="en">MedianFins</rdfs:label>
        <id rdf:datatype="http://www.w3.org/2001/XMLSchema#string">FO:0000063</id>
    </owl:Class>
    


    <!-- https://w3id.org/dsablum/FishOntology#FO_0000064 -->

    <owl:Class rdf:about="https://w3id.org/dsablum/FishOntology#FO_0000064">
        <rdfs:subClassOf rdf:resource="https://w3id.org/dsablum/FishOntology#FO_0000027"/>
        <rdfs:label xml:lang="en">StandardLength</rdfs:label>
        <id rdf:datatype="http://www.w3.org/2001/XMLSchema#string">FO:0000064</id>
        <usedIn xml:lang="en">Prof Chong Data Collection in Matang, 1988 - 1993</usedIn>
    </owl:Class>
    


    <!-- https://w3id.org/dsablum/FishOntology#FO_0000068 -->

    <owl:Class rdf:about="https://w3id.org/dsablum/FishOntology#FO_0000068">
        <rdfs:subClassOf rdf:resource="https://w3id.org/dsablum/FishOntology#FO_0000164"/>
        <owl:disjointWith rdf:resource="https://w3id.org/dsablum/FishOntology#FO_0000122"/>
        <rdfs:label xml:lang="en">Extant</rdfs:label>
        <id rdf:datatype="http://www.w3.org/2001/XMLSchema#string">FO:0000068</id>
        <status xml:lang="en">(&quot;Living&quot;) fishes, therefore represent the most recent manifestations of adaptations and lineages that have their roots in the early Paleozoic.</status>
        <status xml:lang="en">Helfman, G., Collette, B. B., Facey, D. E., &amp; Bowen, B. W. (2009). The diversity of fishes: biology, evolution, and ecology. John Wiley &amp; Sons.</status>
    </owl:Class>
    


    <!-- https://w3id.org/dsablum/FishOntology#FO_0000069 -->

    <owl:Class rdf:about="https://w3id.org/dsablum/FishOntology#FO_0000069">
        <rdfs:subClassOf rdf:resource="https://w3id.org/dsablum/FishOntology#FO_0000414"/>
        <rdfs:label xml:lang="en">BeakInfusedTeeth</rdfs:label>
        <description xml:lang="en">Teeth fused into beaks for scraping algae off corals, as in parrotfishes (Scaridae) and Pacific knifejaws (Oplegnathidae), or for biting crustaceans or echinoderms, as in blowfishes (Tetraodontiformes)</description>
        <id rdf:datatype="http://www.w3.org/2001/XMLSchema#string">FO:0000069</id>
        <status xml:lang="en">In review</status>
    </owl:Class>
    


    <!-- https://w3id.org/dsablum/FishOntology#FO_0000071 -->

    <owl:Class rdf:about="https://w3id.org/dsablum/FishOntology#FO_0000071">
        <rdfs:subClassOf rdf:resource="https://w3id.org/dsablum/FishOntology#FO_0000078"/>
        <rdfs:label xml:lang="en">FishDevelopmentEndpointEvents</rdfs:label>
        <id rdf:datatype="http://www.w3.org/2001/XMLSchema#string">FO:0000071</id>
        <status xml:lang="en">In Review</status>
    </owl:Class>
    


    <!-- https://w3id.org/dsablum/FishOntology#FO_0000072 -->

    <owl:Class rdf:about="https://w3id.org/dsablum/FishOntology#FO_0000072">
        <rdfs:subClassOf rdf:resource="https://w3id.org/dsablum/FishOntology#FO_0000244"/>
        <rdfs:comment xml:lang="en">Were present in primitive fossil actinopterygians and are found in Chondrostei. They are modified cosmoid scales, with the cosmine replaced by dentine and the surface vitrodentine replaced by ganoine, an inorganic salt secreted by the dermis. Ganoine is a calcified noncellular material without canals.</rdfs:comment>
        <rdfs:label xml:lang="en">GanoidScales</rdfs:label>
        <id rdf:datatype="http://www.w3.org/2001/XMLSchema#string">FO:0000072</id>
    </owl:Class>
    


    <!-- https://w3id.org/dsablum/FishOntology#FO_0000073 -->

    <owl:Class rdf:about="https://w3id.org/dsablum/FishOntology#FO_0000073">
        <rdfs:subClassOf rdf:resource="https://w3id.org/dsablum/FishOntology#FO_0000380"/>
        <rdfs:label xml:lang="en">Mesolarva</rdfs:label>
        <id rdf:datatype="http://www.w3.org/2001/XMLSchema#string">FO:0000073</id>
    </owl:Class>
    


    <!-- https://w3id.org/dsablum/FishOntology#FO_0000074 -->

    <owl:Class rdf:about="https://w3id.org/dsablum/FishOntology#FO_0000074">
        <owl:equivalentClass rdf:resource="https://w3id.org/dsablum/FishOntology#FO_0000255"/>
        <rdfs:subClassOf rdf:resource="https://w3id.org/dsablum/FishOntology#FO_0000099"/>
        <rdfs:subClassOf rdf:resource="https://w3id.org/dsablum/FishOntology#FO_0000166"/>
        <rdfs:label xml:lang="en">Lachrymal</rdfs:label>
        <id rdf:datatype="http://www.w3.org/2001/XMLSchema#string">FO:0000074</id>
    </owl:Class>
    


    <!-- https://w3id.org/dsablum/FishOntology#FO_0000075 -->

    <owl:Class rdf:about="https://w3id.org/dsablum/FishOntology#FO_0000075">
        <rdfs:subClassOf rdf:resource="https://w3id.org/dsablum/FishOntology#FO_0000099"/>
        <rdfs:subClassOf rdf:resource="https://w3id.org/dsablum/FishOntology#FO_0000358"/>
        <rdfs:label xml:lang="en">Parietal</rdfs:label>
        <id rdf:datatype="http://www.w3.org/2001/XMLSchema#string">FO:0000075</id>
    </owl:Class>
    


    <!-- https://w3id.org/dsablum/FishOntology#FO_0000076 -->

    <owl:Class rdf:about="https://w3id.org/dsablum/FishOntology#FO_0000076">
        <rdfs:subClassOf rdf:resource="https://w3id.org/dsablum/FishOntology#FO_0000262"/>
        <rdfs:comment xml:lang="en">Usually forms a thin lateral superficial sheet under the skin between the epaxial and hypaxial muscle masses on each side of the fish. Red muscles is much better developed in muscles involved in sustained swimming, such as lateral red muscle in tunas and pectoral fin muscles in wrasses and  parrotfishes.

Red muscle is hard to fatigue because it is highly vasculrized and therefore provided with a rich oxygen supply.</rdfs:comment>
        <rdfs:label xml:lang="en">RedMuscle</rdfs:label>
        <id rdf:datatype="http://www.w3.org/2001/XMLSchema#string">FO:0000076</id>
    </owl:Class>
    


    <!-- https://w3id.org/dsablum/FishOntology#FO_0000077 -->

    <owl:Class rdf:about="https://w3id.org/dsablum/FishOntology#FO_0000077">
        <rdfs:subClassOf rdf:resource="https://w3id.org/dsablum/FishOntology#FO_0000078"/>
        <rdfs:label xml:lang="en">PrimaryDevelopmentalStage</rdfs:label>
        <id rdf:datatype="http://www.w3.org/2001/XMLSchema#string">FO:0000077</id>
        <status xml:lang="en">In Review</status>
    </owl:Class>
    


    <!-- https://w3id.org/dsablum/FishOntology#FO_0000078 -->

    <owl:Class rdf:about="https://w3id.org/dsablum/FishOntology#FO_0000078">
        <rdfs:subClassOf rdf:resource="https://w3id.org/dsablum/FishOntology#FO_0000154"/>
        <rdfs:label xml:lang="en">FishDevelopmentStages</rdfs:label>
        <citation>Helfman et al, 2009, p. 131</citation>
        <id rdf:datatype="http://www.w3.org/2001/XMLSchema#string">FO:0000078</id>
        <status xml:lang="en">In Review</status>
    </owl:Class>
    


    <!-- https://w3id.org/dsablum/FishOntology#FO_0000079 -->

    <owl:Class rdf:about="https://w3id.org/dsablum/FishOntology#FO_0000079">
        <rdfs:subClassOf rdf:resource="https://w3id.org/dsablum/FishOntology#FO_0000071"/>
        <rdfs:label xml:lang="en">NotochordFlexionComplete</rdfs:label>
        <id rdf:datatype="http://www.w3.org/2001/XMLSchema#string">FO:0000079</id>
    </owl:Class>
    


    <!-- https://w3id.org/dsablum/FishOntology#FO_0000080 -->

    <owl:Class rdf:about="https://w3id.org/dsablum/FishOntology#FO_0000080">
        <rdfs:subClassOf rdf:resource="https://w3id.org/dsablum/FishOntology#FO_0000192"/>
        <rdfs:comment xml:lang="en">A small arm of the sea, a lake, or a river.</rdfs:comment>
        <rdfs:label xml:lang="en">Inlet</rdfs:label>
        <id rdf:datatype="http://www.w3.org/2001/XMLSchema#string">FO:0000080</id>
    </owl:Class>
    


    <!-- https://w3id.org/dsablum/FishOntology#FO_0000081 -->

    <owl:Class rdf:about="https://w3id.org/dsablum/FishOntology#FO_0000081">
        <rdfs:subClassOf rdf:resource="https://w3id.org/dsablum/FishOntology#FO_0000284"/>
        <rdfs:label xml:lang="en">Sample</rdfs:label>
        <id rdf:datatype="http://www.w3.org/2001/XMLSchema#string">FO:0000081</id>
    </owl:Class>
    


    <!-- https://w3id.org/dsablum/FishOntology#FO_0000082 -->

    <owl:Class rdf:about="https://w3id.org/dsablum/FishOntology#FO_0000082">
        <rdfs:subClassOf rdf:resource="https://w3id.org/dsablum/FishOntology#FO_0000142"/>
        <rdfs:subClassOf>
            <owl:Restriction>
                <owl:onProperty rdf:resource="https://w3id.org/dsablum/FishOntology#FO_0000280"/>
                <owl:allValuesFrom rdf:resource="https://w3id.org/dsablum/FishOntology#FO_0000189"/>
            </owl:Restriction>
        </rdfs:subClassOf>
        <rdfs:label xml:lang="en">Late</rdfs:label>
        <id rdf:datatype="http://www.w3.org/2001/XMLSchema#string">FO:0000082</id>
    </owl:Class>
    


    <!-- https://w3id.org/dsablum/FishOntology#FO_0000084 -->

    <owl:Class rdf:about="https://w3id.org/dsablum/FishOntology#FO_0000084">
        <rdfs:subClassOf rdf:resource="https://w3id.org/dsablum/FishOntology#FO_0000165"/>
        <rdfs:comment xml:lang="en">Also known as alimentary tract, or digestive tract.</rdfs:comment>
        <rdfs:label xml:lang="en">AlimentaryCanal</rdfs:label>
        <id rdf:datatype="http://www.w3.org/2001/XMLSchema#string">FO:0000084</id>
    </owl:Class>
    


    <!-- https://w3id.org/dsablum/FishOntology#FO_0000085 -->

    <owl:Class rdf:about="https://w3id.org/dsablum/FishOntology#FO_0000085">
        <rdfs:subClassOf rdf:resource="https://w3id.org/dsablum/FishOntology#FO_0000174"/>
        <rdfs:label xml:lang="en">LongtailCarpetShark</rdfs:label>
        <id rdf:datatype="http://www.w3.org/2001/XMLSchema#string">FO:0000085</id>
    </owl:Class>
    


    <!-- https://w3id.org/dsablum/FishOntology#FO_0000086 -->

    <owl:Class rdf:about="https://w3id.org/dsablum/FishOntology#FO_0000086">
        <rdfs:subClassOf rdf:resource="https://w3id.org/dsablum/FishOntology#FO_0000013"/>
        <rdfs:label xml:lang="en">MolecularCharacters</rdfs:label>
        <id rdf:datatype="http://www.w3.org/2001/XMLSchema#string">FO:0000086</id>
    </owl:Class>
    


    <!-- https://w3id.org/dsablum/FishOntology#FO_0000087 -->

    <owl:Class rdf:about="https://w3id.org/dsablum/FishOntology#FO_0000087">
        <rdfs:subClassOf rdf:resource="https://w3id.org/dsablum/FishOntology#FO_0000312"/>
        <rdfs:comment xml:lang="en">Three sets of cartilage bones, one pair plus two median bones, form the cranial base, which is the paired lateral exoccipitals, the median basioccipital, and dorsal median supraoccipital. The only dermal bone is the median parasphenoid</rdfs:comment>
        <rdfs:label xml:lang="en">BasicranialRegion</rdfs:label>
        <id rdf:datatype="http://www.w3.org/2001/XMLSchema#string">FO:0000087</id>
    </owl:Class>
    


    <!-- https://w3id.org/dsablum/FishOntology#FO_0000088 -->

    <owl:Class rdf:about="https://w3id.org/dsablum/FishOntology#FO_0000088">
        <rdfs:subClassOf rdf:resource="https://w3id.org/dsablum/FishOntology#FO_0000506"/>
        <rdfs:label xml:lang="en">Jellyfish</rdfs:label>
        <id rdf:datatype="http://www.w3.org/2001/XMLSchema#string">FO:0000088</id>
    </owl:Class>
    


    <!-- https://w3id.org/dsablum/FishOntology#FO_0000089 -->

    <owl:Class rdf:about="https://w3id.org/dsablum/FishOntology#FO_0000089">
        <rdfs:subClassOf rdf:resource="https://w3id.org/dsablum/FishOntology#FO_0000262"/>
        <rdfs:comment xml:lang="en">There are seven principal muscles are involved in opening and closing the jaws, suspensorium, and operculum during feeding and breathing. The major muscdles are the adductor mandibulae, the levator arcus palatini, the dilator operculi, the adductor operculi,  the levator operculi, the adductor arcus palatini, and the adductor hyomandibulae. In addition there are also pharyngeal muscles or retractores arcuum branchialium which funtion in operating the pharyngeal jaw.</rdfs:comment>
        <rdfs:label xml:lang="en">CheekMuscle</rdfs:label>
        <id rdf:datatype="http://www.w3.org/2001/XMLSchema#string">FO:0000089</id>
    </owl:Class>
    


    <!-- https://w3id.org/dsablum/FishOntology#FO_0000090 -->

    <owl:Class rdf:about="https://w3id.org/dsablum/FishOntology#FO_0000090">
        <rdfs:subClassOf rdf:resource="https://w3id.org/dsablum/FishOntology#FO_0000151"/>
        <rdfs:subClassOf rdf:resource="https://w3id.org/dsablum/FishOntology#FO_0000284"/>
        <rdfs:label xml:lang="en">Location</rdfs:label>
        <id rdf:datatype="http://www.w3.org/2001/XMLSchema#string">FO:0000090</id>
    </owl:Class>
    


    <!-- https://w3id.org/dsablum/FishOntology#FO_0000092 -->

    <owl:Class rdf:about="https://w3id.org/dsablum/FishOntology#FO_0000092">
        <rdfs:subClassOf rdf:resource="https://w3id.org/dsablum/FishOntology#FO_0000396"/>
        <rdfs:subClassOf rdf:resource="https://w3id.org/dsablum/FishOntology#FO_0000406"/>
        <oboInOwl:hasDbXref rdf:datatype="http://www.w3.org/2001/XMLSchema#string">UBERON:0004288</oboInOwl:hasDbXref>
        <rdfs:label xml:lang="en">Skeleton</rdfs:label>
        <id rdf:datatype="http://www.w3.org/2001/XMLSchema#string">FO:0000092</id>
    </owl:Class>
    


    <!-- https://w3id.org/dsablum/FishOntology#FO_0000093 -->

    <owl:Class rdf:about="https://w3id.org/dsablum/FishOntology#FO_0000093">
        <rdfs:subClassOf rdf:resource="https://w3id.org/dsablum/FishOntology#FO_0000101"/>
        <rdfs:label xml:lang="en">Dams</rdfs:label>
        <id rdf:datatype="http://www.w3.org/2001/XMLSchema#string">FO:0000093</id>
    </owl:Class>
    


    <!-- https://w3id.org/dsablum/FishOntology#FO_0000094 -->

    <owl:Class rdf:about="https://w3id.org/dsablum/FishOntology#FO_0000094">
        <rdfs:subClassOf rdf:resource="https://w3id.org/dsablum/FishOntology#FO_0000084"/>
        <rdfs:subClassOf rdf:resource="https://w3id.org/dsablum/FishOntology#FO_0000232"/>
        <oboInOwl:hasDbXref rdf:datatype="http://www.w3.org/2001/XMLSchema#string">TAO:0000140</oboInOwl:hasDbXref>
        <oboInOwl:hasDbXref rdf:datatype="http://www.w3.org/2001/XMLSchema#string">ZFA:0000140</oboInOwl:hasDbXref>
        <rdfs:label xml:lang="en">Pancreas</rdfs:label>
        <id rdf:datatype="http://www.w3.org/2001/XMLSchema#string">FO:0000094</id>
        <status xml:lang="en">Both an endocrine organ and exocrine organ that produces digestive enzymes. The pancreas is a compact, often two-lobed structure in chondricthyes, is distinct in soft-rayed teleosts, but becomes incorporated into liver as a hepatopancreas in most spiny-rayed teleosts (except for parrotfishes).</status>
    </owl:Class>
    


    <!-- https://w3id.org/dsablum/FishOntology#FO_0000096 -->

    <owl:Class rdf:about="https://w3id.org/dsablum/FishOntology#FO_0000096">
        <rdfs:subClassOf>
            <owl:Restriction>
                <owl:onProperty rdf:resource="https://w3id.org/dsablum/FishOntology#FO_0000235"/>
                <owl:someValuesFrom>
                    <owl:Class>
                        <owl:unionOf rdf:parseType="Collection">
                            <rdf:Description rdf:about="https://w3id.org/dsablum/FishOntology#FO_0000253"/>
                            <rdf:Description rdf:about="https://w3id.org/dsablum/FishOntology#FO_0000328"/>
                        </owl:unionOf>
                    </owl:Class>
                </owl:someValuesFrom>
            </owl:Restriction>
        </rdfs:subClassOf>
        <rdfs:comment xml:lang="en">The naming of each species  is following Linnaeus&apos;s system  referred as &quot;Binomial Nomenclature&quot;, with two-part name based on genus (plural genera) and species (singular and plural, abbreviated sp., or spp., respectively)</rdfs:comment>
        <rdfs:label xml:lang="en">FishNames</rdfs:label>
        <rdfs:label rdf:datatype="http://www.w3.org/2001/XMLSchema#string">FishNames</rdfs:label>
        <commentSource xml:lang="en">Helfman, G., Collette, B. B., Facey, D. E., &amp; Bowen, B. W. (2009). The diversity of fishes: biology, evolution, and ecology. John Wiley &amp; Sons.</commentSource>
        <id rdf:datatype="http://www.w3.org/2001/XMLSchema#string">FO:0000096</id>
    </owl:Class>
    


    <!-- https://w3id.org/dsablum/FishOntology#FO_0000098 -->

    <owl:Class rdf:about="https://w3id.org/dsablum/FishOntology#FO_0000098">
        <rdfs:subClassOf>
            <owl:Class>
                <owl:intersectionOf rdf:parseType="Collection">
                    <rdf:Description rdf:about="https://w3id.org/dsablum/FishOntology#FO_0000165"/>
                    <rdf:Description rdf:about="https://w3id.org/dsablum/FishOntology#FO_0000232"/>
                </owl:intersectionOf>
            </owl:Class>
        </rdfs:subClassOf>
        <oboInOWL:hasExactSynonym rdf:datatype="http://www.w3.org/2001/XMLSchema#string">mesonephros</oboInOWL:hasExactSynonym>
        <oboInOwl:hasDbXref rdf:datatype="http://www.w3.org/2001/XMLSchema#string">TAO:0000529</oboInOwl:hasDbXref>
        <oboInOwl:hasDbXref rdf:datatype="http://www.w3.org/2001/XMLSchema#string">ZFA:0000529</oboInOwl:hasDbXref>
        <rdfs:comment xml:lang="en">The kidneys are one of the primary organs involved in excretion and osmoregulations. The kidneys are paired longitudinal structures located retroperitoneally (outside of the pritoneal cavity), ventral to the vertebral column.</rdfs:comment>
        <rdfs:label xml:lang="en">Kidneys</rdfs:label>
        <id rdf:datatype="http://www.w3.org/2001/XMLSchema#string">FO:0000098</id>
    </owl:Class>
    


    <!-- https://w3id.org/dsablum/FishOntology#FO_0000099 -->

    <owl:Class rdf:about="https://w3id.org/dsablum/FishOntology#FO_0000099">
        <rdfs:subClassOf rdf:resource="https://w3id.org/dsablum/FishOntology#FO_0000374"/>
        <rdfs:label xml:lang="en">DermalBones</rdfs:label>
        <id rdf:datatype="http://www.w3.org/2001/XMLSchema#string">FO:0000099</id>
    </owl:Class>
    


    <!-- https://w3id.org/dsablum/FishOntology#FO_0000100 -->

    <owl:Class rdf:about="https://w3id.org/dsablum/FishOntology#FO_0000100">
        <rdfs:subClassOf rdf:resource="https://w3id.org/dsablum/FishOntology#FO_0000378"/>
        <rdfs:subClassOf>
            <owl:Restriction>
                <owl:onProperty rdf:resource="https://w3id.org/dsablum/FishOntology#FO_0000280"/>
                <owl:someValuesFrom rdf:resource="https://w3id.org/dsablum/FishOntology#FO_0000457"/>
            </owl:Restriction>
        </rdfs:subClassOf>
        <oboInOwl:hasDbXref rdf:datatype="http://www.w3.org/2001/XMLSchema#string">TAO:0000547</oboInOwl:hasDbXref>
        <oboInOwl:hasDbXref rdf:datatype="http://www.w3.org/2001/XMLSchema#string">ZFA:0000547</oboInOwl:hasDbXref>
        <rdfs:label xml:lang="en">Mouth</rdfs:label>
        <id rdf:datatype="http://www.w3.org/2001/XMLSchema#string">FO:0000100</id>
    </owl:Class>
    


    <!-- https://w3id.org/dsablum/FishOntology#FO_0000101 -->

    <owl:Class rdf:about="https://w3id.org/dsablum/FishOntology#FO_0000101">
        <rdfs:subClassOf rdf:resource="https://w3id.org/dsablum/FishOntology#FO_0000270"/>
        <owl:disjointWith rdf:resource="https://w3id.org/dsablum/FishOntology#FO_0000127"/>
        <rdfs:label xml:lang="en">CausesOfThreat</rdfs:label>
        <id rdf:datatype="http://www.w3.org/2001/XMLSchema#string">FO:0000101</id>
    </owl:Class>
    


    <!-- https://w3id.org/dsablum/FishOntology#FO_0000104 -->

    <owl:Class rdf:about="https://w3id.org/dsablum/FishOntology#FO_0000104">
        <rdfs:subClassOf rdf:resource="https://w3id.org/dsablum/FishOntology#FO_0000380"/>
        <rdfs:label xml:lang="en">CleavageEgg</rdfs:label>
        <id rdf:datatype="http://www.w3.org/2001/XMLSchema#string">FO:0000104</id>
    </owl:Class>
    


    <!-- https://w3id.org/dsablum/FishOntology#FO_0000105 -->

    <owl:Class rdf:about="https://w3id.org/dsablum/FishOntology#FO_0000105">
        <rdfs:subClassOf rdf:resource="https://w3id.org/dsablum/FishOntology#FO_0000380"/>
        <rdfs:label xml:lang="en">Protolarva</rdfs:label>
        <id rdf:datatype="http://www.w3.org/2001/XMLSchema#string">FO:0000105</id>
    </owl:Class>
    


    <!-- https://w3id.org/dsablum/FishOntology#FO_0000106 -->

    <owl:Class rdf:about="https://w3id.org/dsablum/FishOntology#FO_0000106">
        <rdfs:subClassOf rdf:resource="https://w3id.org/dsablum/FishOntology#FO_0000112"/>
        <rdfs:subClassOf rdf:resource="https://w3id.org/dsablum/FishOntology#FO_0000166"/>
        <rdfs:label xml:lang="en">Pterosphenoid</rdfs:label>
        <id rdf:datatype="http://www.w3.org/2001/XMLSchema#string">FO:0000106</id>
    </owl:Class>
    


    <!-- https://w3id.org/dsablum/FishOntology#FO_0000107 -->

    <owl:Class rdf:about="https://w3id.org/dsablum/FishOntology#FO_0000107">
        <rdfs:subClassOf rdf:resource="https://w3id.org/dsablum/FishOntology#FO_0000414"/>
        <rdfs:label xml:lang="en">Incisor</rdfs:label>
        <description xml:lang="en">Large teeth with flattened cutting surfaces adapted for feeding on mollusks and crustaceans. Example, chimaeras (Holocephali).</description>
        <id rdf:datatype="http://www.w3.org/2001/XMLSchema#string">FO:0000107</id>
    </owl:Class>
    


    <!-- https://w3id.org/dsablum/FishOntology#FO_0000108 -->

    <owl:Class rdf:about="https://w3id.org/dsablum/FishOntology#FO_0000108">
        <rdfs:subClassOf rdf:resource="https://w3id.org/dsablum/FishOntology#FO_0000244"/>
        <rdfs:comment xml:lang="en">Are almost completely dermal. There is no enamel-like layer except perhaps the ctenii (teeth on posterior border) and the most posterior and superficial ridges of the scale.

These types of scales evolved from ganoid scales by loss of the ganoine and thinning of the bony dermal plate.

Have ctenii formed as separate ossification distinct from the main body of the scale.</rdfs:comment>
        <rdfs:label xml:lang="en">CtenoidScales</rdfs:label>
        <id rdf:datatype="http://www.w3.org/2001/XMLSchema#string">FO:0000108</id>
    </owl:Class>
    


    <!-- https://w3id.org/dsablum/FishOntology#FO_0000109 -->

    <owl:Class rdf:about="https://w3id.org/dsablum/FishOntology#FO_0000109">
        <rdfs:subClassOf rdf:resource="https://w3id.org/dsablum/FishOntology#FO_0000207"/>
        <rdfs:comment xml:lang="en">Derived from embryonic cartilaginous braincase. The chondrocranium of bony fishes is derived from cartilaginous capsules that formed around sense organs.</rdfs:comment>
        <rdfs:label xml:lang="en">Chondrocranium</rdfs:label>
        <id rdf:datatype="http://www.w3.org/2001/XMLSchema#string">FO:0000109</id>
    </owl:Class>
    


    <!-- https://w3id.org/dsablum/FishOntology#FO_0000110 -->

    <owl:Class rdf:about="https://w3id.org/dsablum/FishOntology#FO_0000110">
        <rdfs:subClassOf rdf:resource="https://w3id.org/dsablum/FishOntology#FO_0000270"/>
        <rdfs:comment xml:lang="en">Following IUCN Redlist Threat Category</rdfs:comment>
        <rdfs:label xml:lang="en">ThreatCategory</rdfs:label>
        <id rdf:datatype="http://www.w3.org/2001/XMLSchema#string">FO:0000110</id>
    </owl:Class>
    


    <!-- https://w3id.org/dsablum/FishOntology#FO_0000111 -->

    <owl:Class rdf:about="https://w3id.org/dsablum/FishOntology#FO_0000111">
        <rdfs:subClassOf rdf:resource="https://w3id.org/dsablum/FishOntology#FO_0000142"/>
        <rdfs:subClassOf>
            <owl:Restriction>
                <owl:onProperty rdf:resource="https://w3id.org/dsablum/FishOntology#FO_0000280"/>
                <owl:allValuesFrom rdf:resource="https://w3id.org/dsablum/FishOntology#FO_0000306"/>
            </owl:Restriction>
        </rdfs:subClassOf>
        <rdfs:label xml:lang="en">PostflexionLarva</rdfs:label>
        <id rdf:datatype="http://www.w3.org/2001/XMLSchema#string">FO:0000111</id>
    </owl:Class>
    


    <!-- https://w3id.org/dsablum/FishOntology#FO_0000112 -->

    <owl:Class rdf:about="https://w3id.org/dsablum/FishOntology#FO_0000112">
        <rdfs:subClassOf rdf:resource="https://w3id.org/dsablum/FishOntology#FO_0000109"/>
        <rdfs:label xml:lang="en">CartilageBones</rdfs:label>
        <id rdf:datatype="http://www.w3.org/2001/XMLSchema#string">FO:0000112</id>
    </owl:Class>
    


    <!-- https://w3id.org/dsablum/FishOntology#FO_0000113 -->

    <owl:Class rdf:about="https://w3id.org/dsablum/FishOntology#FO_0000113">
        <rdfs:subClassOf rdf:resource="https://w3id.org/dsablum/FishOntology#FO_0000192"/>
        <rdfs:comment xml:lang="en">At sea but quite close to the shore.</rdfs:comment>
        <rdfs:label xml:lang="en">NearInshore</rdfs:label>
        <id rdf:datatype="http://www.w3.org/2001/XMLSchema#string">FO:0000113</id>
    </owl:Class>
    


    <!-- https://w3id.org/dsablum/FishOntology#FO_0000114 -->

    <owl:Class rdf:about="https://w3id.org/dsablum/FishOntology#FO_0000114">
        <owl:equivalentClass>
            <owl:Class>
                <owl:intersectionOf rdf:parseType="Collection">
                    <rdf:Description rdf:about="https://w3id.org/dsablum/FishOntology#FO_0000424"/>
                    <owl:Restriction>
                        <owl:onProperty rdf:resource="https://w3id.org/dsablum/FishOntology#FO_0000337"/>
                        <owl:someValuesFrom rdf:resource="https://w3id.org/dsablum/FishOntology#FO_0000160"/>
                    </owl:Restriction>
                </owl:intersectionOf>
            </owl:Class>
        </owl:equivalentClass>
        <rdfs:subClassOf rdf:resource="https://w3id.org/dsablum/FishOntology#FO_0000424"/>
        <rdfs:label xml:lang="en">EarlyJaw</rdfs:label>
        <id rdf:datatype="http://www.w3.org/2001/XMLSchema#string">FO:0000114</id>
    </owl:Class>
    


    <!-- https://w3id.org/dsablum/FishOntology#FO_0000115 -->

    <owl:Class rdf:about="https://w3id.org/dsablum/FishOntology#FO_0000115">
        <rdfs:subClassOf rdf:resource="https://w3id.org/dsablum/FishOntology#FO_0000084"/>
        <rdfs:comment xml:lang="en">Fingerlike pouches that connect to the intestine near the pylorus, are often present. It may function in absorption or digestion.</rdfs:comment>
        <rdfs:label xml:lang="en">PyloricCaeca</rdfs:label>
        <id rdf:datatype="http://www.w3.org/2001/XMLSchema#string">FO:0000115</id>
    </owl:Class>
    


    <!-- https://w3id.org/dsablum/FishOntology#FO_0000116 -->

    <owl:Class rdf:about="https://w3id.org/dsablum/FishOntology#FO_0000116">
        <rdfs:subClassOf rdf:resource="https://w3id.org/dsablum/FishOntology#FO_0000261"/>
        <rdfs:comment xml:lang="en">Usually not attached to the vertebral column in fishes as it is in tetrapods. 

Pelvic fin rays are frequently loset , and in some cases such as eels (Anguilliformes), the neotenic South American Needlesfish (Belonion apodion), and puffers, the pelvic girdle has also been lost.</rdfs:comment>
        <rdfs:label xml:lang="en">PelvicGirdle</rdfs:label>
        <id rdf:datatype="http://www.w3.org/2001/XMLSchema#string">FO:0000116</id>
    </owl:Class>
    


    <!-- https://w3id.org/dsablum/FishOntology#FO_0000117 -->

    <owl:Class rdf:about="https://w3id.org/dsablum/FishOntology#FO_0000117">
        <rdfs:subClassOf rdf:resource="https://w3id.org/dsablum/FishOntology#FO_0000071"/>
        <rdfs:subClassOf>
            <owl:Restriction>
                <owl:onProperty rdf:resource="https://w3id.org/dsablum/FishOntology#FO_0000425"/>
                <owl:someValuesFrom rdf:resource="https://w3id.org/dsablum/FishOntology#FO_0000201"/>
            </owl:Restriction>
        </rdfs:subClassOf>
        <rdfs:subClassOf>
            <owl:Restriction>
                <owl:onProperty rdf:resource="https://w3id.org/dsablum/FishOntology#FO_0000425"/>
                <owl:someValuesFrom rdf:resource="https://w3id.org/dsablum/FishOntology#FO_0000369"/>
            </owl:Restriction>
        </rdfs:subClassOf>
        <rdfs:label xml:lang="en">SquamationBegun</rdfs:label>
        <id rdf:datatype="http://www.w3.org/2001/XMLSchema#string">FO:0000117</id>
    </owl:Class>
    


    <!-- https://w3id.org/dsablum/FishOntology#FO_0000118 -->

    <owl:Class rdf:about="https://w3id.org/dsablum/FishOntology#FO_0000118">
        <rdfs:subClassOf rdf:resource="https://w3id.org/dsablum/FishOntology#FO_0000192"/>
        <rdfs:label xml:lang="en">SeagrassMeadow</rdfs:label>
        <id rdf:datatype="http://www.w3.org/2001/XMLSchema#string">FO:0000118</id>
        <usedIn xml:lang="en">Chong, V. C., Lee, P. K. Y., &amp; Lau, C. M. (2010). Diversity, extinction risk and conservation of Malaysian fishes. Journal of fish biology, 76(9), 2009-2066</usedIn>
    </owl:Class>
    


    <!-- https://w3id.org/dsablum/FishOntology#FO_0000119 -->

    <owl:Class rdf:about="https://w3id.org/dsablum/FishOntology#FO_0000119">
        <rdfs:subClassOf rdf:resource="https://w3id.org/dsablum/FishOntology#FO_0000142"/>
        <rdfs:subClassOf>
            <owl:Restriction>
                <owl:onProperty rdf:resource="https://w3id.org/dsablum/FishOntology#FO_0000280"/>
                <owl:allValuesFrom rdf:resource="https://w3id.org/dsablum/FishOntology#FO_0000306"/>
            </owl:Restriction>
        </rdfs:subClassOf>
        <rdfs:label xml:lang="en">PreflexionLarva</rdfs:label>
        <id rdf:datatype="http://www.w3.org/2001/XMLSchema#string">FO:0000119</id>
    </owl:Class>
    


    <!-- https://w3id.org/dsablum/FishOntology#FO_0000120 -->

    <owl:Class rdf:about="https://w3id.org/dsablum/FishOntology#FO_0000120">
        <rdfs:subClassOf rdf:resource="https://w3id.org/dsablum/FishOntology#FO_0000278"/>
        <rdfs:label xml:lang="en">BySpecies</rdfs:label>
        <id rdf:datatype="http://www.w3.org/2001/XMLSchema#string">FO:0000120</id>
    </owl:Class>
    


    <!-- https://w3id.org/dsablum/FishOntology#FO_0000121 -->

    <owl:Class rdf:about="https://w3id.org/dsablum/FishOntology#FO_0000121">
        <rdfs:subClassOf rdf:resource="https://w3id.org/dsablum/FishOntology#FO_0000424"/>
        <rdfs:label xml:lang="en">HollowScales</rdfs:label>
        <id rdf:datatype="http://www.w3.org/2001/XMLSchema#string">FO:0000121</id>
    </owl:Class>
    


    <!-- https://w3id.org/dsablum/FishOntology#FO_0000122 -->

    <owl:Class rdf:about="https://w3id.org/dsablum/FishOntology#FO_0000122">
        <owl:equivalentClass>
            <owl:Class>
                <owl:intersectionOf rdf:parseType="Collection">
                    <rdf:Description rdf:about="https://w3id.org/dsablum/FishOntology#FO_0000164"/>
                    <owl:Restriction>
                        <owl:onProperty rdf:resource="https://w3id.org/dsablum/FishOntology#FO_0000049"/>
                        <owl:someValuesFrom rdf:resource="https://w3id.org/dsablum/FishOntology#FO_0000122"/>
                    </owl:Restriction>
                </owl:intersectionOf>
            </owl:Class>
        </owl:equivalentClass>
        <rdfs:subClassOf rdf:resource="https://w3id.org/dsablum/FishOntology#FO_0000164"/>
        <rdfs:comment xml:lang="en">Fish that are categorized in this class is hypothesized or believed to be extint. This is because at the current time, not such finding of the species can be made. If in time it is found that the species is not extint, then species should be removed from this group.</rdfs:comment>
        <rdfs:label xml:lang="en">Extinct</rdfs:label>
        <commentSource>Nelson, J. S. (2006). Fishes of the World. John Wiley &amp; Sons.</commentSource>
        <id rdf:datatype="http://www.w3.org/2001/XMLSchema#string">FO:0000122</id>
    </owl:Class>
    


    <!-- https://w3id.org/dsablum/FishOntology#FO_0000123 -->

    <owl:Class rdf:about="https://w3id.org/dsablum/FishOntology#FO_0000123">
        <rdfs:subClassOf rdf:resource="https://w3id.org/dsablum/FishOntology#FO_0000262"/>
        <rdfs:comment xml:lang="en">Muscles are arranged in pairs at the bases of the dorsal and anal fins. Protractors erect the fins and Retractors depress the fins. In addition, lateral inclinators function to bend soft rays of the anal and second dorsal fins. For the paired fins, a single ventral abductor muscle pulls the fin ventrally and cranially. An opposing dorsal adductor muscle pulls the fin dorsally and caudally.</rdfs:comment>
        <rdfs:label xml:lang="en">FinMuscle</rdfs:label>
        <id rdf:datatype="http://www.w3.org/2001/XMLSchema#string">FO:0000123</id>
    </owl:Class>
    


    <!-- https://w3id.org/dsablum/FishOntology#FO_0000124 -->

    <owl:Class rdf:about="https://w3id.org/dsablum/FishOntology#FO_0000124">
        <rdfs:subClassOf rdf:resource="https://w3id.org/dsablum/FishOntology#FO_0000099"/>
        <rdfs:subClassOf rdf:resource="https://w3id.org/dsablum/FishOntology#FO_0000166"/>
        <rdfs:label xml:lang="en">Frontal</rdfs:label>
        <id rdf:datatype="http://www.w3.org/2001/XMLSchema#string">FO:0000124</id>
    </owl:Class>
    


    <!-- https://w3id.org/dsablum/FishOntology#FO_0000125 -->

    <owl:Class rdf:about="https://w3id.org/dsablum/FishOntology#FO_0000125">
        <rdfs:subClassOf rdf:resource="https://w3id.org/dsablum/FishOntology#FO_0000506"/>
        <rdfs:label xml:lang="en">Dolphins</rdfs:label>
        <id rdf:datatype="http://www.w3.org/2001/XMLSchema#string">FO:0000125</id>
    </owl:Class>
    


    <!-- https://w3id.org/dsablum/FishOntology#FO_0000126 -->

    <owl:Class rdf:about="https://w3id.org/dsablum/FishOntology#FO_0000126">
        <rdfs:subClassOf rdf:resource="https://w3id.org/dsablum/FishOntology#FO_0000284"/>
        <oboInOWL:xref rdf:datatype="http://www.w3.org/2001/XMLSchema#string">http://rs.tdwg.org/ontology/voc/Specimen</oboInOWL:xref>
        <oboInOWL:xref rdf:datatype="http://www.w3.org/2001/XMLSchema#string">http://www.ics.forth.gr/isl/ontology/MarineTLO/BC53_Specimen</oboInOWL:xref>
        <oboInOwl:hasDbXref rdf:datatype="http://www.w3.org/2001/XMLSchema#string">BC53_Specimen</oboInOwl:hasDbXref>
        <rdfs:comment xml:lang="en">Fish specimen. Each specimen of fish is related to species.

an individual animal, plant, piece of a mineral, etc., used as an example of its species or type for scientific study or display.</rdfs:comment>
        <rdfs:label xml:lang="en">Specimen</rdfs:label>
        <id rdf:datatype="http://www.w3.org/2001/XMLSchema#string">FO:0000126</id>
    </owl:Class>
    


    <!-- https://w3id.org/dsablum/FishOntology#FO_0000127 -->

    <owl:Class rdf:about="https://w3id.org/dsablum/FishOntology#FO_0000127">
        <rdfs:subClassOf rdf:resource="https://w3id.org/dsablum/FishOntology#FO_0000270"/>
        <rdfs:comment xml:lang="en">Following IUCN Redlist Threat Index</rdfs:comment>
        <rdfs:label xml:lang="en">ThreatIndex</rdfs:label>
        <id rdf:datatype="http://www.w3.org/2001/XMLSchema#string">FO:0000127</id>
    </owl:Class>
    


    <!-- https://w3id.org/dsablum/FishOntology#FO_0000128 -->

    <owl:Class rdf:about="https://w3id.org/dsablum/FishOntology#FO_0000128">
        <rdfs:subClassOf rdf:resource="https://w3id.org/dsablum/FishOntology#FO_0000336"/>
        <rdfs:label xml:lang="en">Weight</rdfs:label>
        <id rdf:datatype="http://www.w3.org/2001/XMLSchema#string">FO:0000128</id>
        <usedIn xml:lang="en">Prof Chong Data Collection in Matang, 1988 - 1993</usedIn>
    </owl:Class>
    


    <!-- https://w3id.org/dsablum/FishOntology#FO_0000130 -->

    <owl:Class rdf:about="https://w3id.org/dsablum/FishOntology#FO_0000130">
        <owl:equivalentClass>
            <owl:Class>
                <owl:intersectionOf rdf:parseType="Collection">
                    <rdf:Description rdf:about="https://w3id.org/dsablum/FishOntology#FO_0000379"/>
                    <owl:Restriction>
                        <owl:onProperty rdf:resource="https://w3id.org/dsablum/FishOntology#FO_0000263"/>
                        <owl:someValuesFrom rdf:resource="https://w3id.org/dsablum/FishOntology#FO_0000316"/>
                    </owl:Restriction>
                </owl:intersectionOf>
            </owl:Class>
        </owl:equivalentClass>
        <rdfs:subClassOf rdf:resource="https://w3id.org/dsablum/FishOntology#FO_0000379"/>
        <rdfs:label xml:lang="en">PlateSkinnedFish</rdfs:label>
        <id rdf:datatype="http://www.w3.org/2001/XMLSchema#string">FO:0000130</id>
    </owl:Class>
    


    <!-- https://w3id.org/dsablum/FishOntology#FO_0000131 -->

    <owl:Class rdf:about="https://w3id.org/dsablum/FishOntology#FO_0000131">
        <rdfs:subClassOf rdf:resource="https://w3id.org/dsablum/FishOntology#FO_0000414"/>
        <rdfs:label xml:lang="en">Cardiform</rdfs:label>
        <description xml:lang="en">Fine, pointed teeth arraged as in wool card; for example, the pharyngeal teeth in pickerels (Esox).</description>
        <id rdf:datatype="http://www.w3.org/2001/XMLSchema#string">FO:0000131</id>
    </owl:Class>
    


    <!-- https://w3id.org/dsablum/FishOntology#FO_0000132 -->

    <owl:Class rdf:about="https://w3id.org/dsablum/FishOntology#FO_0000132">
        <rdfs:subClassOf rdf:resource="https://w3id.org/dsablum/FishOntology#FO_0000063"/>
        <rdfs:label xml:lang="en">DorsalFin</rdfs:label>
        <id rdf:datatype="http://www.w3.org/2001/XMLSchema#string">FO:0000132</id>
    </owl:Class>
    


    <!-- https://w3id.org/dsablum/FishOntology#FO_0000133 -->

    <owl:Class rdf:about="https://w3id.org/dsablum/FishOntology#FO_0000133">
        <rdfs:subClassOf rdf:resource="https://w3id.org/dsablum/FishOntology#FO_0000151"/>
        <rdfs:label xml:lang="en">FishingMethod</rdfs:label>
        <id rdf:datatype="http://www.w3.org/2001/XMLSchema#string">FO:0000133</id>
    </owl:Class>
    


    <!-- https://w3id.org/dsablum/FishOntology#FO_0000135 -->

    <owl:Class rdf:about="https://w3id.org/dsablum/FishOntology#FO_0000135">
        <rdfs:subClassOf rdf:resource="https://w3id.org/dsablum/FishOntology#FO_0000238"/>
        <rdfs:label xml:lang="en">Maxillae</rdfs:label>
        <id rdf:datatype="http://www.w3.org/2001/XMLSchema#string">FO:0000135</id>
    </owl:Class>
    


    <!-- https://w3id.org/dsablum/FishOntology#FO_0000136 -->

    <owl:Class rdf:about="https://w3id.org/dsablum/FishOntology#FO_0000136">
        <rdfs:subClassOf rdf:resource="https://w3id.org/dsablum/FishOntology#FO_0000101"/>
        <rdfs:label xml:lang="en">Endemicity</rdfs:label>
        <id rdf:datatype="http://www.w3.org/2001/XMLSchema#string">FO:0000136</id>
    </owl:Class>
    


    <!-- https://w3id.org/dsablum/FishOntology#FO_0000137 -->

    <owl:Class rdf:about="https://w3id.org/dsablum/FishOntology#FO_0000137">
        <rdfs:subClassOf rdf:resource="https://w3id.org/dsablum/FishOntology#FO_0000212"/>
        <rdfs:comment xml:lang="en">Species diversity is a measure of the diversity within an ecological community that incorporates both species richness (the number of species in a community) and the evenness of species&apos; abundances. Species diversity is one component of the concept of biodiversity.</rdfs:comment>
        <rdfs:label xml:lang="en">SpeciesDiversity</rdfs:label>
        <id rdf:datatype="http://www.w3.org/2001/XMLSchema#string">FO:0000137</id>
    </owl:Class>
    


    <!-- https://w3id.org/dsablum/FishOntology#FO_0000138 -->

    <owl:Class rdf:about="https://w3id.org/dsablum/FishOntology#FO_0000138">
        <rdfs:subClassOf rdf:resource="https://w3id.org/dsablum/FishOntology#FO_0000063"/>
        <rdfs:comment xml:lang="en">Usually lies just posterior to the anus.</rdfs:comment>
        <rdfs:label xml:lang="en">AnalFin</rdfs:label>
        <id rdf:datatype="http://www.w3.org/2001/XMLSchema#string">FO:0000138</id>
    </owl:Class>
    


    <!-- https://w3id.org/dsablum/FishOntology#FO_0000139 -->

    <owl:Class rdf:about="https://w3id.org/dsablum/FishOntology#FO_0000139">
        <rdfs:subClassOf rdf:resource="https://w3id.org/dsablum/FishOntology#FO_0000299"/>
        <rdfs:label xml:lang="en">WoRMS</rdfs:label>
        <id rdf:datatype="http://www.w3.org/2001/XMLSchema#string">FO:0000139</id>
    </owl:Class>
    


    <!-- https://w3id.org/dsablum/FishOntology#FO_0000140 -->

    <owl:Class rdf:about="https://w3id.org/dsablum/FishOntology#FO_0000140">
        <rdfs:subClassOf rdf:resource="https://w3id.org/dsablum/FishOntology#FO_0000192"/>
        <rdfs:comment xml:lang="en">Mudflats or mud flats, also known as tidal flats, are coastal wetlands that form when mud is deposited by tides or rivers. They are found in sheltered areas such as bays, bayous, lagoons, and estuaries.</rdfs:comment>
        <rdfs:label xml:lang="en">Mudflat</rdfs:label>
        <id rdf:datatype="http://www.w3.org/2001/XMLSchema#string">FO:0000140</id>
    </owl:Class>
    


    <!-- https://w3id.org/dsablum/FishOntology#FO_0000141 -->

    <owl:Class rdf:about="https://w3id.org/dsablum/FishOntology#FO_0000141">
        <rdfs:subClassOf rdf:resource="https://w3id.org/dsablum/FishOntology#FO_0000419"/>
        <rdfs:label xml:lang="en">Neap</rdfs:label>
        <id rdf:datatype="http://www.w3.org/2001/XMLSchema#string">FO:0000141</id>
        <usedIn xml:lang="en">Prof Chong Data Collection in Matang, 1988 - 1993</usedIn>
    </owl:Class>
    


    <!-- https://w3id.org/dsablum/FishOntology#FO_0000142 -->

    <owl:Class rdf:about="https://w3id.org/dsablum/FishOntology#FO_0000142">
        <rdfs:subClassOf rdf:resource="https://w3id.org/dsablum/FishOntology#FO_0000078"/>
        <rdfs:comment xml:lang="en">Maybe change to PrimaryDevelopmental Stages Subdivisions</rdfs:comment>
        <rdfs:label xml:lang="en">Subdivisions</rdfs:label>
        <id rdf:datatype="http://www.w3.org/2001/XMLSchema#string">FO:0000142</id>
        <status xml:lang="en">In review</status>
    </owl:Class>
    


    <!-- https://w3id.org/dsablum/FishOntology#FO_0000143 -->

    <owl:Class rdf:about="https://w3id.org/dsablum/FishOntology#FO_0000143">
        <rdfs:subClassOf rdf:resource="https://w3id.org/dsablum/FishOntology#FO_0000096"/>
        <rdfs:subClassOf>
            <owl:Restriction>
                <owl:onProperty rdf:resource="https://w3id.org/dsablum/FishOntology#FO_0000158"/>
                <owl:someValuesFrom rdf:resource="https://w3id.org/dsablum/FishOntology#FO_0000090"/>
            </owl:Restriction>
        </rdfs:subClassOf>
        <rdfs:label xml:lang="en">CommonLocalNames</rdfs:label>
        <id rdf:datatype="http://www.w3.org/2001/XMLSchema#string">FO:0000143</id>
    </owl:Class>
    


    <!-- https://w3id.org/dsablum/FishOntology#FO_0000146 -->

    <owl:Class rdf:about="https://w3id.org/dsablum/FishOntology#FO_0000146">
        <rdfs:subClassOf rdf:resource="https://w3id.org/dsablum/FishOntology#FO_0000380"/>
        <rdfs:label xml:lang="en">Protoptergiolarva</rdfs:label>
        <id rdf:datatype="http://www.w3.org/2001/XMLSchema#string">FO:0000146</id>
    </owl:Class>
    


    <!-- https://w3id.org/dsablum/FishOntology#FO_0000147 -->

    <owl:Class rdf:about="https://w3id.org/dsablum/FishOntology#FO_0000147">
        <rdfs:subClassOf rdf:resource="https://w3id.org/dsablum/FishOntology#FO_0000414"/>
        <rdfs:label xml:lang="en">Molariform</rdfs:label>
        <id rdf:datatype="http://www.w3.org/2001/XMLSchema#string">FO:0000147</id>
    </owl:Class>
    


    <!-- https://w3id.org/dsablum/FishOntology#FO_0000150 -->

    <owl:Class rdf:about="https://w3id.org/dsablum/FishOntology#FO_0000150">
        <rdfs:subClassOf rdf:resource="https://w3id.org/dsablum/FishOntology#FO_0000165"/>
        <oboInOWL:hasExactSynonym xml:lang="en">Swim Bladder</oboInOWL:hasExactSynonym>
        <oboInOwl:hasDbXref xml:lang="en">TAO:0000076</oboInOwl:hasDbXref>
        <oboInOwl:hasDbXref xml:lang="en">UBERON:0006860</oboInOwl:hasDbXref>
        <oboInOwl:hasDbXref rdf:datatype="http://www.w3.org/2001/XMLSchema#string">ZFA:0000076</oboInOwl:hasDbXref>
        <oboInOwl:hasDbXref xml:lang="en">ZFIN:ZDB-PUB-060306-11</oboInOwl:hasDbXref>
        <oboInOwl:hasRelatedSynonym xml:lang="en">Air Bladder</oboInOwl:hasRelatedSynonym>
        <oboInOwl:hasRelatedSynonym xml:lang="en">Fish Maw</oboInOwl:hasRelatedSynonym>
        <rdfs:label xml:lang="en">GasBladder</rdfs:label>
        <id rdf:datatype="http://www.w3.org/2001/XMLSchema#string">FO:0000150</id>
        <status xml:lang="en">Also known as swim bladder, is a gas-filled sac located between the alimentary canal and the kidneys (Jones 1957, Marshall 1960). It is filled with carbon dioxide, oxygen, and nitrogen in different proportions tha occur in air, making the tem &quot;air bladder&quot; inappropriate.

The original function of the gas bladder was probably as a lung, but in most fishes today it functions mainly as a hydrostatic organ that helps control bouyancy. It also plays a rile in respiration, sound production, and sound reception in some fishes.</status>
    </owl:Class>
    


    <!-- https://w3id.org/dsablum/FishOntology#FO_0000151 -->

    <owl:Class rdf:about="https://w3id.org/dsablum/FishOntology#FO_0000151">
        <rdfs:subClassOf rdf:resource="https://w3id.org/dsablum/FishOntology#FO_0000061"/>
        <rdfs:comment xml:lang="en">Sampling Parameter that is usually used by researchers when sampling a sample or specimen.</rdfs:comment>
        <rdfs:label xml:lang="en">FishSamplingParameter</rdfs:label>
        <id rdf:datatype="http://www.w3.org/2001/XMLSchema#string">FO:0000151</id>
    </owl:Class>
    


    <!-- https://w3id.org/dsablum/FishOntology#FO_0000152 -->

    <owl:Class rdf:about="https://w3id.org/dsablum/FishOntology#FO_0000152">
        <oboInOwl:hasRelatedSynonym rdf:datatype="http://www.w3.org/2001/XMLSchema#string">ichthyology</oboInOwl:hasRelatedSynonym>
        <rdfs:label xml:lang="en">FishStudies</rdfs:label>
        <id rdf:datatype="http://www.w3.org/2001/XMLSchema#string">FO:0000152</id>
    </owl:Class>
    


    <!-- https://w3id.org/dsablum/FishOntology#FO_0000153 -->

    <owl:Class rdf:about="https://w3id.org/dsablum/FishOntology#FO_0000153">
        <rdfs:subClassOf rdf:resource="https://w3id.org/dsablum/FishOntology#FO_0000037"/>
        <rdfs:label xml:lang="en">MinnowTrap</rdfs:label>
        <citation xml:lang="en">Coker, G. A., Ming, D. L., &amp; Randall, R. G. (2006). A review of fish sampling methods commonly used in Canadian freshwater habitats. Burlington, Ontario: Fisheries and Oceans Canada.</citation>
        <id rdf:datatype="http://www.w3.org/2001/XMLSchema#string">FO:0000153</id>
    </owl:Class>
    


    <!-- https://w3id.org/dsablum/FishOntology#FO_0000154 -->

    <owl:Class rdf:about="https://w3id.org/dsablum/FishOntology#FO_0000154">
        <rdfs:subClassOf rdf:resource="https://w3id.org/dsablum/FishOntology#FO_0000152"/>
        <rdfs:comment>Fish early development stages -&gt; mature</rdfs:comment>
        <rdfs:label xml:lang="en">FishDevelopment</rdfs:label>
        <id rdf:datatype="http://www.w3.org/2001/XMLSchema#string">FO:0000154</id>
        <status xml:lang="en">In review</status>
    </owl:Class>
    


    <!-- https://w3id.org/dsablum/FishOntology#FO_0000155 -->

    <owl:Class rdf:about="https://w3id.org/dsablum/FishOntology#FO_0000155">
        <rdfs:subClassOf rdf:resource="https://w3id.org/dsablum/FishOntology#FO_0000414"/>
        <rdfs:label xml:lang="en">FlattenedTriangularCuttingTeeth</rdfs:label>
        <description xml:lang="en">Sharp cutting teeth which are uncommon in bony fishes with the exception of some characins (Characoidei). Example, sharks and piranhas.</description>
        <id rdf:datatype="http://www.w3.org/2001/XMLSchema#string">FO:0000155</id>
    </owl:Class>
    


    <!-- https://w3id.org/dsablum/FishOntology#FO_0000156 -->

    <owl:Class rdf:about="https://w3id.org/dsablum/FishOntology#FO_0000156">
        <rdfs:subClassOf rdf:resource="https://w3id.org/dsablum/FishOntology#FO_0000112"/>
        <rdfs:subClassOf rdf:resource="https://w3id.org/dsablum/FishOntology#FO_0000358"/>
        <rdfs:label xml:lang="en">Intercalar</rdfs:label>
        <id rdf:datatype="http://www.w3.org/2001/XMLSchema#string">FO:0000156</id>
    </owl:Class>
    


    <!-- https://w3id.org/dsablum/FishOntology#FO_0000157 -->

    <owl:Class rdf:about="https://w3id.org/dsablum/FishOntology#FO_0000157">
        <rdfs:subClassOf rdf:resource="https://w3id.org/dsablum/FishOntology#FO_0000262"/>
        <rdfs:comment xml:lang="en">Extrinsic eye muscles move the eye within its orbit. Eye muscles are evolutionarily very conservative, in that most vertebrates have the same three pairs of these striated muscles.

Eyes muscles have been converted into two remarkable structures in fishes. An electric organ in the electric stargazer (Astroscopus, Uranoscopidae) and heater organs in two suborders of perciformes fishes (Xiphioidei and Scombroidei).</rdfs:comment>
        <rdfs:label xml:lang="en">EyeMuscle</rdfs:label>
        <id rdf:datatype="http://www.w3.org/2001/XMLSchema#string">FO:0000157</id>
    </owl:Class>
    


    <!-- https://w3id.org/dsablum/FishOntology#FO_0000159 -->

    <owl:Class rdf:about="https://w3id.org/dsablum/FishOntology#FO_0000159">
        <rdfs:subClassOf rdf:resource="https://w3id.org/dsablum/FishOntology#FO_0000023"/>
        <rdfs:label xml:lang="en">TransformationLarva</rdfs:label>
        <id rdf:datatype="http://www.w3.org/2001/XMLSchema#string">FO:0000159</id>
    </owl:Class>
    


    <!-- https://w3id.org/dsablum/FishOntology#FO_0000160 -->

    <owl:Class rdf:about="https://w3id.org/dsablum/FishOntology#FO_0000160">
        <owl:equivalentClass>
            <owl:Class>
                <owl:intersectionOf rdf:parseType="Collection">
                    <rdf:Description rdf:about="https://w3id.org/dsablum/FishOntology#FO_0000379"/>
                    <owl:Restriction>
                        <owl:onProperty rdf:resource="https://w3id.org/dsablum/FishOntology#FO_0000263"/>
                        <owl:someValuesFrom rdf:resource="https://w3id.org/dsablum/FishOntology#FO_0000114"/>
                    </owl:Restriction>
                </owl:intersectionOf>
            </owl:Class>
        </owl:equivalentClass>
        <rdfs:subClassOf rdf:resource="https://w3id.org/dsablum/FishOntology#FO_0000379"/>
        <rdfs:label xml:lang="en">EarlyJawedFish</rdfs:label>
        <id rdf:datatype="http://www.w3.org/2001/XMLSchema#string">FO:0000160</id>
    </owl:Class>
    


    <!-- https://w3id.org/dsablum/FishOntology#FO_0000161 -->

    <owl:Class rdf:about="https://w3id.org/dsablum/FishOntology#FO_0000161">
        <rdfs:subClassOf rdf:resource="https://w3id.org/dsablum/FishOntology#FO_0000032"/>
        <rdfs:comment xml:lang="en">consist of four pair of wide, flat, dermal bones that form the gil covers, protect the underlying gill arches, and are involved in respiration and feeding.</rdfs:comment>
        <rdfs:label xml:lang="en">OpercularApparatus</rdfs:label>
        <id rdf:datatype="http://www.w3.org/2001/XMLSchema#string">FO:0000161</id>
    </owl:Class>
    


    <!-- https://w3id.org/dsablum/FishOntology#FO_0000162 -->

    <owl:Class rdf:about="https://w3id.org/dsablum/FishOntology#FO_0000162">
        <rdfs:subClassOf rdf:resource="https://w3id.org/dsablum/FishOntology#FO_0000378"/>
        <oboInOwl:hasDbXref rdf:datatype="http://www.w3.org/2001/XMLSchema#string">UBERON:0002415</oboInOwl:hasDbXref>
        <rdfs:label xml:lang="en">Tail</rdfs:label>
        <id rdf:datatype="http://www.w3.org/2001/XMLSchema#string">FO:0000162</id>
    </owl:Class>
    


    <!-- https://w3id.org/dsablum/FishOntology#FO_0000163 -->

    <owl:Class rdf:about="https://w3id.org/dsablum/FishOntology#FO_0000163">
        <rdfs:subClassOf rdf:resource="https://w3id.org/dsablum/FishOntology#FO_0000506"/>
        <rdfs:label xml:lang="en">Prawns</rdfs:label>
        <id rdf:datatype="http://www.w3.org/2001/XMLSchema#string">FO:0000163</id>
    </owl:Class>
    


    <!-- https://w3id.org/dsablum/FishOntology#FO_0000164 -->

    <owl:Class rdf:about="https://w3id.org/dsablum/FishOntology#FO_0000164">
        <rdfs:subClassOf>
            <owl:Restriction>
                <owl:onProperty rdf:resource="https://w3id.org/dsablum/FishOntology#FO_0000473"/>
                <owl:someValuesFrom>
                    <owl:Class>
                        <owl:intersectionOf rdf:parseType="Collection">
                            <rdf:Description rdf:about="https://w3id.org/dsablum/FishOntology#FO_0000279"/>
                            <rdf:Description rdf:about="https://w3id.org/dsablum/FishOntology#FO_0000328"/>
                        </owl:intersectionOf>
                    </owl:Class>
                </owl:someValuesFrom>
            </owl:Restriction>
        </rdfs:subClassOf>
        <rdfs:comment xml:lang="en">Handle any terms that is related to status.</rdfs:comment>
        <rdfs:label xml:lang="en">FishStatus</rdfs:label>
        <id rdf:datatype="http://www.w3.org/2001/XMLSchema#string">FO:0000164</id>
    </owl:Class>
    


    <!-- https://w3id.org/dsablum/FishOntology#FO_0000165 -->

    <owl:Class rdf:about="https://w3id.org/dsablum/FishOntology#FO_0000165">
        <rdfs:subClassOf rdf:resource="https://w3id.org/dsablum/FishOntology#FO_0000396"/>
        <rdfs:subClassOf rdf:resource="https://w3id.org/dsablum/FishOntology#FO_0000406"/>
        <rdfs:comment xml:lang="en">Soft anatomy include include the muscles, cardiovascular system, alimentary canal, gas bladder, kidneys, gonads, and nervous system.</rdfs:comment>
        <rdfs:label xml:lang="en">SoftAnatomy</rdfs:label>
        <id rdf:datatype="http://www.w3.org/2001/XMLSchema#string">FO:0000165</id>
    </owl:Class>
    


    <!-- https://w3id.org/dsablum/FishOntology#FO_0000166 -->

    <owl:Class rdf:about="https://w3id.org/dsablum/FishOntology#FO_0000166">
        <rdfs:subClassOf rdf:resource="https://w3id.org/dsablum/FishOntology#FO_0000312"/>
        <rdfs:comment xml:lang="en">Composed of three sets of cartilage bones and two sets of dermal bones. Cartilage bone components include paired pterosphenoids (alisphenoids in earlier literature), the median basiphenoid, and sclerotic cartilages. The two set of dermal bones are the paired frontals and the circumorbitals.

Advance teleosts usually have infraorbital, lachrymal/preorbital, jugal/true suborbital, and the dermosphenotic bones/postorbitals. Many primitive teleosts also have an antorbital and a supraorbital</rdfs:comment>
        <rdfs:label xml:lang="en">OrbitalRegion</rdfs:label>
        <definition xml:lang="en">The region that surrounds the orbit.</definition>
        <id rdf:datatype="http://www.w3.org/2001/XMLSchema#string">FO:0000166</id>
    </owl:Class>
    


    <!-- https://w3id.org/dsablum/FishOntology#FO_0000167 -->

    <owl:Class rdf:about="https://w3id.org/dsablum/FishOntology#FO_0000167">
        <rdfs:subClassOf rdf:resource="https://w3id.org/dsablum/FishOntology#FO_0000128"/>
        <rdfs:label xml:lang="en">StandardWeight</rdfs:label>
        <id rdf:datatype="http://www.w3.org/2001/XMLSchema#string">FO:0000167</id>
        <usedIn xml:lang="en">Prof Chong Data Collection in Matang, 1988 - 1993</usedIn>
    </owl:Class>
    


    <!-- https://w3id.org/dsablum/FishOntology#FO_0000168 -->

    <owl:Class rdf:about="https://w3id.org/dsablum/FishOntology#FO_0000168">
        <rdfs:subClassOf rdf:resource="https://w3id.org/dsablum/FishOntology#FO_0000419"/>
        <rdfs:label xml:lang="en">Flood</rdfs:label>
        <id rdf:datatype="http://www.w3.org/2001/XMLSchema#string">FO:0000168</id>
        <usedIn xml:lang="en">Prof Chong Data Collection in Matang, 1988 - 1993</usedIn>
    </owl:Class>
    


    <!-- https://w3id.org/dsablum/FishOntology#FO_0000170 -->

    <owl:Class rdf:about="https://w3id.org/dsablum/FishOntology#FO_0000170">
        <rdfs:subClassOf rdf:resource="https://w3id.org/dsablum/FishOntology#FO_0000278"/>
        <rdfs:label xml:lang="en">ByShape</rdfs:label>
        <id rdf:datatype="http://www.w3.org/2001/XMLSchema#string">FO:0000170</id>
    </owl:Class>
    


    <!-- https://w3id.org/dsablum/FishOntology#FO_0000172 -->

    <owl:Class rdf:about="https://w3id.org/dsablum/FishOntology#FO_0000172">
        <rdfs:subClassOf rdf:resource="https://w3id.org/dsablum/FishOntology#FO_0000259"/>
        <rdfs:label xml:lang="en">Trawl</rdfs:label>
        <id rdf:datatype="http://www.w3.org/2001/XMLSchema#string">FO_0000172</id>
    </owl:Class>
    


    <!-- https://w3id.org/dsablum/FishOntology#FO_0000173 -->

    <owl:Class rdf:about="https://w3id.org/dsablum/FishOntology#FO_0000173">
        <rdfs:subClassOf rdf:resource="https://w3id.org/dsablum/FishOntology#FO_0000380"/>
        <rdfs:label xml:lang="en">Pterygiolarva</rdfs:label>
        <id rdf:datatype="http://www.w3.org/2001/XMLSchema#string">FO:0000173</id>
    </owl:Class>
    


    <!-- https://w3id.org/dsablum/FishOntology#FO_0000174 -->

    <owl:Class rdf:about="https://w3id.org/dsablum/FishOntology#FO_0000174">
        <rdfs:subClassOf rdf:resource="https://w3id.org/dsablum/FishOntology#FO_0000096"/>
        <rdfs:subClassOf>
            <owl:Restriction>
                <owl:onProperty rdf:resource="https://w3id.org/dsablum/FishOntology#FO_0000438"/>
                <owl:someValuesFrom rdf:resource="https://w3id.org/dsablum/FishOntology#FO_0000328"/>
            </owl:Restriction>
        </rdfs:subClassOf>
        <rdfs:comment>This is universal common name</rdfs:comment>
        <rdfs:label xml:lang="en">CommonFishNames</rdfs:label>
        <id rdf:datatype="http://www.w3.org/2001/XMLSchema#string">FO:0000174</id>
    </owl:Class>
    


    <!-- https://w3id.org/dsablum/FishOntology#FO_0000175 -->

    <owl:Class rdf:about="https://w3id.org/dsablum/FishOntology#FO_0000175">
        <rdfs:subClassOf rdf:resource="https://w3id.org/dsablum/FishOntology#FO_0000262"/>
        <rdfs:comment xml:lang="en">Is nonskeletal, involuntary, and mostly associated with the gut but is also important in many organs and in circulatory system.

Smooth muscles line the walls of the digestive tract. They are arraged in bundlesmof longitudinal and circular muscles that work in opposition to one another to permit peristaltic transport of food.</rdfs:comment>
        <rdfs:label xml:lang="en">SmoothMuscle</rdfs:label>
        <id rdf:datatype="http://www.w3.org/2001/XMLSchema#string">FO:0000175</id>
    </owl:Class>
    


    <!-- https://w3id.org/dsablum/FishOntology#FO_0000176 -->

    <owl:Class rdf:about="https://w3id.org/dsablum/FishOntology#FO_0000176">
        <rdfs:subClassOf rdf:resource="https://w3id.org/dsablum/FishOntology#FO_0000259"/>
        <rdfs:label xml:lang="en">HoopNet</rdfs:label>
        <citation xml:lang="en">Coker, G. A., Ming, D. L., &amp; Randall, R. G. (2006). A review of fish sampling methods commonly used in Canadian freshwater habitats. Burlington, Ontario: Fisheries and Oceans Canada.</citation>
        <id rdf:datatype="http://www.w3.org/2001/XMLSchema#string">FO:0000176</id>
    </owl:Class>
    


    <!-- https://w3id.org/dsablum/FishOntology#FO_0000178 -->

    <owl:Class rdf:about="https://w3id.org/dsablum/FishOntology#FO_0000178">
        <rdfs:subClassOf rdf:resource="https://w3id.org/dsablum/FishOntology#FO_0000013"/>
        <rdfs:comment xml:lang="en">Analysis of differences is more complex than with meristic characters. Some morphometric characters are harder to define exactly, and being continous variables, they can be measured to different levels of precesion and so are less easily repeated. Furthermore there are the problem of allometry, where by lengths of different rates with growth.

Size factors have to be compensated for through use of such techniques as regression analysis, analysis of variance (ANOVA), and analysis of covariance (ANCOVA) so that comparisons can be made between actual differences in characters and not differences due to body size.

Principal component analysis (PCA) also adjusts for size, particularly if size components are removed by shear coefficients, as recommended by Humphries et al. (1981)</rdfs:comment>
        <rdfs:label xml:lang="en">MorphometricCharacters</rdfs:label>
        <addedBy xml:lang="en">Mohd Najib</addedBy>
        <commentSource xml:lang="en">Helfman, G., Collette, B. B., Facey, D. E., &amp; Bowen, B. W. (2009). The diversity of fishes: biology, evolution, and ecology. John Wiley &amp; Sons.</commentSource>
        <definition xml:lang="en">Refer to measureable structures such as fin length, head length, eye diameter, or ratios between such measurements.</definition>
        <definitionSource xml:lang="en">Helfman, G., Collette, B. B., Facey, D. E., &amp; Bowen, B. W. (2009). The diversity of fishes: biology, evolution, and ecology. John Wiley &amp; Sons.</definitionSource>
        <id rdf:datatype="http://www.w3.org/2001/XMLSchema#string">FO:0000178</id>
    </owl:Class>
    


    <!-- https://w3id.org/dsablum/FishOntology#FO_0000179 -->

    <owl:Class rdf:about="https://w3id.org/dsablum/FishOntology#FO_0000179">
        <rdfs:subClassOf rdf:resource="https://w3id.org/dsablum/FishOntology#FO_0000262"/>
        <rdfs:comment xml:lang="en">Fish sonic muscles are fastest muscles in vertebrates (Parmentier et al., 2006). They are specialized fast contracting striated muscles.</rdfs:comment>
        <rdfs:label xml:lang="en">SonicMuscle</rdfs:label>
        <id rdf:datatype="http://www.w3.org/2001/XMLSchema#string">FO:0000179</id>
    </owl:Class>
    


    <!-- https://w3id.org/dsablum/FishOntology#FO_0000182 -->

    <owl:Class rdf:about="https://w3id.org/dsablum/FishOntology#FO_0000182">
        <rdfs:subClassOf rdf:resource="https://w3id.org/dsablum/FishOntology#FO_0000164"/>
        <rdfs:label xml:lang="en">GlobalExtintion</rdfs:label>
        <id rdf:datatype="http://www.w3.org/2001/XMLSchema#string">FO:0000182</id>
    </owl:Class>
    


    <!-- https://w3id.org/dsablum/FishOntology#FO_0000183 -->

    <owl:Class rdf:about="https://w3id.org/dsablum/FishOntology#FO_0000183">
        <rdfs:subClassOf rdf:resource="https://w3id.org/dsablum/FishOntology#FO_0000192"/>
        <rdfs:label xml:lang="en">CoastalWater</rdfs:label>
        <id rdf:datatype="http://www.w3.org/2001/XMLSchema#string">FO:0000183</id>
        <usedIn xml:lang="en">Chong, V. C., Lee, P. K. Y., &amp; Lau, C. M. (2010). Diversity, extinction risk and conservation of Malaysian fishes. Journal of fish biology, 76(9), 2009-2066</usedIn>
    </owl:Class>
    


    <!-- https://w3id.org/dsablum/FishOntology#FO_0000184 -->

    <owl:Class rdf:about="https://w3id.org/dsablum/FishOntology#FO_0000184">
        <rdfs:subClassOf rdf:resource="https://w3id.org/dsablum/FishOntology#FO_0000092"/>
        <rdfs:comment xml:lang="en">refers to all or part of the skeleton apart from the skull</rdfs:comment>
        <rdfs:label xml:lang="en">PostcranialSkeleton</rdfs:label>
        <commentSource xml:lang="en">https://en.wikipedia.org/wiki/Postcrania</commentSource>
        <id rdf:datatype="http://www.w3.org/2001/XMLSchema#string">FO:0000184</id>
    </owl:Class>
    


    <!-- https://w3id.org/dsablum/FishOntology#FO_0000185 -->

    <owl:Class rdf:about="https://w3id.org/dsablum/FishOntology#FO_0000185">
        <rdfs:subClassOf rdf:resource="https://w3id.org/dsablum/FishOntology#FO_0000192"/>
        <rdfs:label xml:lang="en">Pond</rdfs:label>
        <id rdf:datatype="http://www.w3.org/2001/XMLSchema#string">FO:0000185</id>
        <usedIn xml:lang="en">Chong, V. C., Lee, P. K. Y., &amp; Lau, C. M. (2010). Diversity, extinction risk and conservation of Malaysian fishes. Journal of fish biology, 76(9), 2009-2066</usedIn>
    </owl:Class>
    


    <!-- https://w3id.org/dsablum/FishOntology#FO_0000188 -->

    <owl:Class rdf:about="https://w3id.org/dsablum/FishOntology#FO_0000188">
        <rdfs:subClassOf rdf:resource="https://w3id.org/dsablum/FishOntology#FO_0000396"/>
        <rdfs:label xml:lang="en">MuscleDivision</rdfs:label>
        <id rdf:datatype="http://www.w3.org/2001/XMLSchema#string">FO:0000188</id>
    </owl:Class>
    


    <!-- https://w3id.org/dsablum/FishOntology#FO_0000189 -->

    <owl:Class rdf:about="https://w3id.org/dsablum/FishOntology#FO_0000189">
        <rdfs:subClassOf rdf:resource="https://w3id.org/dsablum/FishOntology#FO_0000077"/>
        <rdfs:label xml:lang="en">Egg</rdfs:label>
        <id rdf:datatype="http://www.w3.org/2001/XMLSchema#string">FO:0000189</id>
    </owl:Class>
    


    <!-- https://w3id.org/dsablum/FishOntology#FO_0000190 -->

    <owl:Class rdf:about="https://w3id.org/dsablum/FishOntology#FO_0000190">
        <owl:equivalentClass rdf:resource="https://w3id.org/dsablum/FishOntology#FO_0000246"/>
        <rdfs:subClassOf rdf:resource="https://w3id.org/dsablum/FishOntology#FO_0000099"/>
        <rdfs:subClassOf rdf:resource="https://w3id.org/dsablum/FishOntology#FO_0000166"/>
        <rdfs:label xml:lang="en">TrueSubOrbital</rdfs:label>
        <id rdf:datatype="http://www.w3.org/2001/XMLSchema#string">FO:0000190</id>
    </owl:Class>
    


    <!-- https://w3id.org/dsablum/FishOntology#FO_0000191 -->

    <owl:Class rdf:about="https://w3id.org/dsablum/FishOntology#FO_0000191">
        <rdfs:subClassOf rdf:resource="https://w3id.org/dsablum/FishOntology#FO_0000244"/>
        <rdfs:comment xml:lang="en">Have simple marginal indentations and projections.</rdfs:comment>
        <rdfs:label xml:lang="en">CrenateScales</rdfs:label>
        <id rdf:datatype="http://www.w3.org/2001/XMLSchema#string">FO:0000191</id>
    </owl:Class>
    


    <!-- https://w3id.org/dsablum/FishOntology#FO_0000192 -->

    <owl:Class rdf:about="https://w3id.org/dsablum/FishOntology#FO_0000192">
        <rdfs:subClassOf rdf:resource="https://w3id.org/dsablum/FishOntology#FO_0000251"/>
        <rdfs:comment xml:lang="en">A habitat is the actual location in the environment where an organism lives and consists of all the physical and biological resources available to a species. The collection of all the habitat areas of a species constitutes its geographic range.</rdfs:comment>
        <rdfs:label xml:lang="en">Habitat</rdfs:label>
        <id rdf:datatype="http://www.w3.org/2001/XMLSchema#string">FO:0000192</id>
    </owl:Class>
    


    <!-- https://w3id.org/dsablum/FishOntology#FO_0000193 -->

    <owl:Class rdf:about="https://w3id.org/dsablum/FishOntology#FO_0000193">
        <rdfs:label xml:lang="en">Shape</rdfs:label>
        <id rdf:datatype="http://www.w3.org/2001/XMLSchema#string">FO:0000193</id>
    </owl:Class>
    


    <!-- https://w3id.org/dsablum/FishOntology#FO_0000194 -->

    <owl:Class rdf:about="https://w3id.org/dsablum/FishOntology#FO_0000194">
        <rdfs:subClassOf rdf:resource="https://w3id.org/dsablum/FishOntology#FO_0000232"/>
        <oboInOwl:hasDbXref rdf:datatype="http://www.w3.org/2001/XMLSchema#string">TAO:0000114</oboInOwl:hasDbXref>
        <oboInOwl:hasDbXref rdf:datatype="http://www.w3.org/2001/XMLSchema#string">ZFA:0000114</oboInOwl:hasDbXref>
        <rdfs:comment xml:lang="en">In most fish, the heart consists of four parts, including two chambers and an entrance and exit.[23] The first part is the sinus venosus, a thin-walled sac that collects blood from the fish&apos;s veins before allowing it to flow to the second part, the atrium, which is a large muscular chamber. The atrium serves as a one-way antechamber, sends blood to the third part, ventricle. The ventricle is another thick-walled, muscular chamber and it pumps the blood, first to the fourth part, bulbus arteriosus, a large tube, and then out of the heart. The bulbus arteriosus connects to the aorta, through which blood flows to the gills for oxygenation.</rdfs:comment>
        <rdfs:label xml:lang="en">Heart</rdfs:label>
        <id rdf:datatype="http://www.w3.org/2001/XMLSchema#string">FO:0000194</id>
    </owl:Class>
    


    <!-- https://w3id.org/dsablum/FishOntology#FO_0000195 -->

    <owl:Class rdf:about="https://w3id.org/dsablum/FishOntology#FO_0000195">
        <rdfs:subClassOf rdf:resource="https://w3id.org/dsablum/FishOntology#FO_0000161"/>
        <rdfs:comment xml:lang="en">Usually more or less rectangular and is usually the largerst and heaviest of the opercular bones. It has an anterior articulation facet connecting with hyomandibula.</rdfs:comment>
        <rdfs:label xml:lang="en">Opercle</rdfs:label>
        <id rdf:datatype="http://www.w3.org/2001/XMLSchema#string">FO:0000195</id>
    </owl:Class>
    


    <!-- https://w3id.org/dsablum/FishOntology#FO_0000196 -->

    <owl:Class rdf:about="https://w3id.org/dsablum/FishOntology#FO_0000196">
        <rdfs:subClassOf rdf:resource="https://w3id.org/dsablum/FishOntology#FO_0000380"/>
        <rdfs:label xml:lang="en">Postlarva</rdfs:label>
        <id rdf:datatype="http://www.w3.org/2001/XMLSchema#string">FO:0000196</id>
    </owl:Class>
    


    <!-- https://w3id.org/dsablum/FishOntology#FO_0000197 -->

    <owl:Class rdf:about="https://w3id.org/dsablum/FishOntology#FO_0000197">
        <rdfs:subClassOf rdf:resource="https://w3id.org/dsablum/FishOntology#FO_0000212"/>
        <rdfs:comment xml:lang="en">Catch per unit effort</rdfs:comment>
        <rdfs:label xml:lang="en">CPUE</rdfs:label>
        <id rdf:datatype="http://www.w3.org/2001/XMLSchema#string">FO:0000197</id>
        <usedIn xml:lang="en">Prof Chong Data Collection in Matang, 1988 - 1993</usedIn>
    </owl:Class>
    


    <!-- https://w3id.org/dsablum/FishOntology#FO_0000198 -->

    <owl:Class rdf:about="https://w3id.org/dsablum/FishOntology#FO_0000198">
        <owl:equivalentClass rdf:resource="https://w3id.org/dsablum/FishOntology#FO_0000338"/>
        <rdfs:subClassOf rdf:resource="https://w3id.org/dsablum/FishOntology#FO_0000099"/>
        <rdfs:subClassOf rdf:resource="https://w3id.org/dsablum/FishOntology#FO_0000166"/>
        <rdfs:label xml:lang="en">PostOrbital</rdfs:label>
        <id rdf:datatype="http://www.w3.org/2001/XMLSchema#string">FO:0000198</id>
    </owl:Class>
    


    <!-- https://w3id.org/dsablum/FishOntology#FO_0000199 -->

    <owl:Class rdf:about="https://w3id.org/dsablum/FishOntology#FO_0000199">
        <rdfs:subClassOf rdf:resource="https://w3id.org/dsablum/FishOntology#FO_0000142"/>
        <rdfs:subClassOf>
            <owl:Restriction>
                <owl:onProperty rdf:resource="https://w3id.org/dsablum/FishOntology#FO_0000280"/>
                <owl:allValuesFrom rdf:resource="https://w3id.org/dsablum/FishOntology#FO_0000306"/>
            </owl:Restriction>
        </rdfs:subClassOf>
        <rdfs:label xml:lang="en">FlexionLarva</rdfs:label>
        <id rdf:datatype="http://www.w3.org/2001/XMLSchema#string">FO:0000199</id>
    </owl:Class>
    


    <!-- https://w3id.org/dsablum/FishOntology#FO_0000200 -->

    <owl:Class rdf:about="https://w3id.org/dsablum/FishOntology#FO_0000200">
        <rdfs:subClassOf rdf:resource="https://w3id.org/dsablum/FishOntology#FO_0000063"/>
        <rdfs:label xml:lang="en">AdiposeFin</rdfs:label>
        <id rdf:datatype="http://www.w3.org/2001/XMLSchema#string">FO:0000200</id>
    </owl:Class>
    


    <!-- https://w3id.org/dsablum/FishOntology#FO_0000201 -->

    <owl:Class rdf:about="https://w3id.org/dsablum/FishOntology#FO_0000201">
        <rdfs:subClassOf rdf:resource="https://w3id.org/dsablum/FishOntology#FO_0000071"/>
        <rdfs:subClassOf>
            <owl:Restriction>
                <owl:onProperty rdf:resource="https://w3id.org/dsablum/FishOntology#FO_0000425"/>
                <owl:someValuesFrom rdf:resource="https://w3id.org/dsablum/FishOntology#FO_0000117"/>
            </owl:Restriction>
        </rdfs:subClassOf>
        <rdfs:subClassOf>
            <owl:Restriction>
                <owl:onProperty rdf:resource="https://w3id.org/dsablum/FishOntology#FO_0000425"/>
                <owl:someValuesFrom rdf:resource="https://w3id.org/dsablum/FishOntology#FO_0000369"/>
            </owl:Restriction>
        </rdfs:subClassOf>
        <rdfs:label xml:lang="en">FullFinRayComplementPresent</rdfs:label>
        <id rdf:datatype="http://www.w3.org/2001/XMLSchema#string">FO:0000201</id>
    </owl:Class>
    


    <!-- https://w3id.org/dsablum/FishOntology#FO_0000202 -->

    <owl:Class rdf:about="https://w3id.org/dsablum/FishOntology#FO_0000202">
        <rdfs:subClassOf rdf:resource="https://w3id.org/dsablum/FishOntology#FO_0000192"/>
        <rdfs:label xml:lang="en">PeatSwamp</rdfs:label>
        <id rdf:datatype="http://www.w3.org/2001/XMLSchema#string">FO:0000202</id>
        <usedIn xml:lang="en">Chong, V. C., Lee, P. K. Y., &amp; Lau, C. M. (2010). Diversity, extinction risk and conservation of Malaysian fishes. Journal of fish biology, 76(9), 2009-2066</usedIn>
    </owl:Class>
    


    <!-- https://w3id.org/dsablum/FishOntology#FO_0000204 -->

    <owl:Class rdf:about="https://w3id.org/dsablum/FishOntology#FO_0000204">
        <rdfs:subClassOf rdf:resource="https://w3id.org/dsablum/FishOntology#FO_0000244"/>
        <rdfs:subClassOf>
            <owl:Restriction>
                <owl:onProperty rdf:resource="https://w3id.org/dsablum/FishOntology#FO_0000458"/>
                <owl:someValuesFrom rdf:resource="https://w3id.org/dsablum/FishOntology#FO_0000363"/>
            </owl:Restriction>
        </rdfs:subClassOf>
        <rdfs:subClassOf>
            <owl:Restriction>
                <owl:onProperty rdf:resource="https://w3id.org/dsablum/FishOntology#FO_0000459"/>
                <owl:someValuesFrom rdf:resource="https://w3id.org/dsablum/FishOntology#FO_0000363"/>
            </owl:Restriction>
        </rdfs:subClassOf>
        <rdfs:comment xml:lang="en">Were present in fossil coelacanths and fossil lungfishes. The scales of recent lungfishes are highly modified by loss of the dentine layer. Cosmoid scales are similar to placoid scales and probably arose from the fusion of the placoid scales.</rdfs:comment>
        <rdfs:label xml:lang="en">CosmoidScales</rdfs:label>
        <id rdf:datatype="http://www.w3.org/2001/XMLSchema#string">FO:0000204</id>
    </owl:Class>
    


    <!-- https://w3id.org/dsablum/FishOntology#FO_0000205 -->

    <owl:Class rdf:about="https://w3id.org/dsablum/FishOntology#FO_0000205">
        <rdfs:subClassOf rdf:resource="https://w3id.org/dsablum/FishOntology#FO_0000013"/>
        <rdfs:label rdf:datatype="http://www.w3.org/2001/XMLSchema#string">MeristicCharacters</rdfs:label>
        <addedBy rdf:datatype="http://www.w3.org/2001/XMLSchema#string">Mohd Najib</addedBy>
        <definition xml:lang="en">Characters that correspond to body segments (myomeres). such as numbers of vertebrae and fin rays. It is used for almost any accountable structure, including number of scales, gill rakers, cephalic pores, and so on.</definition>
        <definitionSource xml:lang="en">Helfman, G., Collette, B. B., Facey, D. E., &amp; Bowen, B. W. (2009). The diversity of fishes: biology, evolution, and ecology. John Wiley &amp; Sons.</definitionSource>
        <id rdf:datatype="http://www.w3.org/2001/XMLSchema#string">FO:0000205</id>
        <status rdf:datatype="http://www.w3.org/2001/XMLSchema#string">In review</status>
    </owl:Class>
    


    <!-- https://w3id.org/dsablum/FishOntology#FO_0000206 -->

    <owl:Class rdf:about="https://w3id.org/dsablum/FishOntology#FO_0000206">
        <rdfs:subClassOf rdf:resource="https://w3id.org/dsablum/FishOntology#FO_0000333"/>
        <rdfs:label xml:lang="en">PrimaryType</rdfs:label>
        <id rdf:datatype="http://www.w3.org/2001/XMLSchema#string">FO:0000206</id>
    </owl:Class>
    


    <!-- https://w3id.org/dsablum/FishOntology#FO_0000207 -->

    <owl:Class rdf:about="https://w3id.org/dsablum/FishOntology#FO_0000207">
        <rdfs:subClassOf rdf:resource="https://w3id.org/dsablum/FishOntology#FO_0000360"/>
        <rdfs:label xml:lang="en">Neurocranium</rdfs:label>
        <id rdf:datatype="http://www.w3.org/2001/XMLSchema#string">FO:0000207</id>
    </owl:Class>
    


    <!-- https://w3id.org/dsablum/FishOntology#FO_0000208 -->

    <owl:Class rdf:about="https://w3id.org/dsablum/FishOntology#FO_0000208">
        <rdfs:subClassOf rdf:resource="https://w3id.org/dsablum/FishOntology#FO_0000174"/>
        <rdfs:label xml:lang="en">CarpetShark</rdfs:label>
        <id rdf:datatype="http://www.w3.org/2001/XMLSchema#string">FO:0000208</id>
    </owl:Class>
    


    <!-- https://w3id.org/dsablum/FishOntology#FO_0000209 -->

    <owl:Class rdf:about="https://w3id.org/dsablum/FishOntology#FO_0000209">
        <rdfs:subClassOf rdf:resource="https://w3id.org/dsablum/FishOntology#FO_0000251"/>
        <rdfs:label xml:lang="en">Diet</rdfs:label>
        <id rdf:datatype="http://www.w3.org/2001/XMLSchema#string">FO:0000209</id>
    </owl:Class>
    


    <!-- https://w3id.org/dsablum/FishOntology#FO_0000211 -->

    <owl:Class rdf:about="https://w3id.org/dsablum/FishOntology#FO_0000211">
        <rdfs:subClassOf rdf:resource="https://w3id.org/dsablum/FishOntology#FO_0000212"/>
        <rdfs:comment xml:lang="en">Species evenness refers to how close in numbers each species in an environment are. Mathematically it is defined as a diversity index, a measure of biodiversity which quantifies how equal the community is numerically.</rdfs:comment>
        <rdfs:label xml:lang="en">SpeciesEvenness</rdfs:label>
        <id rdf:datatype="http://www.w3.org/2001/XMLSchema#string">FO:0000211</id>
    </owl:Class>
    


    <!-- https://w3id.org/dsablum/FishOntology#FO_0000212 -->

    <owl:Class rdf:about="https://w3id.org/dsablum/FishOntology#FO_0000212">
        <rdfs:subClassOf rdf:resource="https://w3id.org/dsablum/FishOntology#FO_0000151"/>
        <rdfs:subClassOf rdf:resource="https://w3id.org/dsablum/FishOntology#FO_0000152"/>
        <rdfs:comment xml:lang="en">Parameters and stuff needed to conduct the fish sampling experiment.</rdfs:comment>
        <rdfs:label xml:lang="en">FishPopulationParameter</rdfs:label>
        <id rdf:datatype="http://www.w3.org/2001/XMLSchema#string">FO:0000212</id>
    </owl:Class>
    


    <!-- https://w3id.org/dsablum/FishOntology#FO_0000213 -->

    <owl:Class rdf:about="https://w3id.org/dsablum/FishOntology#FO_0000213">
        <rdfs:subClassOf rdf:resource="https://w3id.org/dsablum/FishOntology#FO_0000087"/>
        <rdfs:subClassOf rdf:resource="https://w3id.org/dsablum/FishOntology#FO_0000112"/>
        <rdfs:label xml:lang="en">Basioccipital</rdfs:label>
        <id rdf:datatype="http://www.w3.org/2001/XMLSchema#string">FO:0000213</id>
    </owl:Class>
    


    <!-- https://w3id.org/dsablum/FishOntology#FO_0000215 -->

    <owl:Class rdf:about="https://w3id.org/dsablum/FishOntology#FO_0000215">
        <rdfs:subClassOf rdf:resource="https://w3id.org/dsablum/FishOntology#FO_0000273"/>
        <rdfs:comment xml:lang="en">Narrow bones, sometimes T-shaped, sometimes dentigerous.</rdfs:comment>
        <rdfs:label xml:lang="en">Ectopterygoid</rdfs:label>
        <id rdf:datatype="http://www.w3.org/2001/XMLSchema#string">FO:0000215</id>
    </owl:Class>
    


    <!-- https://w3id.org/dsablum/FishOntology#FO_0000216 -->

    <owl:Class rdf:about="https://w3id.org/dsablum/FishOntology#FO_0000216">
        <rdfs:subClassOf rdf:resource="https://w3id.org/dsablum/FishOntology#FO_0000192"/>
        <rdfs:label xml:lang="en">FreshwaterSwamp</rdfs:label>
        <id rdf:datatype="http://www.w3.org/2001/XMLSchema#string">FO:0000216</id>
        <usedIn xml:lang="en">Chong, V. C., Lee, P. K. Y., &amp; Lau, C. M. (2010). Diversity, extinction risk and conservation of Malaysian fishes. Journal of fish biology, 76(9), 2009-2066</usedIn>
    </owl:Class>
    


    <!-- https://w3id.org/dsablum/FishOntology#FO_0000217 -->

    <owl:Class rdf:about="https://w3id.org/dsablum/FishOntology#FO_0000217">
        <rdfs:subClassOf rdf:resource="https://w3id.org/dsablum/FishOntology#FO_0000101"/>
        <rdfs:label xml:lang="en">Pollutions</rdfs:label>
        <id rdf:datatype="http://www.w3.org/2001/XMLSchema#string">FO:0000217</id>
    </owl:Class>
    


    <!-- https://w3id.org/dsablum/FishOntology#FO_0000218 -->

    <owl:Class rdf:about="https://w3id.org/dsablum/FishOntology#FO_0000218">
        <rdfs:subClassOf rdf:resource="https://w3id.org/dsablum/FishOntology#FO_0000278"/>
        <rdfs:label xml:lang="en">ByFeedingBehaviour</rdfs:label>
        <id rdf:datatype="http://www.w3.org/2001/XMLSchema#string">FO:0000218</id>
    </owl:Class>
    


    <!-- https://w3id.org/dsablum/FishOntology#FO_0000219 -->

    <owl:Class rdf:about="https://w3id.org/dsablum/FishOntology#FO_0000219">
        <rdfs:subClassOf rdf:resource="https://w3id.org/dsablum/FishOntology#FO_0000112"/>
        <rdfs:subClassOf rdf:resource="https://w3id.org/dsablum/FishOntology#FO_0000358"/>
        <rdfs:label xml:lang="en">Sphenotic</rdfs:label>
        <id rdf:datatype="http://www.w3.org/2001/XMLSchema#string">FO:0000219</id>
    </owl:Class>
    


    <!-- https://w3id.org/dsablum/FishOntology#FO_0000220 -->

    <owl:Class rdf:about="https://w3id.org/dsablum/FishOntology#FO_0000220">
        <rdfs:subClassOf rdf:resource="https://w3id.org/dsablum/FishOntology#FO_0000380"/>
        <rdfs:label xml:lang="en">Embryo</rdfs:label>
        <id rdf:datatype="http://www.w3.org/2001/XMLSchema#string">FO:0000220</id>
    </owl:Class>
    


    <!-- https://w3id.org/dsablum/FishOntology#FO_0000221 -->

    <owl:Class rdf:about="https://w3id.org/dsablum/FishOntology#FO_0000221">
        <rdfs:subClassOf rdf:resource="https://w3id.org/dsablum/FishOntology#FO_0000165"/>
        <rdfs:subClassOf rdf:resource="https://w3id.org/dsablum/FishOntology#FO_0000396"/>
        <oboInOwl:hasDbXref rdf:datatype="http://www.w3.org/2001/XMLSchema#string">TAO:0000396</oboInOwl:hasDbXref>
        <oboInOwl:hasDbXref rdf:datatype="http://www.w3.org/2001/XMLSchema#string">ZFA:0000396</oboInOwl:hasDbXref>
        <rdfs:label xml:lang="en">NervousSystem</rdfs:label>
        <commentSource xml:lang="en">The nervous system can be divided into cerebrospinal and automatic systems. The cerebrospinal system is composed of the central nervous system and the peripheral nervous system.</commentSource>
        <id rdf:datatype="http://www.w3.org/2001/XMLSchema#string">FO:0000221</id>
    </owl:Class>
    


    <!-- https://w3id.org/dsablum/FishOntology#FO_0000222 -->

    <owl:Class rdf:about="https://w3id.org/dsablum/FishOntology#FO_0000222">
        <rdfs:subClassOf rdf:resource="https://w3id.org/dsablum/FishOntology#FO_0000212"/>
        <rdfs:comment xml:lang="en">Yield per unit effort</rdfs:comment>
        <rdfs:label xml:lang="en">YPUE</rdfs:label>
        <id rdf:datatype="http://www.w3.org/2001/XMLSchema#string">FO:0000222</id>
        <usedIn xml:lang="en">Prof Chong Data Collection in Matang, 1988 - 1993</usedIn>
    </owl:Class>
    


    <!-- https://w3id.org/dsablum/FishOntology#FO_0000223 -->

    <owl:Class rdf:about="https://w3id.org/dsablum/FishOntology#FO_0000223">
        <rdfs:subClassOf rdf:resource="https://w3id.org/dsablum/FishOntology#FO_0000299"/>
        <rdfs:label xml:lang="en">FishBase</rdfs:label>
        <id rdf:datatype="http://www.w3.org/2001/XMLSchema#string">FO:0000223</id>
    </owl:Class>
    


    <!-- https://w3id.org/dsablum/FishOntology#FO_0000224 -->

    <owl:Class rdf:about="https://w3id.org/dsablum/FishOntology#FO_0000224">
        <rdfs:subClassOf rdf:resource="https://w3id.org/dsablum/FishOntology#FO_0000087"/>
        <rdfs:subClassOf rdf:resource="https://w3id.org/dsablum/FishOntology#FO_0000112"/>
        <rdfs:label xml:lang="en">Supraoccipital</rdfs:label>
        <id rdf:datatype="http://www.w3.org/2001/XMLSchema#string">FO:0000224</id>
    </owl:Class>
    


    <!-- https://w3id.org/dsablum/FishOntology#FO_0000225 -->

    <owl:Class rdf:about="https://w3id.org/dsablum/FishOntology#FO_0000225">
        <rdfs:subClassOf rdf:resource="https://w3id.org/dsablum/FishOntology#FO_0000244"/>
        <rdfs:comment xml:lang="en">Are almost completely dermal. There is no enamel-like layer except perhaps the ctenii (teeth on posterior border) and the most posterior and superficial ridges of the scale.

These types of scales evolved from ganoid scales by loss of the ganoine and thinning of the bony dermal plate.</rdfs:comment>
        <rdfs:label xml:lang="en">CycloidScales</rdfs:label>
        <id rdf:datatype="http://www.w3.org/2001/XMLSchema#string">FO:0000225</id>
    </owl:Class>
    


    <!-- https://w3id.org/dsablum/FishOntology#FO_0000229 -->

    <owl:Class rdf:about="https://w3id.org/dsablum/FishOntology#FO_0000229">
        <rdfs:subClassOf rdf:resource="https://w3id.org/dsablum/FishOntology#FO_0000379"/>
        <rdfs:label xml:lang="en">AdvancedJawedFish</rdfs:label>
        <id rdf:datatype="http://www.w3.org/2001/XMLSchema#string">FO:0000229</id>
    </owl:Class>
    


    <!-- https://w3id.org/dsablum/FishOntology#FO_0000230 -->

    <owl:Class rdf:about="https://w3id.org/dsablum/FishOntology#FO_0000230">
        <rdfs:subClassOf rdf:resource="https://w3id.org/dsablum/FishOntology#FO_0000077"/>
        <rdfs:label xml:lang="en">Juvenile</rdfs:label>
        <id rdf:datatype="http://www.w3.org/2001/XMLSchema#string">FO:0000230</id>
    </owl:Class>
    


    <!-- https://w3id.org/dsablum/FishOntology#FO_0000231 -->

    <owl:Class rdf:about="https://w3id.org/dsablum/FishOntology#FO_0000231">
        <rdfs:subClassOf rdf:resource="https://w3id.org/dsablum/FishOntology#FO_0000084"/>
        <rdfs:subClassOf rdf:resource="https://w3id.org/dsablum/FishOntology#FO_0000232"/>
        <oboInOwl:hasDbXref rdf:datatype="http://www.w3.org/2001/XMLSchema#string">TAO:0000208</oboInOwl:hasDbXref>
        <oboInOwl:hasDbXref rdf:datatype="http://www.w3.org/2001/XMLSchema#string">ZFA:0000208</oboInOwl:hasDbXref>
        <rdfs:comment xml:lang="en">Thin-walled temporary storage organ for the bile. It empties into the intestine near the pylorus by contraction of smooth muscles.</rdfs:comment>
        <rdfs:label xml:lang="en">GallBladder</rdfs:label>
        <id rdf:datatype="http://www.w3.org/2001/XMLSchema#string">FO:0000231</id>
    </owl:Class>
    


    <!-- https://w3id.org/dsablum/FishOntology#FO_0000232 -->

    <owl:Class rdf:about="https://w3id.org/dsablum/FishOntology#FO_0000232">
        <rdfs:subClassOf rdf:resource="https://w3id.org/dsablum/FishOntology#FO_0000378"/>
        <oboInOWL:hasExactSynonym rdf:datatype="http://www.w3.org/2001/XMLSchema#string">compound organ</oboInOWL:hasExactSynonym>
        <oboInOwl:hasDbXref rdf:datatype="http://www.w3.org/2001/XMLSchema#string">CARO:0000024</oboInOwl:hasDbXref>
        <oboInOwl:hasDbXref rdf:datatype="http://www.w3.org/2001/XMLSchema#string">TAO:0000496</oboInOwl:hasDbXref>
        <oboInOwl:hasDbXref rdf:datatype="http://www.w3.org/2001/XMLSchema#string">UBERON:0003103</oboInOwl:hasDbXref>
        <oboInOwl:hasDbXref rdf:datatype="http://www.w3.org/2001/XMLSchema#string">ZFA:0000496</oboInOwl:hasDbXref>
        <rdfs:label xml:lang="en">Organ</rdfs:label>
        <id rdf:datatype="http://www.w3.org/2001/XMLSchema#string">FO:0000232</id>
    </owl:Class>
    


    <!-- https://w3id.org/dsablum/FishOntology#FO_0000233 -->

    <owl:Class rdf:about="https://w3id.org/dsablum/FishOntology#FO_0000233">
        <rdfs:subClassOf rdf:resource="https://w3id.org/dsablum/FishOntology#FO_0000071"/>
        <rdfs:label xml:lang="en">MetamorphosisBegun</rdfs:label>
        <id rdf:datatype="http://www.w3.org/2001/XMLSchema#string">FO:0000233</id>
    </owl:Class>
    


    <!-- https://w3id.org/dsablum/FishOntology#FO_0000236 -->

    <owl:Class rdf:about="https://w3id.org/dsablum/FishOntology#FO_0000236">
        <rdfs:subClassOf rdf:resource="https://w3id.org/dsablum/FishOntology#FO_0000380"/>
        <rdfs:label xml:lang="en">Prejuvenile</rdfs:label>
        <id rdf:datatype="http://www.w3.org/2001/XMLSchema#string">FO:0000236</id>
    </owl:Class>
    


    <!-- https://w3id.org/dsablum/FishOntology#FO_0000237 -->

    <owl:Class rdf:about="https://w3id.org/dsablum/FishOntology#FO_0000237">
        <rdfs:subClassOf rdf:resource="https://w3id.org/dsablum/FishOntology#FO_0000424"/>
        <rdfs:subClassOf>
            <owl:Restriction>
                <owl:onProperty rdf:resource="https://w3id.org/dsablum/FishOntology#FO_0000263"/>
                <owl:allValuesFrom rdf:resource="https://w3id.org/dsablum/FishOntology#FO_0000237"/>
            </owl:Restriction>
        </rdfs:subClassOf>
        <rdfs:comment xml:lang="en">Also known as &quot;Monorhina&quot;. The alternative name Monorhina refers to the single, median, slitlike opening, the nasohypophyseal foramen, in the anterior region of the head shield, associated with the pineal body.</rdfs:comment>
        <rdfs:label xml:lang="en">SingleNostril</rdfs:label>
        <id rdf:datatype="http://www.w3.org/2001/XMLSchema#string">FO:0000237</id>
        <status rdf:datatype="http://www.w3.org/2001/XMLSchema#string">In review</status>
    </owl:Class>
    


    <!-- https://w3id.org/dsablum/FishOntology#FO_0000238 -->

    <owl:Class rdf:about="https://w3id.org/dsablum/FishOntology#FO_0000238">
        <rdfs:subClassOf rdf:resource="https://w3id.org/dsablum/FishOntology#FO_0000032"/>
        <rdfs:comment xml:lang="en">Forms the upper jaw. Composed entirely of dermal bones in bony fishes. Have 3 sets of bones, Premaxillae, Maxillae and Supramaxillae.</rdfs:comment>
        <rdfs:label xml:lang="en">MandibularArch</rdfs:label>
        <id rdf:datatype="http://www.w3.org/2001/XMLSchema#string">FO:0000238</id>
    </owl:Class>
    


    <!-- https://w3id.org/dsablum/FishOntology#FO_0000242 -->

    <owl:Class rdf:about="https://w3id.org/dsablum/FishOntology#FO_0000242">
        <rdfs:subClassOf rdf:resource="https://w3id.org/dsablum/FishOntology#FO_0000506"/>
        <rdfs:label xml:lang="en">Cuttlefish</rdfs:label>
        <id rdf:datatype="http://www.w3.org/2001/XMLSchema#string">FO:0000242</id>
    </owl:Class>
    


    <!-- https://w3id.org/dsablum/FishOntology#FO_0000243 -->

    <owl:Class rdf:about="https://w3id.org/dsablum/FishOntology#FO_0000243">
        <rdfs:subClassOf rdf:resource="https://w3id.org/dsablum/FishOntology#FO_0000251"/>
        <rdfs:label xml:lang="en">Behaviour</rdfs:label>
        <id rdf:datatype="http://www.w3.org/2001/XMLSchema#string">FO:0000243</id>
    </owl:Class>
    


    <!-- https://w3id.org/dsablum/FishOntology#FO_0000244 -->

    <owl:Class rdf:about="https://w3id.org/dsablum/FishOntology#FO_0000244">
        <rdfs:subClassOf rdf:resource="https://w3id.org/dsablum/FishOntology#FO_0000335"/>
        <rdfs:subClassOf rdf:resource="https://w3id.org/dsablum/FishOntology#FO_0000378"/>
        <oboInOWL:hasExactSynonym rdf:datatype="http://www.w3.org/2001/XMLSchema#string">TAO:0000277</oboInOWL:hasExactSynonym>
        <oboInOWL:hasExactSynonym rdf:datatype="http://www.w3.org/2001/XMLSchema#string">scale</oboInOWL:hasExactSynonym>
        <oboInOwl:hasDbXref rdf:datatype="http://www.w3.org/2001/XMLSchema#string">ZFA:0000277</oboInOwl:hasDbXref>
        <rdfs:comment xml:lang="en">Scales are the characteristic external covering of fishes.</rdfs:comment>
        <rdfs:label xml:lang="en">Scales</rdfs:label>
        <id rdf:datatype="http://www.w3.org/2001/XMLSchema#string">FO:0000244</id>
    </owl:Class>
    


    <!-- https://w3id.org/dsablum/FishOntology#FO_0000245 -->

    <owl:Class rdf:about="https://w3id.org/dsablum/FishOntology#FO_0000245">
        <rdfs:subClassOf rdf:resource="https://w3id.org/dsablum/FishOntology#FO_0000506"/>
        <rdfs:label xml:lang="en">Shellfish</rdfs:label>
        <id rdf:datatype="http://www.w3.org/2001/XMLSchema#string">FO:0000245</id>
    </owl:Class>
    


    <!-- https://w3id.org/dsablum/FishOntology#FO_0000246 -->

    <owl:Class rdf:about="https://w3id.org/dsablum/FishOntology#FO_0000246">
        <rdfs:subClassOf rdf:resource="https://w3id.org/dsablum/FishOntology#FO_0000099"/>
        <rdfs:subClassOf rdf:resource="https://w3id.org/dsablum/FishOntology#FO_0000166"/>
        <rdfs:label xml:lang="en">Jugal</rdfs:label>
        <id rdf:datatype="http://www.w3.org/2001/XMLSchema#string">FO:0000246</id>
    </owl:Class>
    


    <!-- https://w3id.org/dsablum/FishOntology#FO_0000247 -->

    <owl:Class rdf:about="https://w3id.org/dsablum/FishOntology#FO_0000247">
        <rdfs:subClassOf rdf:resource="https://w3id.org/dsablum/FishOntology#FO_0000086"/>
        <rdfs:label xml:lang="en">Barcoding</rdfs:label>
        <id rdf:datatype="http://www.w3.org/2001/XMLSchema#string">FO:0000247</id>
    </owl:Class>
    


    <!-- https://w3id.org/dsablum/FishOntology#FO_0000248 -->

    <owl:Class rdf:about="https://w3id.org/dsablum/FishOntology#FO_0000248">
        <rdfs:subClassOf rdf:resource="https://w3id.org/dsablum/FishOntology#FO_0000259"/>
        <rdfs:label xml:lang="en">FykeNet</rdfs:label>
        <citation xml:lang="en">Coker, G. A., Ming, D. L., &amp; Randall, R. G. (2006). A review of fish sampling methods commonly used in Canadian freshwater habitats. Burlington, Ontario: Fisheries and Oceans Canada.</citation>
        <id rdf:datatype="http://www.w3.org/2001/XMLSchema#string">FO:0000248</id>
    </owl:Class>
    


    <!-- https://w3id.org/dsablum/FishOntology#FO_0000249 -->

    <owl:Class rdf:about="https://w3id.org/dsablum/FishOntology#FO_0000249">
        <rdfs:subClassOf rdf:resource="https://w3id.org/dsablum/FishOntology#FO_0000407"/>
        <rdfs:label xml:lang="en">Ovaries</rdfs:label>
        <commentSource xml:lang="en">Ovaries are internal, usually longitudinal, and primitively paired but often variously fused and shortened. sometimes only one ovary present in adults, as in some needlefishes (Belonidae). The ovaries are suspended by a pair of lengthwise mesenteries, the mesovaria.

Ovairy masses can be as high as 70% of body weight and tends to increase with body size of individual females.</commentSource>
        <id rdf:datatype="http://www.w3.org/2001/XMLSchema#string">FO:0000249</id>
    </owl:Class>
    


    <!-- https://w3id.org/dsablum/FishOntology#FO_0000250 -->

    <owl:Class rdf:about="https://w3id.org/dsablum/FishOntology#FO_0000250">
        <rdfs:subClassOf rdf:resource="https://w3id.org/dsablum/FishOntology#FO_0000192"/>
        <rdfs:label xml:lang="en">Lake</rdfs:label>
        <id rdf:datatype="http://www.w3.org/2001/XMLSchema#string">FO:0000250</id>
        <usedIn xml:lang="en">Chong, V. C., Lee, P. K. Y., &amp; Lau, C. M. (2010). Diversity, extinction risk and conservation of Malaysian fishes. Journal of fish biology, 76(9), 2009-2066</usedIn>
    </owl:Class>
    


    <!-- https://w3id.org/dsablum/FishOntology#FO_0000251 -->

    <owl:Class rdf:about="https://w3id.org/dsablum/FishOntology#FO_0000251">
        <rdfs:subClassOf rdf:resource="https://w3id.org/dsablum/FishOntology#FO_0000152"/>
        <rdfs:label xml:lang="en">FishEcologicalStudies</rdfs:label>
        <id rdf:datatype="http://www.w3.org/2001/XMLSchema#string">FO:0000251</id>
    </owl:Class>
    


    <!-- https://w3id.org/dsablum/FishOntology#FO_0000253 -->

    <owl:Class rdf:about="https://w3id.org/dsablum/FishOntology#FO_0000253">
        <rdfs:subClassOf rdf:resource="https://w3id.org/dsablum/FishOntology#FO_0000464"/>
        <rdfs:subClassOf>
            <owl:Restriction>
                <owl:onProperty rdf:resource="https://w3id.org/dsablum/FishOntology#FO_0000433"/>
                <owl:someValuesFrom rdf:resource="https://w3id.org/dsablum/FishOntology#FO_0000279"/>
            </owl:Restriction>
        </rdfs:subClassOf>
        <rdfs:comment xml:lang="en">Many types of aquatic animals commonly referred to as &quot;fish&quot; are not fish in the sense that as paraphyletic groups are no longer recognised in modern systematic biology, the use of the term &quot;fish&quot; as a biological group must be avoided.</rdfs:comment>
        <rdfs:label xml:lang="en">OtherMarineAnimal</rdfs:label>
        <commentSource>https://en.wikipedia.org/wiki/Fish</commentSource>
        <id rdf:datatype="http://www.w3.org/2001/XMLSchema#string">FO:0000253</id>
    </owl:Class>
    


    <!-- https://w3id.org/dsablum/FishOntology#FO_0000255 -->

    <owl:Class rdf:about="https://w3id.org/dsablum/FishOntology#FO_0000255">
        <rdfs:subClassOf rdf:resource="https://w3id.org/dsablum/FishOntology#FO_0000099"/>
        <rdfs:subClassOf rdf:resource="https://w3id.org/dsablum/FishOntology#FO_0000166"/>
        <rdfs:label xml:lang="en">PreOrbital</rdfs:label>
        <id rdf:datatype="http://www.w3.org/2001/XMLSchema#string">FO:0000255</id>
    </owl:Class>
    


    <!-- https://w3id.org/dsablum/FishOntology#FO_0000256 -->

    <owl:Class rdf:about="https://w3id.org/dsablum/FishOntology#FO_0000256">
        <rdfs:subClassOf rdf:resource="https://w3id.org/dsablum/FishOntology#FO_0000165"/>
        <rdfs:label xml:lang="en">CardiovascularSystem</rdfs:label>
        <owl:deprecated rdf:datatype="http://www.w3.org/2001/XMLSchema#boolean">true</owl:deprecated>
        <commentSource xml:lang="en">Serves all bodily function but is most closely associated with respiration, excretion, osmoregulation, and digestion. The cardiovascular system is the system of arteries, veins, and capillaries that carry respirotary gases, wastes, excretory metabolites, minerals and nutrients. Only dew fish species have their cardiovascular system investigated extensively.</commentSource>
        <id rdf:datatype="http://www.w3.org/2001/XMLSchema#string">FO:0000256</id>
        <status xml:lang="en">In review</status>
    </owl:Class>
    


    <!-- https://w3id.org/dsablum/FishOntology#FO_0000258 -->

    <owl:Class rdf:about="https://w3id.org/dsablum/FishOntology#FO_0000258">
        <rdfs:subClassOf rdf:resource="https://w3id.org/dsablum/FishOntology#FO_0000380"/>
        <rdfs:label xml:lang="en">Metalarva</rdfs:label>
        <id rdf:datatype="http://www.w3.org/2001/XMLSchema#string">FO:0000258</id>
    </owl:Class>
    


    <!-- https://w3id.org/dsablum/FishOntology#FO_0000259 -->

    <owl:Class rdf:about="https://w3id.org/dsablum/FishOntology#FO_0000259">
        <rdfs:subClassOf rdf:resource="https://w3id.org/dsablum/FishOntology#FO_0000133"/>
        <rdfs:subClassOf rdf:resource="https://w3id.org/dsablum/FishOntology#FO_0000329"/>
        <rdfs:subClassOf>
            <owl:Restriction>
                <owl:onProperty rdf:resource="https://w3id.org/dsablum/FishOntology#FO_0000240"/>
                <owl:someValuesFrom rdf:resource="https://w3id.org/dsablum/FishOntology#FO_0000328"/>
            </owl:Restriction>
        </rdfs:subClassOf>
        <rdfs:label xml:lang="en">Net</rdfs:label>
        <id rdf:datatype="http://www.w3.org/2001/XMLSchema#string">FO:0000259</id>
    </owl:Class>
    


    <!-- https://w3id.org/dsablum/FishOntology#FO_0000260 -->

    <owl:Class rdf:about="https://w3id.org/dsablum/FishOntology#FO_0000260">
        <rdfs:subClassOf rdf:resource="https://w3id.org/dsablum/FishOntology#FO_0000273"/>
        <rdfs:comment xml:lang="en">Thin bones that roof the mouth. Also known as Mesopterygoids.</rdfs:comment>
        <rdfs:label xml:lang="en">Entopterygoid</rdfs:label>
        <id rdf:datatype="http://www.w3.org/2001/XMLSchema#string">FO:0000260</id>
    </owl:Class>
    


    <!-- https://w3id.org/dsablum/FishOntology#FO_0000261 -->

    <owl:Class rdf:about="https://w3id.org/dsablum/FishOntology#FO_0000261">
        <rdfs:subClassOf rdf:resource="https://w3id.org/dsablum/FishOntology#FO_0000092"/>
        <rdfs:label xml:lang="en">AppendicularSkeleton</rdfs:label>
        <id rdf:datatype="http://www.w3.org/2001/XMLSchema#string">FO:0000261</id>
    </owl:Class>
    


    <!-- https://w3id.org/dsablum/FishOntology#FO_0000262 -->

    <owl:Class rdf:about="https://w3id.org/dsablum/FishOntology#FO_0000262">
        <rdfs:subClassOf rdf:resource="https://w3id.org/dsablum/FishOntology#FO_0000165"/>
        <rdfs:comment xml:lang="en">Fish muscle is structurally similar to that of other vertebrates, and fishes possess the same three kinds of muscles, but differ in that a greater proportion (40-60%) of the mass of the fish&apos;s muscle is made up of locomotory muscle.</rdfs:comment>
        <rdfs:label xml:lang="en">Muscles</rdfs:label>
        <id rdf:datatype="http://www.w3.org/2001/XMLSchema#string">FO:0000262</id>
    </owl:Class>
    


    <!-- https://w3id.org/dsablum/FishOntology#FO_0000265 -->

    <owl:Class rdf:about="https://w3id.org/dsablum/FishOntology#FO_0000265">
        <rdfs:subClassOf rdf:resource="https://w3id.org/dsablum/FishOntology#FO_0000259"/>
        <rdfs:label xml:lang="en">BeamTrawl</rdfs:label>
        <id rdf:datatype="http://www.w3.org/2001/XMLSchema#string">FO:0000265</id>
    </owl:Class>
    


    <!-- https://w3id.org/dsablum/FishOntology#FO_0000266 -->

    <owl:Class rdf:about="https://w3id.org/dsablum/FishOntology#FO_0000266">
        <rdfs:subClassOf rdf:resource="https://w3id.org/dsablum/FishOntology#FO_0000506"/>
        <rdfs:label xml:lang="en">Crayfish</rdfs:label>
        <id rdf:datatype="http://www.w3.org/2001/XMLSchema#string">FO:0000266</id>
    </owl:Class>
    


    <!-- https://w3id.org/dsablum/FishOntology#FO_0000267 -->

    <owl:Class rdf:about="https://w3id.org/dsablum/FishOntology#FO_0000267">
        <rdfs:subClassOf rdf:resource="https://w3id.org/dsablum/FishOntology#FO_0000212"/>
        <rdfs:label xml:lang="en">Abundance</rdfs:label>
        <id rdf:datatype="http://www.w3.org/2001/XMLSchema#string">FO:0000267</id>
        <usedIn xml:lang="en">Prof Chong Data Collection in Matang, 1988 - 1993</usedIn>
    </owl:Class>
    


    <!-- https://w3id.org/dsablum/FishOntology#FO_0000268 -->

    <owl:Class rdf:about="https://w3id.org/dsablum/FishOntology#FO_0000268">
        <rdfs:subClassOf rdf:resource="https://w3id.org/dsablum/FishOntology#FO_0000278"/>
        <rdfs:label xml:lang="en">BySize</rdfs:label>
        <id rdf:datatype="http://www.w3.org/2001/XMLSchema#string">FO:0000268</id>
    </owl:Class>
    


    <!-- https://w3id.org/dsablum/FishOntology#FO_0000269 -->

    <owl:Class rdf:about="https://w3id.org/dsablum/FishOntology#FO_0000269">
        <rdfs:subClassOf rdf:resource="https://w3id.org/dsablum/FishOntology#FO_0000192"/>
        <rdfs:label xml:lang="en">River</rdfs:label>
        <id rdf:datatype="http://www.w3.org/2001/XMLSchema#string">FO:0000269</id>
        <usedIn xml:lang="en">Chong, V. C., Lee, P. K. Y., &amp; Lau, C. M. (2010). Diversity, extinction risk and conservation of Malaysian fishes. Journal of fish biology, 76(9), 2009-2066</usedIn>
    </owl:Class>
    


    <!-- https://w3id.org/dsablum/FishOntology#FO_0000270 -->

    <owl:Class rdf:about="https://w3id.org/dsablum/FishOntology#FO_0000270">
        <rdfs:label xml:lang="en">Threat</rdfs:label>
        <id rdf:datatype="http://www.w3.org/2001/XMLSchema#string">FO:0000270</id>
    </owl:Class>
    


    <!-- https://w3id.org/dsablum/FishOntology#FO_0000271 -->

    <owl:Class rdf:about="https://w3id.org/dsablum/FishOntology#FO_0000271">
        <rdfs:subClassOf rdf:resource="https://w3id.org/dsablum/FishOntology#FO_0000112"/>
        <rdfs:subClassOf rdf:resource="https://w3id.org/dsablum/FishOntology#FO_0000358"/>
        <rdfs:label xml:lang="en">Prootic</rdfs:label>
        <id rdf:datatype="http://www.w3.org/2001/XMLSchema#string">FO:0000271</id>
    </owl:Class>
    


    <!-- https://w3id.org/dsablum/FishOntology#FO_0000273 -->

    <owl:Class rdf:about="https://w3id.org/dsablum/FishOntology#FO_0000273">
        <rdfs:subClassOf rdf:resource="https://w3id.org/dsablum/FishOntology#FO_0000032"/>
        <rdfs:comment xml:lang="en">Consist of four pair of bones in the roof of the mouth.</rdfs:comment>
        <rdfs:label xml:lang="en">PalatineArch</rdfs:label>
        <id rdf:datatype="http://www.w3.org/2001/XMLSchema#string">FO:0000273</id>
    </owl:Class>
    


    <!-- https://w3id.org/dsablum/FishOntology#FO_0000274 -->

    <owl:Class rdf:about="https://w3id.org/dsablum/FishOntology#FO_0000274">
        <rdfs:subClassOf rdf:resource="https://w3id.org/dsablum/FishOntology#FO_0000112"/>
        <rdfs:subClassOf rdf:resource="https://w3id.org/dsablum/FishOntology#FO_0000358"/>
        <rdfs:label xml:lang="en">Pterotic</rdfs:label>
        <id rdf:datatype="http://www.w3.org/2001/XMLSchema#string">FO:0000274</id>
    </owl:Class>
    


    <!-- https://w3id.org/dsablum/FishOntology#FO_0000275 -->

    <owl:Class rdf:about="https://w3id.org/dsablum/FishOntology#FO_0000275">
        <rdfs:subClassOf rdf:resource="https://w3id.org/dsablum/FishOntology#FO_0000032"/>
        <rdfs:comment xml:lang="en">Consist of four pair of gill arches, gill rakers, pharyngeal tooth patches, and supporting bones. All elements of the gill arch are cartilage bones but may have toothed dermal elements incorporated.</rdfs:comment>
        <rdfs:label xml:lang="en">BranchialComplex</rdfs:label>
        <id rdf:datatype="http://www.w3.org/2001/XMLSchema#string">FO:0000275</id>
        <status xml:lang="en">In review</status>
    </owl:Class>
    


    <!-- https://w3id.org/dsablum/FishOntology#FO_0000276 -->

    <owl:Class rdf:about="https://w3id.org/dsablum/FishOntology#FO_0000276">
        <rdfs:subClassOf rdf:resource="https://w3id.org/dsablum/FishOntology#FO_0000262"/>
        <rdfs:comment xml:lang="en">Is nonskeletal but striated and is found only in the heart. Cardiac, or heart muscle is dark red involuntary muscle. It is thickest in the walls of the ventricle.</rdfs:comment>
        <rdfs:label xml:lang="en">CardiacMuscle</rdfs:label>
        <id rdf:datatype="http://www.w3.org/2001/XMLSchema#string">FO:0000276</id>
    </owl:Class>
    


    <!-- https://w3id.org/dsablum/FishOntology#FO_0000278 -->

    <owl:Class rdf:about="https://w3id.org/dsablum/FishOntology#FO_0000278">
        <rdfs:subClassOf rdf:resource="https://w3id.org/dsablum/FishOntology#FO_0000033"/>
        <rdfs:label xml:lang="en">FishDiversityCategory</rdfs:label>
        <addedBy xml:lang="en">Mohd Najib</addedBy>
        <citation xml:lang="en">Bone, Q; Moore, R H (2008). Biology of Fishes. Taylor &amp; Francis Group. ISBN 978-0-415-37562-7. [1] at Google Books</citation>
        <citation xml:lang="en">Helfman, G.; Collette; Facey, D.; Bowen, BW (2009). The Diversity of Fishes: Biology, Evolution, and Ecology. Wiley-Blackwell. p. 3. ISBN 978-1-4051-2494-2.</citation>
        <citation xml:lang="en">Moyle, PB; Cech, J. J. (2003). Fishes, An Introduction to Ichthyology (5 ed.). Benjamin Cummings. ISBN 978-0-13-100847-2.</citation>
        <citation xml:lang="en">Weis, Judith S (2011) &apos;Do Fish Sleep?: Fascinating Answers to Questions about Fishes Rutgers University Press. ISBN 9780813549415.</citation>
        <definitionSource xml:lang="en">https://en.wikipedia.org/wiki/Diversity_of_fish</definitionSource>
        <id rdf:datatype="http://www.w3.org/2001/XMLSchema#string">FO:0000278</id>
        <status xml:lang="en">In review</status>
    </owl:Class>
    


    <!-- https://w3id.org/dsablum/FishOntology#FO_0000279 -->

    <owl:Class rdf:about="https://w3id.org/dsablum/FishOntology#FO_0000279">
        <rdfs:subClassOf rdf:resource="https://w3id.org/dsablum/FishOntology#FO_0000284"/>
        <rdfs:isDefinedBy rdf:resource="http://rs.tdwg.org/dwc/terms/Taxon"/>
        <rdfs:label xml:lang="en">Taxon</rdfs:label>
        <addedBy rdf:datatype="http://www.w3.org/2001/XMLSchema#string">Mohd Najib</addedBy>
        <definition xml:lang="en">A group of organisms (sensu http://purl.obolibrary.org/obo/OBI_0100026) considered by taxonomists to form a homogeneous unit.</definition>
        <id rdf:datatype="http://www.w3.org/2001/XMLSchema#string">FO:0000279</id>
    </owl:Class>
    


    <!-- https://w3id.org/dsablum/FishOntology#FO_0000283 -->

    <owl:Class rdf:about="https://w3id.org/dsablum/FishOntology#FO_0000283">
        <rdfs:subClassOf rdf:resource="https://w3id.org/dsablum/FishOntology#FO_0000084"/>
        <rdfs:comment xml:lang="en">Also known as hindgut, as not as well defined externally in fishes as it is in tetrapods. Generally, the muscles layer near the rectum is thicker than in anterior regions, and the number of goblet cells in the large intestine increase in rectal region.</rdfs:comment>
        <rdfs:label xml:lang="en">Rectum</rdfs:label>
        <id rdf:datatype="http://www.w3.org/2001/XMLSchema#string">FO:0000283</id>
    </owl:Class>
    


    <!-- https://w3id.org/dsablum/FishOntology#FO_0000284 -->

    <owl:Class rdf:about="https://w3id.org/dsablum/FishOntology#FO_0000284">
        <rdfs:comment xml:lang="en">The Base DefinedTerm represents a class for constructing controlled vocabularies of defined terminology.</rdfs:comment>
        <rdfs:isDefinedBy rdf:resource="http://rs.tdwg.org/ontology/Base"/>
        <rdfs:isDefinedBy rdf:resource="http://rs.tdwg.org/ontology/Base#DefinedTerm"/>
        <rdfs:label xml:lang="en">DefinedTerm</rdfs:label>
        <addedBy rdf:datatype="http://www.w3.org/2001/XMLSchema#string">Mohd Najib</addedBy>
        <id rdf:datatype="http://www.w3.org/2001/XMLSchema#string">FO:0000284</id>
        <status xml:lang="en">In Review</status>
    </owl:Class>
    


    <!-- https://w3id.org/dsablum/FishOntology#FO_0000285 -->

    <owl:Class rdf:about="https://w3id.org/dsablum/FishOntology#FO_0000285">
        <rdfs:subClassOf rdf:resource="https://w3id.org/dsablum/FishOntology#FO_0000184"/>
        <rdfs:comment xml:lang="en">Pleural ribs form in the peritoneal membrane and attach to the vertebrae, usually from the third vertebra to the last precaudal vertebra.</rdfs:comment>
        <rdfs:label xml:lang="en">Rib</rdfs:label>
        <id rdf:datatype="http://www.w3.org/2001/XMLSchema#string">FO:0000285</id>
    </owl:Class>
    


    <!-- https://w3id.org/dsablum/FishOntology#FO_0000286 -->

    <owl:Class rdf:about="https://w3id.org/dsablum/FishOntology#FO_0000286">
        <rdfs:subClassOf rdf:resource="https://w3id.org/dsablum/FishOntology#FO_0000251"/>
        <rdfs:label xml:lang="en">Reproduction</rdfs:label>
        <id rdf:datatype="http://www.w3.org/2001/XMLSchema#string">FO:0000286</id>
    </owl:Class>
    


    <!-- https://w3id.org/dsablum/FishOntology#FO_0000288 -->

    <owl:Class rdf:about="https://w3id.org/dsablum/FishOntology#FO_0000288">
        <rdfs:subClassOf rdf:resource="https://w3id.org/dsablum/FishOntology#FO_0000032"/>
        <rdfs:comment xml:lang="en">A series of  pair of bones that lie medial to the lower jaw and opercular bones and lateral to the branchiostegal rays that attach to them.</rdfs:comment>
        <rdfs:label xml:lang="en">HyoidComplex</rdfs:label>
        <id rdf:datatype="http://www.w3.org/2001/XMLSchema#string">FO:0000288</id>
        <status xml:lang="en">In review</status>
    </owl:Class>
    


    <!-- https://w3id.org/dsablum/FishOntology#FO_0000290 -->

    <owl:Class rdf:about="https://w3id.org/dsablum/FishOntology#FO_0000290">
        <rdfs:subClassOf rdf:resource="https://w3id.org/dsablum/FishOntology#FO_0000192"/>
        <rdfs:comment xml:lang="en">isdefinedby: Creek (stream), a type of stream (link kepada creek nye habitat, pastu letak kat annotation isdefinedby) 
isdefinedby: Creek (tidal), an inlet of the sea, narrower than a cove

A stream is a body of water with a current, confined within a bed and stream banks. Depending on its location or certain characteristics, a stream may be referred to as a branch, brook, beck, burn, creek, crick, gill (occasionally ghyll), kill, lick, mill race, rill, river, syke, bayou, rivulet, streamage, wash, run, or runnel.
Streams are important as conduits in the water cycle, instruments in groundwater recharge, and corridors for fish and wildlife migration. The biological habitat in the immediate vicinity of a stream is called a riparian zone. Given the status of the ongoing Holocene extinction, streams play an important corridor role in connecting fragmented habitats and thus in conserving biodiversity. The study of streams and waterways in general is known as surface hydrology and is a core element of environmental geography.

A tidal creek, tidal channel, or estuary is the portion of a stream that is affected by ebb and flow of ocean tides, in the case that the subject stream discharges to an ocean, sea or strait. Thus this portion of the stream has variable salinity and electrical conductivity over the tidal cycle. Due to the temporal variability of water quality parameters within the tidally influenced zone, there are unique biota associated with tidal creeks, which biota are often specialised to such zones.
Creeks may often dry to a muddy channel with little or no flow at low tide, but often with significant depth of water at high tide.</rdfs:comment>
        <rdfs:label xml:lang="en">Creek</rdfs:label>
        <id rdf:datatype="http://www.w3.org/2001/XMLSchema#string">FO:0000290</id>
    </owl:Class>
    


    <!-- https://w3id.org/dsablum/FishOntology#FO_0000291 -->

    <owl:Class rdf:about="https://w3id.org/dsablum/FishOntology#FO_0000291">
        <rdfs:subClassOf rdf:resource="https://w3id.org/dsablum/FishOntology#FO_0000278"/>
        <rdfs:label xml:lang="en">ByVision</rdfs:label>
        <id rdf:datatype="http://www.w3.org/2001/XMLSchema#string">FO:0000291</id>
    </owl:Class>
    


    <!-- https://w3id.org/dsablum/FishOntology#FO_0000296 -->

    <owl:Class rdf:about="https://w3id.org/dsablum/FishOntology#FO_0000296">
        <rdfs:subClassOf rdf:resource="https://w3id.org/dsablum/FishOntology#FO_0000071"/>
        <rdfs:label xml:lang="en">YolkSacAbsorbed</rdfs:label>
        <id rdf:datatype="http://www.w3.org/2001/XMLSchema#string">FO:0000296</id>
    </owl:Class>
    


    <!-- https://w3id.org/dsablum/FishOntology#FO_0000297 -->

    <owl:Class rdf:about="https://w3id.org/dsablum/FishOntology#FO_0000297">
        <rdfs:subClassOf rdf:resource="https://w3id.org/dsablum/FishOntology#FO_0000192"/>
        <rdfs:label xml:lang="en">OffshoreWater</rdfs:label>
        <id rdf:datatype="http://www.w3.org/2001/XMLSchema#string">FO:0000297</id>
        <usedIn xml:lang="en">Chong, V. C., Lee, P. K. Y., &amp; Lau, C. M. (2010). Diversity, extinction risk and conservation of Malaysian fishes. Journal of fish biology, 76(9), 2009-2066</usedIn>
    </owl:Class>
    


    <!-- https://w3id.org/dsablum/FishOntology#FO_0000298 -->

    <owl:Class rdf:about="https://w3id.org/dsablum/FishOntology#FO_0000298">
        <rdfs:subClassOf rdf:resource="https://w3id.org/dsablum/FishOntology#FO_0000414"/>
        <rdfs:label xml:lang="en">PharygealTeeth</rdfs:label>
        <description xml:lang="en">Many teleost have well developed pharyngeal teeth including fishes like cichlids and parrotfishes, which also have well-developed teeth in their jaws, and minnows and suckers (Cypriniformes) which lack teeth in their jaws.</description>
        <id rdf:datatype="http://www.w3.org/2001/XMLSchema#string">FO:0000298</id>
    </owl:Class>
    


    <!-- https://w3id.org/dsablum/FishOntology#FO_0000299 -->

    <owl:Class rdf:about="https://w3id.org/dsablum/FishOntology#FO_0000299">
        <rdfs:subClassOf rdf:resource="https://w3id.org/dsablum/FishOntology#FO_0000152"/>
        <rdfs:label xml:lang="en">FishDatabases</rdfs:label>
        <id rdf:datatype="http://www.w3.org/2001/XMLSchema#string">FO:0000299</id>
        <status xml:lang="en">In Review</status>
    </owl:Class>
    


    <!-- https://w3id.org/dsablum/FishOntology#FO_0000301 -->

    <owl:Class rdf:about="https://w3id.org/dsablum/FishOntology#FO_0000301">
        <rdfs:subClassOf rdf:resource="https://w3id.org/dsablum/FishOntology#FO_0000232"/>
        <rdfs:label xml:lang="en">AccessoryBreathingOrgan</rdfs:label>
        <id rdf:datatype="http://www.w3.org/2001/XMLSchema#string">FO:0000301</id>
    </owl:Class>
    


    <!-- https://w3id.org/dsablum/FishOntology#FO_0000302 -->

    <owl:Class rdf:about="https://w3id.org/dsablum/FishOntology#FO_0000302">
        <rdfs:subClassOf rdf:resource="https://w3id.org/dsablum/FishOntology#FO_0000037"/>
        <rdfs:label xml:lang="en">GeeTrap</rdfs:label>
        <citation xml:lang="en">Coker, G. A., Ming, D. L., &amp; Randall, R. G. (2006). A review of fish sampling methods commonly used in Canadian freshwater habitats. Burlington, Ontario: Fisheries and Oceans Canada.</citation>
        <id rdf:datatype="http://www.w3.org/2001/XMLSchema#string">FO:0000302</id>
    </owl:Class>
    


    <!-- https://w3id.org/dsablum/FishOntology#FO_0000303 -->

    <owl:Class rdf:about="https://w3id.org/dsablum/FishOntology#FO_0000303">
        <rdfs:subClassOf rdf:resource="https://w3id.org/dsablum/FishOntology#FO_0000084"/>
        <rdfs:comment xml:lang="en">Liver and pancreas both participate in digestion. The liver develops as a ventral evagination of the intestine, as in other vertebrates.</rdfs:comment>
        <rdfs:label xml:lang="en">Liver</rdfs:label>
        <id rdf:datatype="http://www.w3.org/2001/XMLSchema#string">FO:0000303</id>
    </owl:Class>
    


    <!-- https://w3id.org/dsablum/FishOntology#FO_0000304 -->

    <owl:Class rdf:about="https://w3id.org/dsablum/FishOntology#FO_0000304">
        <rdfs:subClassOf rdf:resource="https://w3id.org/dsablum/FishOntology#FO_0000112"/>
        <rdfs:subClassOf rdf:resource="https://w3id.org/dsablum/FishOntology#FO_0000358"/>
        <rdfs:label xml:lang="en">Epiotic</rdfs:label>
        <id rdf:datatype="http://www.w3.org/2001/XMLSchema#string">FO:0000304</id>
    </owl:Class>
    


    <!-- https://w3id.org/dsablum/FishOntology#FO_0000305 -->

    <owl:Class rdf:about="https://w3id.org/dsablum/FishOntology#FO_0000305">
        <rdfs:subClassOf rdf:resource="https://w3id.org/dsablum/FishOntology#FO_0000192"/>
        <rdfs:label xml:lang="en">Mangrove</rdfs:label>
        <id rdf:datatype="http://www.w3.org/2001/XMLSchema#string">FO:0000305</id>
        <usedIn xml:lang="en">Chong, V. C., Lee, P. K. Y., &amp; Lau, C. M. (2010). Diversity, extinction risk and conservation of Malaysian fishes. Journal of fish biology, 76(9), 2009-2066</usedIn>
    </owl:Class>
    


    <!-- https://w3id.org/dsablum/FishOntology#FO_0000306 -->

    <owl:Class rdf:about="https://w3id.org/dsablum/FishOntology#FO_0000306">
        <rdfs:subClassOf rdf:resource="https://w3id.org/dsablum/FishOntology#FO_0000077"/>
        <rdfs:label xml:lang="en">Larva</rdfs:label>
        <id rdf:datatype="http://www.w3.org/2001/XMLSchema#string">FO:0000306</id>
    </owl:Class>
    


    <!-- https://w3id.org/dsablum/FishOntology#FO_0000307 -->

    <owl:Class rdf:about="https://w3id.org/dsablum/FishOntology#FO_0000307">
        <rdfs:subClassOf rdf:resource="https://w3id.org/dsablum/FishOntology#FO_0000071"/>
        <rdfs:comment xml:lang="en">Attain adult body proportions, pigments, habits</rdfs:comment>
        <rdfs:label xml:lang="en">ReachingAdult</rdfs:label>
        <id rdf:datatype="http://www.w3.org/2001/XMLSchema#string">FO:0000307</id>
    </owl:Class>
    


    <!-- https://w3id.org/dsablum/FishOntology#FO_0000308 -->

    <owl:Class rdf:about="https://w3id.org/dsablum/FishOntology#FO_0000308">
        <rdfs:subClassOf rdf:resource="https://w3id.org/dsablum/FishOntology#FO_0000084"/>
        <rdfs:subClassOf rdf:resource="https://w3id.org/dsablum/FishOntology#FO_0000232"/>
        <oboInOwl:hasDbXref rdf:datatype="http://www.w3.org/2001/XMLSchema#string">UBERON:0000945</oboInOwl:hasDbXref>
        <oboInOwl:hasRelatedSynonym rdf:datatype="http://www.w3.org/2001/XMLSchema#string">Ventricular</oboInOwl:hasRelatedSynonym>
        <oboInOwl:hasRelatedSynonym rdf:datatype="http://www.w3.org/2001/XMLSchema#string">anterior intestine</oboInOwl:hasRelatedSynonym>
        <oboInOwl:hasRelatedSynonym rdf:datatype="http://www.w3.org/2001/XMLSchema#string">gaster</oboInOwl:hasRelatedSynonym>
        <oboInOwl:hasRelatedSynonym rdf:datatype="http://www.w3.org/2001/XMLSchema#string">mesenteron</oboInOwl:hasRelatedSynonym>
        <oboInOwl:hasRelatedSynonym rdf:datatype="http://www.w3.org/2001/XMLSchema#string">stomach chamber</oboInOwl:hasRelatedSynonym>
        <oboInOwl:hasRelatedSynonym rdf:datatype="http://www.w3.org/2001/XMLSchema#string">ventriculus</oboInOwl:hasRelatedSynonym>
        <rdfs:comment xml:lang="en">Is lined with columnar epithelium with mucous-secreting cells and one type of glandular cell that produces pepsin and hydrochloric acid. Although usually a fairly simple structure, evolutionary modifications of the fish stomach haveled to unusual functions.</rdfs:comment>
        <rdfs:label xml:lang="en">Stomach</rdfs:label>
        <id rdf:datatype="http://www.w3.org/2001/XMLSchema#string">FO:0000308</id>
    </owl:Class>
    


    <!-- https://w3id.org/dsablum/FishOntology#FO_0000309 -->

    <owl:Class rdf:about="https://w3id.org/dsablum/FishOntology#FO_0000309">
        <rdfs:subClassOf rdf:resource="https://w3id.org/dsablum/FishOntology#FO_0000261"/>
        <rdfs:comment xml:lang="en">In rays, the pectoral girdle is attached to the fused anterior section of the vertebral column (synarchial condition) and also, by way of the propterygium of the pectoral girdle and antorbital cartilage, to the nasal capsules of the skull.

Unlike the condition in tetrapods, the pectoral girdle in bony fishes usually has no attachment to the vertebral column and instead attaches to the back ok the skull via the posttemporal bone. Rather than dividing bones into cartilage and dermal, as done for the skull, it seems more practical to present the bones in sequence from the skull to the girdle bones themselves.</rdfs:comment>
        <rdfs:label xml:lang="en">PectoralGirdle</rdfs:label>
        <id rdf:datatype="http://www.w3.org/2001/XMLSchema#string">FO:0000309</id>
    </owl:Class>
    


    <!-- https://w3id.org/dsablum/FishOntology#FO_0000311 -->

    <owl:Class rdf:about="https://w3id.org/dsablum/FishOntology#FO_0000311">
        <rdfs:subClassOf rdf:resource="https://w3id.org/dsablum/FishOntology#FO_0000178"/>
        <rdfs:label xml:lang="en">EyeDiameter</rdfs:label>
        <id rdf:datatype="http://www.w3.org/2001/XMLSchema#string">FO:0000311</id>
    </owl:Class>
    


    <!-- https://w3id.org/dsablum/FishOntology#FO_0000312 -->

    <owl:Class rdf:about="https://w3id.org/dsablum/FishOntology#FO_0000312">
        <rdfs:subClassOf rdf:resource="https://w3id.org/dsablum/FishOntology#FO_0000207"/>
        <rdfs:label xml:lang="en">NeurocraniumRegion</rdfs:label>
        <id rdf:datatype="http://www.w3.org/2001/XMLSchema#string">FO:0000312</id>
    </owl:Class>
    


    <!-- https://w3id.org/dsablum/FishOntology#FO_0000313 -->

    <owl:Class rdf:about="https://w3id.org/dsablum/FishOntology#FO_0000313">
        <rdfs:subClassOf rdf:resource="https://w3id.org/dsablum/FishOntology#FO_0000380"/>
        <rdfs:label xml:lang="en">Prolarva</rdfs:label>
        <id rdf:datatype="http://www.w3.org/2001/XMLSchema#string">FO:0000313</id>
    </owl:Class>
    


    <!-- https://w3id.org/dsablum/FishOntology#FO_0000314 -->

    <owl:Class rdf:about="https://w3id.org/dsablum/FishOntology#FO_0000314">
        <rdfs:subClassOf rdf:resource="https://w3id.org/dsablum/FishOntology#FO_0000087"/>
        <rdfs:subClassOf rdf:resource="https://w3id.org/dsablum/FishOntology#FO_0000112"/>
        <rdfs:label xml:lang="en">Exoccipital</rdfs:label>
        <id rdf:datatype="http://www.w3.org/2001/XMLSchema#string">FO:0000314</id>
    </owl:Class>
    


    <!-- https://w3id.org/dsablum/FishOntology#FO_0000316 -->

    <owl:Class rdf:about="https://w3id.org/dsablum/FishOntology#FO_0000316">
        <owl:equivalentClass>
            <owl:Class>
                <owl:intersectionOf rdf:parseType="Collection">
                    <rdf:Description rdf:about="https://w3id.org/dsablum/FishOntology#FO_0000424"/>
                    <owl:Restriction>
                        <owl:onProperty rdf:resource="https://w3id.org/dsablum/FishOntology#FO_0000337"/>
                        <owl:someValuesFrom rdf:resource="https://w3id.org/dsablum/FishOntology#FO_0000130"/>
                    </owl:Restriction>
                </owl:intersectionOf>
            </owl:Class>
        </owl:equivalentClass>
        <rdfs:subClassOf rdf:resource="https://w3id.org/dsablum/FishOntology#FO_0000424"/>
        <rdfs:label xml:lang="en">PlateSkinned</rdfs:label>
        <id rdf:datatype="http://www.w3.org/2001/XMLSchema#string">FO:0000316</id>
    </owl:Class>
    


    <!-- https://w3id.org/dsablum/FishOntology#FO_0000317 -->

    <owl:Class rdf:about="https://w3id.org/dsablum/FishOntology#FO_0000317">
        <rdfs:subClassOf rdf:resource="https://w3id.org/dsablum/FishOntology#FO_0000071"/>
        <rdfs:label xml:lang="en">NotochordStartedFlexing</rdfs:label>
        <id rdf:datatype="http://www.w3.org/2001/XMLSchema#string">FO:0000317</id>
    </owl:Class>
    


    <!-- https://w3id.org/dsablum/FishOntology#FO_0000318 -->

    <owl:Class rdf:about="https://w3id.org/dsablum/FishOntology#FO_0000318">
        <rdfs:subClassOf rdf:resource="https://w3id.org/dsablum/FishOntology#FO_0000161"/>
        <rdfs:comment xml:lang="en">Is the most ventral bone.</rdfs:comment>
        <rdfs:label xml:lang="en">Interopercle</rdfs:label>
        <id rdf:datatype="http://www.w3.org/2001/XMLSchema#string">FO:0000318</id>
    </owl:Class>
    


    <!-- https://w3id.org/dsablum/FishOntology#FO_0000319 -->

    <owl:Class rdf:about="https://w3id.org/dsablum/FishOntology#FO_0000319">
        <rdfs:subClassOf rdf:resource="https://w3id.org/dsablum/FishOntology#FO_0000178"/>
        <rdfs:label xml:lang="en">FinLength</rdfs:label>
        <id rdf:datatype="http://www.w3.org/2001/XMLSchema#string">FO:0000319</id>
    </owl:Class>
    


    <!-- https://w3id.org/dsablum/FishOntology#FO_0000320 -->

    <owl:Class rdf:about="https://w3id.org/dsablum/FishOntology#FO_0000320">
        <rdfs:subClassOf rdf:resource="https://w3id.org/dsablum/FishOntology#FO_0000278"/>
        <rdfs:label xml:lang="en">ByHabitat</rdfs:label>
        <id rdf:datatype="http://www.w3.org/2001/XMLSchema#string">FO:0000320</id>
    </owl:Class>
    


    <!-- https://w3id.org/dsablum/FishOntology#FO_0000321 -->

    <owl:Class rdf:about="https://w3id.org/dsablum/FishOntology#FO_0000321">
        <rdfs:subClassOf rdf:resource="https://w3id.org/dsablum/FishOntology#FO_0000278"/>
        <rdfs:label xml:lang="en">ByLocomotion</rdfs:label>
        <id rdf:datatype="http://www.w3.org/2001/XMLSchema#string">FO:0000321</id>
    </owl:Class>
    


    <!-- https://w3id.org/dsablum/FishOntology#FO_0000324 -->

    <owl:Class rdf:about="https://w3id.org/dsablum/FishOntology#FO_0000324">
        <rdfs:subClassOf rdf:resource="https://w3id.org/dsablum/FishOntology#FO_0000142"/>
        <rdfs:subClassOf>
            <owl:Restriction>
                <owl:onProperty rdf:resource="https://w3id.org/dsablum/FishOntology#FO_0000280"/>
                <owl:allValuesFrom rdf:resource="https://w3id.org/dsablum/FishOntology#FO_0000189"/>
            </owl:Restriction>
        </rdfs:subClassOf>
        <rdfs:label xml:lang="en">Middle</rdfs:label>
        <id rdf:datatype="http://www.w3.org/2001/XMLSchema#string">FO:0000324</id>
    </owl:Class>
    


    <!-- https://w3id.org/dsablum/FishOntology#FO_0000325 -->

    <owl:Class rdf:about="https://w3id.org/dsablum/FishOntology#FO_0000325">
        <rdfs:subClassOf rdf:resource="https://w3id.org/dsablum/FishOntology#FO_0000262"/>
        <rdfs:comment xml:lang="en">Makes up the majority of the postcranial body of most fishes. It is used anaerobically in short-duration, burst swimming but fatigues quickly.</rdfs:comment>
        <rdfs:label xml:lang="en">WhiteMuscle</rdfs:label>
        <id rdf:datatype="http://www.w3.org/2001/XMLSchema#string">FO:0000325</id>
    </owl:Class>
    


    <!-- https://w3id.org/dsablum/FishOntology#FO_0000326 -->

    <owl:Class rdf:about="https://w3id.org/dsablum/FishOntology#FO_0000326">
        <rdfs:subClassOf rdf:resource="https://w3id.org/dsablum/FishOntology#FO_0000238"/>
        <rdfs:label xml:lang="en">Supramaxillae</rdfs:label>
        <id rdf:datatype="http://www.w3.org/2001/XMLSchema#string">FO:0000326</id>
    </owl:Class>
    


    <!-- https://w3id.org/dsablum/FishOntology#FO_0000327 -->

    <owl:Class rdf:about="https://w3id.org/dsablum/FishOntology#FO_0000327">
        <rdfs:subClassOf rdf:resource="https://w3id.org/dsablum/FishOntology#FO_0000414"/>
        <rdfs:label xml:lang="en">Canine</rdfs:label>
        <description xml:lang="en">Large conical teeth frequently located at the corners of the mouth. For example, snappers (Lutjanus)</description>
        <id rdf:datatype="http://www.w3.org/2001/XMLSchema#string">FO:0000327</id>
    </owl:Class>
    


    <!-- https://w3id.org/dsablum/FishOntology#FO_0000328 -->

    <owl:Class rdf:about="https://w3id.org/dsablum/FishOntology#FO_0000328">
        <rdfs:subClassOf rdf:resource="https://w3id.org/dsablum/FishOntology#FO_0000464"/>
        <rdfs:comment xml:lang="en">&quot;Fish&quot; is singular and plural for a single species. Fish were the first vertebrates.</rdfs:comment>
        <rdfs:comment xml:lang="en">Definitions are dangerous, since exception are often viewed as falsification of the statement (Berra, 2001). Exceptions to the definitions above fo not negate them but instead give clues to adaptations arising from particularly powerful selection pressures. Hence loss of scales and fins in many eel-shaped fishes tell us something about the normal function of these structures and their inappropriateness in benthic fishes with elongate body.

Deviation from &quot;normal&quot; in these and other exceptions are part of the lesson that fishes has to teach us about evolutionary process.</rdfs:comment>
        <rdfs:label xml:lang="en">Fish</rdfs:label>
        <addedBy rdf:datatype="http://www.w3.org/2001/XMLSchema#string">Mohd Najib</addedBy>
        <citation rdf:datatype="http://www.w3.org/2001/XMLSchema#string">Berra, T. M. (2001). Freshwater fish distribution. Academic Press.</citation>
        <citation rdf:datatype="http://www.w3.org/2001/XMLSchema#string">Nelson, J. S. (2006). Fishes of the World. John Wiley &amp; Sons.</citation>
        <commentSource xml:lang="en">Helfman, G., Collette, B. B., Facey, D. E., &amp; Bowen, B. W. (2009). The diversity of fishes: biology, evolution, and ecology. John Wiley &amp; Sons.</commentSource>
        <definition xml:lang="en">A fish is an aquatic vertebrate with gills and with limbs in the shape of fins (Nelson 2006). 

&quot;A poikilothermic, aquatic chordate with appendages (when present) developed as fins, whose chief respiratory organs are gills and whose body is usually covered with scales&quot;, (Berra 2001, p. xx)

A typical fish is ectothermic, has a streamlined body for rapid swimming, extracts oxygen from water using gills or uses an accessory breathing organ to breathe atmospheric oxygen, has two sets of paired fins, usually one or two (rarely three) dorsal fins, an anal fin, and a tail fin, has jaws, has skin that is usually covered with scales, and lays eggs. (&quot;Fish.&quot; Wikipedia. Accessed January 4, 2016. https://en.wikipedia.org/wiki/Fish.)</definition>
        <definitionSource xml:lang="en">Helfman, G., Collette, B. B., Facey, D. E., &amp; Bowen, B. W. (2009). The diversity of fishes: biology, evolution, and ecology. John Wiley &amp; Sons.</definitionSource>
        <id rdf:datatype="http://www.w3.org/2001/XMLSchema#string">FO:0000328</id>
    </owl:Class>
    


    <!-- https://w3id.org/dsablum/FishOntology#FO_0000329 -->

    <owl:Class rdf:about="https://w3id.org/dsablum/FishOntology#FO_0000329">
        <rdfs:subClassOf rdf:resource="https://w3id.org/dsablum/FishOntology#FO_0000151"/>
        <rdfs:label xml:lang="en">FishingGear</rdfs:label>
        <citation xml:lang="en">http://www.fao.org/fishery/geartype/search/en</citation>
        <id rdf:datatype="http://www.w3.org/2001/XMLSchema#string">FO:0000329</id>
    </owl:Class>
    


    <!-- https://w3id.org/dsablum/FishOntology#FO_0000331 -->

    <owl:Class rdf:about="https://w3id.org/dsablum/FishOntology#FO_0000331">
        <rdfs:subClassOf rdf:resource="https://w3id.org/dsablum/FishOntology#FO_0000192"/>
        <rdfs:label xml:lang="en">PaddyField</rdfs:label>
        <id rdf:datatype="http://www.w3.org/2001/XMLSchema#string">FO:0000331</id>
        <usedIn xml:lang="en">Chong, V. C., Lee, P. K. Y., &amp; Lau, C. M. (2010). Diversity, extinction risk and conservation of Malaysian fishes. Journal of fish biology, 76(9), 2009-2066</usedIn>
    </owl:Class>
    


    <!-- https://w3id.org/dsablum/FishOntology#FO_0000333 -->

    <owl:Class rdf:about="https://w3id.org/dsablum/FishOntology#FO_0000333">
        <rdfs:subClassOf rdf:resource="https://w3id.org/dsablum/FishOntology#FO_0000126"/>
        <rdfs:label xml:lang="en">TypeSpecimen</rdfs:label>
        <id rdf:datatype="http://www.w3.org/2001/XMLSchema#string">FO:0000333</id>
    </owl:Class>
    


    <!-- https://w3id.org/dsablum/FishOntology#FO_0000334 -->

    <owl:Class rdf:about="https://w3id.org/dsablum/FishOntology#FO_0000334">
        <rdfs:subClassOf rdf:resource="https://w3id.org/dsablum/FishOntology#FO_0000379"/>
        <rdfs:label xml:lang="en">CartilaginousFish</rdfs:label>
        <id rdf:datatype="http://www.w3.org/2001/XMLSchema#string">FO:0000334</id>
    </owl:Class>
    


    <!-- https://w3id.org/dsablum/FishOntology#FO_0000335 -->

    <owl:Class rdf:about="https://w3id.org/dsablum/FishOntology#FO_0000335">
        <rdfs:subClassOf rdf:resource="https://w3id.org/dsablum/FishOntology#FO_0000396"/>
        <rdfs:subClassOf rdf:resource="https://w3id.org/dsablum/FishOntology#FO_0000406"/>
        <rdfs:comment xml:lang="en">The integument is composed of the skin and skin derivatives, and includes scales in fishes and feathers and hair in birds and mammals. The integument forms an external protective structure parallel to the internal endoskeleteon and serves as the boundary between the fish and the external environment.</rdfs:comment>
        <rdfs:label xml:lang="en">IntegumentarySkeleton</rdfs:label>
        <id rdf:datatype="http://www.w3.org/2001/XMLSchema#string">FO:0000335</id>
    </owl:Class>
    


    <!-- https://w3id.org/dsablum/FishOntology#FO_0000336 -->

    <owl:Class rdf:about="https://w3id.org/dsablum/FishOntology#FO_0000336">
        <rdfs:subClassOf rdf:resource="https://w3id.org/dsablum/FishOntology#FO_0000284"/>
        <rdfs:label xml:lang="en">Measurement</rdfs:label>
        <id rdf:datatype="http://www.w3.org/2001/XMLSchema#string">FO:0000336</id>
    </owl:Class>
    


    <!-- https://w3id.org/dsablum/FishOntology#FO_0000338 -->

    <owl:Class rdf:about="https://w3id.org/dsablum/FishOntology#FO_0000338">
        <rdfs:subClassOf rdf:resource="https://w3id.org/dsablum/FishOntology#FO_0000099"/>
        <rdfs:subClassOf rdf:resource="https://w3id.org/dsablum/FishOntology#FO_0000166"/>
        <rdfs:label xml:lang="en">DermosphenoticBone</rdfs:label>
        <id rdf:datatype="http://www.w3.org/2001/XMLSchema#string">FO:0000338</id>
    </owl:Class>
    


    <!-- https://w3id.org/dsablum/FishOntology#FO_0000342 -->

    <owl:Class rdf:about="https://w3id.org/dsablum/FishOntology#FO_0000342">
        <rdfs:subClassOf rdf:resource="https://w3id.org/dsablum/FishOntology#FO_0000142"/>
        <rdfs:subClassOf>
            <owl:Restriction>
                <owl:onProperty rdf:resource="https://w3id.org/dsablum/FishOntology#FO_0000280"/>
                <owl:allValuesFrom rdf:resource="https://w3id.org/dsablum/FishOntology#FO_0000230"/>
            </owl:Restriction>
        </rdfs:subClassOf>
        <rdfs:label xml:lang="en">PelagicJuvenile</rdfs:label>
        <id rdf:datatype="http://www.w3.org/2001/XMLSchema#string">FO:0000342</id>
    </owl:Class>
    


    <!-- https://w3id.org/dsablum/FishOntology#FO_0000344 -->

    <owl:Class rdf:about="https://w3id.org/dsablum/FishOntology#FO_0000344">
        <rdfs:subClassOf rdf:resource="https://w3id.org/dsablum/FishOntology#FO_0000099"/>
        <rdfs:subClassOf rdf:resource="https://w3id.org/dsablum/FishOntology#FO_0000166"/>
        <rdfs:label xml:lang="en">Infraorbital</rdfs:label>
        <id rdf:datatype="http://www.w3.org/2001/XMLSchema#string">FO:0000344</id>
    </owl:Class>
    


    <!-- https://w3id.org/dsablum/FishOntology#FO_0000345 -->

    <owl:Class rdf:about="https://w3id.org/dsablum/FishOntology#FO_0000345">
        <rdfs:subClassOf rdf:resource="https://w3id.org/dsablum/FishOntology#FO_0000506"/>
        <rdfs:label xml:lang="en">Whales</rdfs:label>
        <id rdf:datatype="http://www.w3.org/2001/XMLSchema#string">FO:0000345</id>
    </owl:Class>
    


    <!-- https://w3id.org/dsablum/FishOntology#FO_0000346 -->

    <owl:Class rdf:about="https://w3id.org/dsablum/FishOntology#FO_0000346">
        <rdfs:subClassOf rdf:resource="https://w3id.org/dsablum/FishOntology#FO_0000110"/>
        <oboInOWL:xref xml:lang="en">http://www.iucnredlist.org/</oboInOWL:xref>
        <rdfs:label xml:lang="en">IUCNRedlistCategories</rdfs:label>
        <id rdf:datatype="http://www.w3.org/2001/XMLSchema#string">FO:0000346</id>
    </owl:Class>
    


    <!-- https://w3id.org/dsablum/FishOntology#FO_0000347 -->

    <owl:Class rdf:about="https://w3id.org/dsablum/FishOntology#FO_0000347">
        <rdfs:subClassOf rdf:resource="https://w3id.org/dsablum/FishOntology#FO_0000259"/>
        <rdfs:label xml:lang="en">BagNet</rdfs:label>
        <id rdf:datatype="http://www.w3.org/2001/XMLSchema#string">FO:0000347</id>
    </owl:Class>
    


    <!-- https://w3id.org/dsablum/FishOntology#FO_0000349 -->

    <owl:Class rdf:about="https://w3id.org/dsablum/FishOntology#FO_0000349">
        <rdfs:subClassOf rdf:resource="https://w3id.org/dsablum/FishOntology#FO_0000299"/>
        <rdfs:label xml:lang="en">DBPedia</rdfs:label>
        <id rdf:datatype="http://www.w3.org/2001/XMLSchema#string">FO:0000349</id>
    </owl:Class>
    


    <!-- https://w3id.org/dsablum/FishOntology#FO_0000350 -->

    <owl:Class rdf:about="https://w3id.org/dsablum/FishOntology#FO_0000350">
        <rdfs:subClassOf rdf:resource="https://w3id.org/dsablum/FishOntology#FO_0000112"/>
        <rdfs:subClassOf rdf:resource="https://w3id.org/dsablum/FishOntology#FO_0000166"/>
        <rdfs:label xml:lang="en">Basiphenoid</rdfs:label>
        <id rdf:datatype="http://www.w3.org/2001/XMLSchema#string">FO:0000350</id>
    </owl:Class>
    


    <!-- https://w3id.org/dsablum/FishOntology#FO_0000351 -->

    <owl:Class rdf:about="https://w3id.org/dsablum/FishOntology#FO_0000351">
        <rdfs:subClassOf rdf:resource="https://w3id.org/dsablum/FishOntology#FO_0000084"/>
        <rdfs:comment xml:lang="en">Is a short, thick -walled tube lined with stratified ciliated epithilium, mucous-secreting goblet cells, and, often taste buds.</rdfs:comment>
        <rdfs:label xml:lang="en">Esophagus</rdfs:label>
        <id rdf:datatype="http://www.w3.org/2001/XMLSchema#string">FO:0000351</id>
    </owl:Class>
    


    <!-- https://w3id.org/dsablum/FishOntology#FO_0000352 -->

    <owl:Class rdf:about="https://w3id.org/dsablum/FishOntology#FO_0000352">
        <rdfs:subClassOf rdf:resource="https://w3id.org/dsablum/FishOntology#FO_0000205"/>
        <rdfs:label xml:lang="en">NumberOfGillRakers</rdfs:label>
        <id rdf:datatype="http://www.w3.org/2001/XMLSchema#string">FO:0000352</id>
    </owl:Class>
    


    <!-- https://w3id.org/dsablum/FishOntology#FO_0000353 -->

    <owl:Class rdf:about="https://w3id.org/dsablum/FishOntology#FO_0000353">
        <rdfs:subClassOf rdf:resource="https://w3id.org/dsablum/FishOntology#FO_0000084"/>
        <rdfs:label xml:lang="en">BileDuct</rdfs:label>
        <id rdf:datatype="http://www.w3.org/2001/XMLSchema#string">FO:0000353</id>
        <status xml:lang="en">In review</status>
    </owl:Class>
    


    <!-- https://w3id.org/dsablum/FishOntology#FO_0000354 -->

    <owl:Class rdf:about="https://w3id.org/dsablum/FishOntology#FO_0000354">
        <rdfs:subClassOf rdf:resource="https://w3id.org/dsablum/FishOntology#FO_0000378"/>
        <oboInOWL:hasExactSynonym rdf:datatype="http://www.w3.org/2001/XMLSchema#string">gill</oboInOWL:hasExactSynonym>
        <oboInOwl:hasDbXref rdf:datatype="http://www.w3.org/2001/XMLSchema#string">TAO:0000354</oboInOwl:hasDbXref>
        <oboInOwl:hasDbXref rdf:datatype="http://www.w3.org/2001/XMLSchema#string">ZFA:0000354</oboInOwl:hasDbXref>
        <rdfs:label xml:lang="en">Gills</rdfs:label>
        <id rdf:datatype="http://www.w3.org/2001/XMLSchema#string">FO:0000354</id>
    </owl:Class>
    <owl:Axiom>
        <owl:annotatedSource rdf:resource="https://w3id.org/dsablum/FishOntology#FO_0000354"/>
        <owl:annotatedProperty rdf:resource="http://www.geneontology.org/formats/oboInOWL#hasExactSynonym"/>
        <owl:annotatedTarget rdf:datatype="http://www.w3.org/2001/XMLSchema#string">gill</owl:annotatedTarget>
        <oboInOwl:hasSynonymType>SINGLE</oboInOwl:hasSynonymType>
    </owl:Axiom>
    


    <!-- https://w3id.org/dsablum/FishOntology#FO_0000355 -->

    <owl:Class rdf:about="https://w3id.org/dsablum/FishOntology#FO_0000355">
        <rdfs:subClassOf rdf:resource="https://w3id.org/dsablum/FishOntology#FO_0000099"/>
        <rdfs:subClassOf rdf:resource="https://w3id.org/dsablum/FishOntology#FO_0000166"/>
        <rdfs:label xml:lang="en">Circumorbital</rdfs:label>
        <id rdf:datatype="http://www.w3.org/2001/XMLSchema#string">FO:0000355</id>
    </owl:Class>
    


    <!-- https://w3id.org/dsablum/FishOntology#FO_0000357 -->

    <owl:Class rdf:about="https://w3id.org/dsablum/FishOntology#FO_0000357">
        <rdfs:subClassOf rdf:resource="https://w3id.org/dsablum/FishOntology#FO_0000184"/>
        <rdfs:comment xml:lang="en">The tail of a fish is a complex of vertebral centra, vertebral accessories, and fin rays that have been modified during evolution to propel the fish forward in a linear fashion.</rdfs:comment>
        <rdfs:label xml:lang="en">CaudalComplex</rdfs:label>
        <id rdf:datatype="http://www.w3.org/2001/XMLSchema#string">FO:0000357</id>
    </owl:Class>
    


    <!-- https://w3id.org/dsablum/FishOntology#FO_0000358 -->

    <owl:Class rdf:about="https://w3id.org/dsablum/FishOntology#FO_0000358">
        <rdfs:subClassOf rdf:resource="https://w3id.org/dsablum/FishOntology#FO_0000312"/>
        <rdfs:comment xml:lang="en">Consist of five cartilage bones enclose each bilateral otic (ear) chamber inside the skull. There is only one pair of entirely dermal bones in the otic region which is the paired parietals.</rdfs:comment>
        <rdfs:label xml:lang="en">OticRegion</rdfs:label>
        <id rdf:datatype="http://www.w3.org/2001/XMLSchema#string">FO:0000358</id>
    </owl:Class>
    


    <!-- https://w3id.org/dsablum/FishOntology#FO_0000359 -->

    <owl:Class rdf:about="https://w3id.org/dsablum/FishOntology#FO_0000359">
        <rdfs:subClassOf rdf:resource="https://w3id.org/dsablum/FishOntology#FO_0000262"/>
        <rdfs:comment xml:lang="en">Intermediate between red and white muscle in levels of myoglobin, giving it pink color. Like red muscle, pink muscle is used for sustained swimming and is recruited after red muscle but before white muscle.</rdfs:comment>
        <rdfs:label xml:lang="en">PinkMuscle</rdfs:label>
        <id rdf:datatype="http://www.w3.org/2001/XMLSchema#string">FO:0000359</id>
    </owl:Class>
    


    <!-- https://w3id.org/dsablum/FishOntology#FO_0000360 -->

    <owl:Class rdf:about="https://w3id.org/dsablum/FishOntology#FO_0000360">
        <rdfs:subClassOf rdf:resource="https://w3id.org/dsablum/FishOntology#FO_0000092"/>
        <oboInOWL:hasExactSynonym rdf:datatype="http://www.w3.org/2001/XMLSchema#string">cranial skeleton</oboInOWL:hasExactSynonym>
        <oboInOwl:hasDbXref rdf:datatype="http://www.w3.org/2001/XMLSchema#string">TAO:0000737</oboInOwl:hasDbXref>
        <rdfs:comment xml:lang="en">Homologies of some fish skull bones are still debated</rdfs:comment>
        <rdfs:label xml:lang="en">Cranium</rdfs:label>
        <definition xml:lang="en">The skull, or cranium, is the part of the axial endoskeleton that encloses and protects the brain and most of the sense organs. It is a complex structure derived from several sources.</definition>
        <id rdf:datatype="http://www.w3.org/2001/XMLSchema#string">FO:0000360</id>
    </owl:Class>
    


    <!-- https://w3id.org/dsablum/FishOntology#FO_0000362 -->

    <owl:Class rdf:about="https://w3id.org/dsablum/FishOntology#FO_0000362">
        <rdfs:subClassOf rdf:resource="https://w3id.org/dsablum/FishOntology#FO_0000278"/>
        <rdfs:label xml:lang="en">ByBroodingBehaviour</rdfs:label>
        <id rdf:datatype="http://www.w3.org/2001/XMLSchema#string">FO:0000362</id>
    </owl:Class>
    


    <!-- https://w3id.org/dsablum/FishOntology#FO_0000363 -->

    <owl:Class rdf:about="https://w3id.org/dsablum/FishOntology#FO_0000363">
        <rdfs:subClassOf rdf:resource="https://w3id.org/dsablum/FishOntology#FO_0000244"/>
        <rdfs:comment xml:lang="en">Characteristic of the Chondrichtyes, although they have more restricted distribution in rays and chimaeras than in sharks. This type of scales has been called &quot;dermal denticle&quot;, but this is not the accurate terminology because there are both epidermal and dermal portions, as in mammalian teeth.

Each placoid scale consist of flattened rectangular basal plate in the upper part of the dermis, from which as protruding spine projects posteriorly on the surface.</rdfs:comment>
        <rdfs:label xml:lang="en">PlacoidScales</rdfs:label>
        <id rdf:datatype="http://www.w3.org/2001/XMLSchema#string">FO:0000363</id>
    </owl:Class>
    


    <!-- https://w3id.org/dsablum/FishOntology#FO_0000364 -->

    <owl:Class rdf:about="https://w3id.org/dsablum/FishOntology#FO_0000364">
        <rdfs:subClassOf rdf:resource="https://w3id.org/dsablum/FishOntology#FO_0000101"/>
        <rdfs:label xml:lang="en">Overharvesting</rdfs:label>
        <id rdf:datatype="http://www.w3.org/2001/XMLSchema#string">FO:0000364</id>
    </owl:Class>
    


    <!-- https://w3id.org/dsablum/FishOntology#FO_0000366 -->

    <owl:Class rdf:about="https://w3id.org/dsablum/FishOntology#FO_0000366">
        <rdfs:subClassOf rdf:resource="https://w3id.org/dsablum/FishOntology#FO_0000016"/>
        <rdfs:subClassOf rdf:resource="https://w3id.org/dsablum/FishOntology#FO_0000099"/>
        <rdfs:label xml:lang="en">Nasal</rdfs:label>
        <id rdf:datatype="http://www.w3.org/2001/XMLSchema#string">FO:0000366</id>
    </owl:Class>
    


    <!-- https://w3id.org/dsablum/FishOntology#FO_0000367 -->

    <owl:Class rdf:about="https://w3id.org/dsablum/FishOntology#FO_0000367">
        <rdfs:subClassOf rdf:resource="https://w3id.org/dsablum/FishOntology#FO_0000004"/>
        <rdfs:label xml:lang="en">FishMortality</rdfs:label>
        <id rdf:datatype="http://www.w3.org/2001/XMLSchema#string">FO:0000367</id>
    </owl:Class>
    


    <!-- https://w3id.org/dsablum/FishOntology#FO_0000368 -->

    <owl:Class rdf:about="https://w3id.org/dsablum/FishOntology#FO_0000368">
        <rdfs:subClassOf rdf:resource="https://w3id.org/dsablum/FishOntology#FO_0000133"/>
        <rdfs:label xml:lang="en">ElectroFishing</rdfs:label>
        <citation xml:lang="en">Coker, G. A., Ming, D. L., &amp; Randall, R. G. (2006). A review of fish sampling methods commonly used in Canadian freshwater habitats. Burlington, Ontario: Fisheries and Oceans Canada.</citation>
        <id rdf:datatype="http://www.w3.org/2001/XMLSchema#string">FO:0000368</id>
    </owl:Class>
    


    <!-- https://w3id.org/dsablum/FishOntology#FO_0000369 -->

    <owl:Class rdf:about="https://w3id.org/dsablum/FishOntology#FO_0000369">
        <rdfs:subClassOf rdf:resource="https://w3id.org/dsablum/FishOntology#FO_0000071"/>
        <rdfs:subClassOf>
            <owl:Restriction>
                <owl:onProperty rdf:resource="https://w3id.org/dsablum/FishOntology#FO_0000425"/>
                <owl:someValuesFrom rdf:resource="https://w3id.org/dsablum/FishOntology#FO_0000117"/>
            </owl:Restriction>
        </rdfs:subClassOf>
        <rdfs:subClassOf>
            <owl:Restriction>
                <owl:onProperty rdf:resource="https://w3id.org/dsablum/FishOntology#FO_0000425"/>
                <owl:someValuesFrom rdf:resource="https://w3id.org/dsablum/FishOntology#FO_0000201"/>
            </owl:Restriction>
        </rdfs:subClassOf>
        <rdfs:label xml:lang="en">LarvalCharactersLoss</rdfs:label>
        <id rdf:datatype="http://www.w3.org/2001/XMLSchema#string">FO:0000369</id>
    </owl:Class>
    


    <!-- https://w3id.org/dsablum/FishOntology#FO_0000372 -->

    <owl:Class rdf:about="https://w3id.org/dsablum/FishOntology#FO_0000372">
        <rdfs:subClassOf rdf:resource="https://w3id.org/dsablum/FishOntology#FO_0000273"/>
        <rdfs:comment xml:lang="en">Cartilage Bones, quadrangular-shaped, and articulating with the quadrate and hyomandibula</rdfs:comment>
        <rdfs:label xml:lang="en">Metapterygoid</rdfs:label>
        <id rdf:datatype="http://www.w3.org/2001/XMLSchema#string">FO:0000372</id>
    </owl:Class>
    


    <!-- https://w3id.org/dsablum/FishOntology#FO_0000373 -->

    <owl:Class rdf:about="https://w3id.org/dsablum/FishOntology#FO_0000373">
        <rdfs:subClassOf rdf:resource="https://w3id.org/dsablum/FishOntology#FO_0000016"/>
        <rdfs:subClassOf rdf:resource="https://w3id.org/dsablum/FishOntology#FO_0000112"/>
        <rdfs:label xml:lang="en">Parethmoid</rdfs:label>
        <id rdf:datatype="http://www.w3.org/2001/XMLSchema#string">FO:0000373</id>
    </owl:Class>
    


    <!-- https://w3id.org/dsablum/FishOntology#FO_0000374 -->

    <owl:Class rdf:about="https://w3id.org/dsablum/FishOntology#FO_0000374">
        <rdfs:subClassOf rdf:resource="https://w3id.org/dsablum/FishOntology#FO_0000207"/>
        <rdfs:comment xml:lang="en">Consist of dermal bones</rdfs:comment>
        <rdfs:label xml:lang="en">Dermatocranium</rdfs:label>
        <id rdf:datatype="http://www.w3.org/2001/XMLSchema#string">FO:0000374</id>
    </owl:Class>
    


    <!-- https://w3id.org/dsablum/FishOntology#FO_0000375 -->

    <owl:Class rdf:about="https://w3id.org/dsablum/FishOntology#FO_0000375">
        <rdfs:subClassOf rdf:resource="https://w3id.org/dsablum/FishOntology#FO_0000023"/>
        <rdfs:label xml:lang="en">YolkSacLarva</rdfs:label>
        <id rdf:datatype="http://www.w3.org/2001/XMLSchema#string">FO:0000375</id>
    </owl:Class>
    


    <!-- https://w3id.org/dsablum/FishOntology#FO_0000376 -->

    <owl:Class rdf:about="https://w3id.org/dsablum/FishOntology#FO_0000376">
        <rdfs:subClassOf rdf:resource="https://w3id.org/dsablum/FishOntology#FO_0000101"/>
        <rdfs:label xml:lang="en">ByCatch</rdfs:label>
        <id rdf:datatype="http://www.w3.org/2001/XMLSchema#string">FO:0000376</id>
    </owl:Class>
    


    <!-- https://w3id.org/dsablum/FishOntology#FO_0000377 -->

    <owl:Class rdf:about="https://w3id.org/dsablum/FishOntology#FO_0000377">
        <rdfs:subClassOf rdf:resource="https://w3id.org/dsablum/FishOntology#FO_0000184"/>
        <rdfs:label xml:lang="en">IntermuscularBones</rdfs:label>
        <id rdf:datatype="http://www.w3.org/2001/XMLSchema#string">FO:0000377</id>
    </owl:Class>
    


    <!-- https://w3id.org/dsablum/FishOntology#FO_0000378 -->

    <owl:Class rdf:about="https://w3id.org/dsablum/FishOntology#FO_0000378">
        <rdfs:subClassOf rdf:resource="https://w3id.org/dsablum/FishOntology#FO_0000406"/>
        <rdfs:label xml:lang="en">FishBodyPart</rdfs:label>
        <id rdf:datatype="http://www.w3.org/2001/XMLSchema#string">FO:0000378</id>
    </owl:Class>
    


    <!-- https://w3id.org/dsablum/FishOntology#FO_0000379 -->

    <owl:Class rdf:about="https://w3id.org/dsablum/FishOntology#FO_0000379">
        <rdfs:subClassOf>
            <owl:Restriction>
                <owl:onProperty rdf:resource="https://w3id.org/dsablum/FishOntology#FO_0000171"/>
                <owl:someValuesFrom rdf:resource="https://w3id.org/dsablum/FishOntology#FO_0000328"/>
            </owl:Restriction>
        </rdfs:subClassOf>
        <rdfs:subClassOf>
            <owl:Restriction>
                <owl:onProperty rdf:resource="https://w3id.org/dsablum/FishOntology#FO_0000263"/>
                <owl:someValuesFrom rdf:resource="https://w3id.org/dsablum/FishOntology#FO_0000424"/>
            </owl:Restriction>
        </rdfs:subClassOf>
        <rdfs:label xml:lang="en">FishGroup</rdfs:label>
        <id rdf:datatype="http://www.w3.org/2001/XMLSchema#string">FO:0000379</id>
    </owl:Class>
    


    <!-- https://w3id.org/dsablum/FishOntology#FO_0000380 -->

    <owl:Class rdf:about="https://w3id.org/dsablum/FishOntology#FO_0000380">
        <rdfs:subClassOf rdf:resource="https://w3id.org/dsablum/FishOntology#FO_0000078"/>
        <rdfs:label xml:lang="en">OtherStagesTerminology</rdfs:label>
        <id rdf:datatype="http://www.w3.org/2001/XMLSchema#string">FO:0000380</id>
        <status xml:lang="en">In review</status>
    </owl:Class>
    


    <!-- https://w3id.org/dsablum/FishOntology#FO_0000382 -->

    <owl:Class rdf:about="https://w3id.org/dsablum/FishOntology#FO_0000382">
        <rdfs:subClassOf rdf:resource="https://w3id.org/dsablum/FishOntology#FO_0000396"/>
        <rdfs:label xml:lang="en">VisceraPosition</rdfs:label>
        <id rdf:datatype="http://www.w3.org/2001/XMLSchema#string">FO:0000382</id>
    </owl:Class>
    


    <!-- https://w3id.org/dsablum/FishOntology#FO_0000383 -->

    <owl:Class rdf:about="https://w3id.org/dsablum/FishOntology#FO_0000383">
        <rdfs:subClassOf rdf:resource="https://w3id.org/dsablum/FishOntology#FO_0000262"/>
        <rdfs:comment xml:lang="en">The muscles involved in electrogeneration are modified skeletal muscles. Fishes in six different evolutionary lineages have developed the ability to amplify the usual electical production associated wtith muscle contractions.</rdfs:comment>
        <rdfs:label xml:lang="en">ElectricOrganMuscle</rdfs:label>
        <id rdf:datatype="http://www.w3.org/2001/XMLSchema#string">FO:0000383</id>
    </owl:Class>
    


    <!-- https://w3id.org/dsablum/FishOntology#FO_0000384 -->

    <owl:Class rdf:about="https://w3id.org/dsablum/FishOntology#FO_0000384">
        <rdfs:subClassOf rdf:resource="https://w3id.org/dsablum/FishOntology#FO_0000262"/>
        <rdfs:comment xml:lang="en">Is striated and compromises most of fish&apos;s mass, other than the skeleton.</rdfs:comment>
        <rdfs:label xml:lang="en">SkeletalMuscle</rdfs:label>
        <id rdf:datatype="http://www.w3.org/2001/XMLSchema#string">FO:0000384</id>
    </owl:Class>
    


    <!-- https://w3id.org/dsablum/FishOntology#FO_0000386 -->

    <owl:Class rdf:about="https://w3id.org/dsablum/FishOntology#FO_0000386">
        <rdfs:subClassOf rdf:resource="https://w3id.org/dsablum/FishOntology#FO_0000333"/>
        <rdfs:label xml:lang="en">SecondaryType</rdfs:label>
        <id rdf:datatype="http://www.w3.org/2001/XMLSchema#string">FO:0000386</id>
    </owl:Class>
    


    <!-- https://w3id.org/dsablum/FishOntology#FO_0000387 -->

    <owl:Class rdf:about="https://w3id.org/dsablum/FishOntology#FO_0000387">
        <rdfs:subClassOf rdf:resource="https://w3id.org/dsablum/FishOntology#FO_0000299"/>
        <rdfs:label xml:lang="en">Ecoscope</rdfs:label>
        <id rdf:datatype="http://www.w3.org/2001/XMLSchema#string">FO:0000387</id>
    </owl:Class>
    


    <!-- https://w3id.org/dsablum/FishOntology#FO_0000388 -->

    <owl:Class rdf:about="https://w3id.org/dsablum/FishOntology#FO_0000388">
        <rdfs:subClassOf rdf:resource="https://w3id.org/dsablum/FishOntology#FO_0000407"/>
        <oboInOWL:xref xml:lang="en">UBERON:0000473</oboInOWL:xref>
        <oboInOwl:hasRelatedSynonym xml:lang="en">Testiculus</oboInOwl:hasRelatedSynonym>
        <oboInOwl:hasRelatedSynonym xml:lang="en">Testis</oboInOwl:hasRelatedSynonym>
        <rdfs:label xml:lang="en">Testes</rdfs:label>
        <commentSource xml:lang="en">The testes are internal, longitudinal, and usually paired. They are suspended by lengthwise mesenteries known as mesorchia.

Testes may constitute as much as 12% of bofy weight in some species at sexual maturity, although this proportion is usually smaller.</commentSource>
        <id rdf:datatype="http://www.w3.org/2001/XMLSchema#string">FO:0000388</id>
    </owl:Class>
    


    <!-- https://w3id.org/dsablum/FishOntology#FO_0000389 -->

    <owl:Class rdf:about="https://w3id.org/dsablum/FishOntology#FO_0000389">
        <owl:equivalentClass>
            <owl:Class>
                <owl:intersectionOf rdf:parseType="Collection">
                    <rdf:Description rdf:about="https://w3id.org/dsablum/FishOntology#FO_0000424"/>
                    <owl:Restriction>
                        <owl:onProperty rdf:resource="https://w3id.org/dsablum/FishOntology#FO_0000337"/>
                        <owl:someValuesFrom rdf:resource="https://w3id.org/dsablum/FishOntology#FO_0000022"/>
                    </owl:Restriction>
                </owl:intersectionOf>
            </owl:Class>
        </owl:equivalentClass>
        <rdfs:subClassOf rdf:resource="https://w3id.org/dsablum/FishOntology#FO_0000424"/>
        <rdfs:label xml:lang="en">Jawless</rdfs:label>
        <id rdf:datatype="http://www.w3.org/2001/XMLSchema#string">FO:0000389</id>
    </owl:Class>
    


    <!-- https://w3id.org/dsablum/FishOntology#FO_0000390 -->

    <owl:Class rdf:about="https://w3id.org/dsablum/FishOntology#FO_0000390">
        <rdfs:subClassOf rdf:resource="https://w3id.org/dsablum/FishOntology#FO_0000244"/>
        <rdfs:comment xml:lang="en">Have spines continous with the main body of the scales.</rdfs:comment>
        <rdfs:label xml:lang="en">SpinoidScales</rdfs:label>
        <id rdf:datatype="http://www.w3.org/2001/XMLSchema#string">FO:0000390</id>
    </owl:Class>
    


    <!-- https://w3id.org/dsablum/FishOntology#FO_0000391 -->

    <owl:Class rdf:about="https://w3id.org/dsablum/FishOntology#FO_0000391">
        <rdfs:subClassOf rdf:resource="https://w3id.org/dsablum/FishOntology#FO_0000212"/>
        <rdfs:comment xml:lang="en">Is the number of different species represented in an ecological community, landscape or region.
A count of species, and it does not take into account the abundances of the species or their relative abundance distributions.
Takes into account both species richness and species evenness.</rdfs:comment>
        <rdfs:label xml:lang="en">SpeciesRichness</rdfs:label>
        <id rdf:datatype="http://www.w3.org/2001/XMLSchema#string">FO:0000391</id>
    </owl:Class>
    


    <!-- https://w3id.org/dsablum/FishOntology#FO_0000393 -->

    <owl:Class rdf:about="https://w3id.org/dsablum/FishOntology#FO_0000393">
        <rdfs:subClassOf rdf:resource="https://w3id.org/dsablum/FishOntology#FO_0000161"/>
        <rdfs:comment xml:lang="en">Is the inermost and most posterior element. It overlies parts of the other three opercular bones.</rdfs:comment>
        <rdfs:label xml:lang="en">Subopercle</rdfs:label>
        <id rdf:datatype="http://www.w3.org/2001/XMLSchema#string">FO:0000393</id>
    </owl:Class>
    


    <!-- https://w3id.org/dsablum/FishOntology#FO_0000395 -->

    <owl:Class rdf:about="https://w3id.org/dsablum/FishOntology#FO_0000395">
        <rdfs:subClassOf rdf:resource="https://w3id.org/dsablum/FishOntology#FO_0000184"/>
        <rdfs:comment xml:lang="en">Vertebrae which arise and form around the notochord where muscular myosepta intersect with dorsal, ventral, and horizontal septa.</rdfs:comment>
        <rdfs:label xml:lang="en">VertebralColumn</rdfs:label>
        <id rdf:datatype="http://www.w3.org/2001/XMLSchema#string">FO:0000395</id>
    </owl:Class>
    


    <!-- https://w3id.org/dsablum/FishOntology#FO_0000396 -->

    <owl:Class rdf:about="https://w3id.org/dsablum/FishOntology#FO_0000396">
        <rdfs:subClassOf rdf:resource="https://w3id.org/dsablum/FishOntology#FO_0000013"/>
        <rdfs:label xml:lang="en">AnatomicalCharacters</rdfs:label>
        <id rdf:datatype="http://www.w3.org/2001/XMLSchema#string">FO:0000396</id>
    </owl:Class>
    


    <!-- https://w3id.org/dsablum/FishOntology#FO_0000398 -->

    <owl:Class rdf:about="https://w3id.org/dsablum/FishOntology#FO_0000398">
        <rdfs:subClassOf rdf:resource="https://w3id.org/dsablum/FishOntology#FO_0000178"/>
        <rdfs:label xml:lang="en">HeadLength</rdfs:label>
        <id rdf:datatype="http://www.w3.org/2001/XMLSchema#string">FO:0000398</id>
    </owl:Class>
    


    <!-- https://w3id.org/dsablum/FishOntology#FO_0000399 -->

    <owl:Class rdf:about="https://w3id.org/dsablum/FishOntology#FO_0000399">
        <rdfs:subClassOf rdf:resource="https://w3id.org/dsablum/FishOntology#FO_0000278"/>
        <rdfs:label xml:lang="en">ByLifeSpan</rdfs:label>
        <id rdf:datatype="http://www.w3.org/2001/XMLSchema#string">FO:0000399</id>
    </owl:Class>
    


    <!-- https://w3id.org/dsablum/FishOntology#FO_0000400 -->

    <owl:Class rdf:about="https://w3id.org/dsablum/FishOntology#FO_0000400">
        <rdfs:subClassOf rdf:resource="https://w3id.org/dsablum/FishOntology#FO_0000004"/>
        <rdfs:comment>Linear, Asymptote</rdfs:comment>
        <rdfs:label xml:lang="en">FishGrowth</rdfs:label>
        <id rdf:datatype="http://www.w3.org/2001/XMLSchema#string">FO:0000400</id>
    </owl:Class>
    


    <!-- https://w3id.org/dsablum/FishOntology#FO_0000402 -->

    <owl:Class rdf:about="https://w3id.org/dsablum/FishOntology#FO_0000402">
        <rdfs:subClassOf rdf:resource="https://w3id.org/dsablum/FishOntology#FO_0000164"/>
        <rdfs:label xml:lang="en">LocalExtinction</rdfs:label>
        <id rdf:datatype="http://www.w3.org/2001/XMLSchema#string">FO:0000402</id>
    </owl:Class>
    


    <!-- https://w3id.org/dsablum/FishOntology#FO_0000405 -->

    <owl:Class rdf:about="https://w3id.org/dsablum/FishOntology#FO_0000405">
        <rdfs:subClassOf rdf:resource="https://w3id.org/dsablum/FishOntology#FO_0000205"/>
        <rdfs:label xml:lang="en">NumberOfScales</rdfs:label>
        <id rdf:datatype="http://www.w3.org/2001/XMLSchema#string">FO:0000405</id>
    </owl:Class>
    


    <!-- https://w3id.org/dsablum/FishOntology#FO_0000406 -->

    <owl:Class rdf:about="https://w3id.org/dsablum/FishOntology#FO_0000406">
        <rdfs:subClassOf rdf:resource="https://w3id.org/dsablum/FishOntology#FO_0000152"/>
        <rdfs:label xml:lang="en">FishAnatomy</rdfs:label>
        <id rdf:datatype="http://www.w3.org/2001/XMLSchema#string">FO:0000406</id>
    </owl:Class>
    


    <!-- https://w3id.org/dsablum/FishOntology#FO_0000407 -->

    <owl:Class rdf:about="https://w3id.org/dsablum/FishOntology#FO_0000407">
        <rdfs:subClassOf rdf:resource="https://w3id.org/dsablum/FishOntology#FO_0000165"/>
        <oboInOWL:hasExactSynonym xml:lang="en">gonada</oboInOWL:hasExactSynonym>
        <oboInOWL:xref rdf:datatype="http://www.w3.org/2001/XMLSchema#string">UBERON:0000991</oboInOWL:xref>
        <oboInOwl:hasDbXref rdf:datatype="http://www.w3.org/2001/XMLSchema#string">TAO:0000413</oboInOwl:hasDbXref>
        <oboInOwl:hasDbXref rdf:datatype="http://www.w3.org/2001/XMLSchema#string">ZFA:0000413</oboInOwl:hasDbXref>
        <oboInOwl:hasRelatedSynonym xml:lang="en">gonad</oboInOwl:hasRelatedSynonym>
        <rdfs:comment xml:lang="en">As in tetrapods, the sexes in fishes are usually separate (dioecius), with males having testes that produce sperm and females have ovaries that produce eggs.</rdfs:comment>
        <rdfs:label xml:lang="en">Gonads</rdfs:label>
        <commentSource xml:lang="en">Helfman, G., Collette, B. B., Facey, D. E., &amp; Bowen, B. W. (2009). The diversity of fishes: biology, evolution, and ecology. John Wiley &amp; Sons.</commentSource>
        <definition xml:lang="en">A gonad or sex gland or reproductive gland is an endocrine gland that produces the gametes (germ cells) of an organism. In the female of the species the reproductive cells are the egg cells, and in the male the reproductive cells are the sperm. The male gonad, the testicle, produces sperm in the form of spermatozoa. The female gonad, the ovary, produces egg cells. Both of these gametes, are haploid germ cells.</definition>
        <definitionSource xml:lang="en">https://en.wikipedia.org/wiki/Gonad</definitionSource>
        <id rdf:datatype="http://www.w3.org/2001/XMLSchema#string">FO:0000407</id>
    </owl:Class>
    


    <!-- https://w3id.org/dsablum/FishOntology#FO_0000408 -->

    <owl:Class rdf:about="https://w3id.org/dsablum/FishOntology#FO_0000408">
        <rdfs:subClassOf rdf:resource="https://w3id.org/dsablum/FishOntology#FO_0000378"/>
        <rdfs:subClassOf>
            <owl:Restriction>
                <owl:onProperty rdf:resource="https://w3id.org/dsablum/FishOntology#FO_0000280"/>
                <owl:someValuesFrom rdf:resource="https://w3id.org/dsablum/FishOntology#FO_0000100"/>
            </owl:Restriction>
        </rdfs:subClassOf>
        <oboInOwl:hasDbXref rdf:datatype="http://www.w3.org/2001/XMLSchema#string">UBERON:0011595</oboInOwl:hasDbXref>
        <oboInOwl:hasRelatedSynonym rdf:datatype="http://www.w3.org/2001/XMLSchema#string">Jaw Region</oboInOwl:hasRelatedSynonym>
        <rdfs:label xml:lang="en">Jaw</rdfs:label>
        <id rdf:datatype="http://www.w3.org/2001/XMLSchema#string">FO_0000408</id>
    </owl:Class>
    


    <!-- https://w3id.org/dsablum/FishOntology#FO_0000409 -->

    <owl:Class rdf:about="https://w3id.org/dsablum/FishOntology#FO_0000409">
        <rdfs:subClassOf rdf:resource="https://w3id.org/dsablum/FishOntology#FO_0000096"/>
        <rdfs:subClassOf>
            <owl:Restriction>
                <owl:onProperty rdf:resource="https://w3id.org/dsablum/FishOntology#FO_0000235"/>
                <owl:someValuesFrom rdf:resource="https://w3id.org/dsablum/FishOntology#FO_0000328"/>
            </owl:Restriction>
        </rdfs:subClassOf>
        <rdfs:label xml:lang="en">FishScientificNames</rdfs:label>
        <id rdf:datatype="http://www.w3.org/2001/XMLSchema#string">FO:0000409</id>
    </owl:Class>
    


    <!-- https://w3id.org/dsablum/FishOntology#FO_0000410 -->

    <owl:Class rdf:about="https://w3id.org/dsablum/FishOntology#FO_0000410">
        <rdfs:subClassOf rdf:resource="https://w3id.org/dsablum/FishOntology#FO_0000212"/>
        <rdfs:comment xml:lang="en">a measure of the number of organisms that make up a population in a defined area.</rdfs:comment>
        <rdfs:label xml:lang="en">PopulationDensity</rdfs:label>
        <id rdf:datatype="http://www.w3.org/2001/XMLSchema#string">FO:0000410</id>
    </owl:Class>
    


    <!-- https://w3id.org/dsablum/FishOntology#FO_0000411 -->

    <owl:Class rdf:about="https://w3id.org/dsablum/FishOntology#FO_0000411">
        <rdfs:subClassOf rdf:resource="https://w3id.org/dsablum/FishOntology#FO_0000151"/>
        <rdfs:subClassOf rdf:resource="https://w3id.org/dsablum/FishOntology#FO_0000336"/>
        <rdfs:label xml:lang="en">Maturity</rdfs:label>
        <id rdf:datatype="http://www.w3.org/2001/XMLSchema#string">FO:0000411</id>
    </owl:Class>
    


    <!-- https://w3id.org/dsablum/FishOntology#FO_0000412 -->

    <owl:Class rdf:about="https://w3id.org/dsablum/FishOntology#FO_0000412">
        <rdfs:subClassOf rdf:resource="https://w3id.org/dsablum/FishOntology#FO_0000071"/>
        <rdfs:label xml:lang="en">Hatching</rdfs:label>
        <id rdf:datatype="http://www.w3.org/2001/XMLSchema#string">FO:0000412</id>
    </owl:Class>
    


    <!-- https://w3id.org/dsablum/FishOntology#FO_0000413 -->

    <owl:Class rdf:about="https://w3id.org/dsablum/FishOntology#FO_0000413">
        <rdfs:subClassOf rdf:resource="https://w3id.org/dsablum/FishOntology#FO_0000071"/>
        <rdfs:comment xml:lang="en">Attain Juvenile body proportions, pigment, habits</rdfs:comment>
        <rdfs:label xml:lang="en">ReachingJuvenile</rdfs:label>
        <id rdf:datatype="http://www.w3.org/2001/XMLSchema#string">FO:0000413</id>
    </owl:Class>
    


    <!-- https://w3id.org/dsablum/FishOntology#FO_0000414 -->

    <owl:Class rdf:about="https://w3id.org/dsablum/FishOntology#FO_0000414">
        <rdfs:subClassOf rdf:resource="https://w3id.org/dsablum/FishOntology#FO_0000032"/>
        <rdfs:label xml:lang="en">Teeth</rdfs:label>
        <id rdf:datatype="http://www.w3.org/2001/XMLSchema#string">FO:0000414</id>
    </owl:Class>
    


    <!-- https://w3id.org/dsablum/FishOntology#FO_0000415 -->

    <owl:Class rdf:about="https://w3id.org/dsablum/FishOntology#FO_0000415">
        <rdfs:subClassOf rdf:resource="https://w3id.org/dsablum/FishOntology#FO_0000419"/>
        <rdfs:label xml:lang="en">Spring</rdfs:label>
        <id rdf:datatype="http://www.w3.org/2001/XMLSchema#string">FO:0000415</id>
        <usedIn xml:lang="en">Prof Chong Data Collection in Matang, 1988 - 1993</usedIn>
    </owl:Class>
    


    <!-- https://w3id.org/dsablum/FishOntology#FO_0000416 -->

    <owl:Class rdf:about="https://w3id.org/dsablum/FishOntology#FO_0000416">
        <rdfs:subClassOf rdf:resource="https://w3id.org/dsablum/FishOntology#FO_0000238"/>
        <rdfs:label xml:lang="en">Premaxillae</rdfs:label>
        <id rdf:datatype="http://www.w3.org/2001/XMLSchema#string">FO:0000416</id>
    </owl:Class>
    


    <!-- https://w3id.org/dsablum/FishOntology#FO_0000417 -->

    <owl:Class rdf:about="https://w3id.org/dsablum/FishOntology#FO_0000417">
        <rdfs:subClassOf rdf:resource="https://w3id.org/dsablum/FishOntology#FO_0000380"/>
        <rdfs:label xml:lang="en">EleutheroEmbryo</rdfs:label>
        <id rdf:datatype="http://www.w3.org/2001/XMLSchema#string">FO:0000417</id>
    </owl:Class>
    


    <!-- https://w3id.org/dsablum/FishOntology#FO_0000419 -->

    <owl:Class rdf:about="https://w3id.org/dsablum/FishOntology#FO_0000419">
        <rdfs:subClassOf rdf:resource="https://w3id.org/dsablum/FishOntology#FO_0000151"/>
        <rdfs:label xml:lang="en">Tide</rdfs:label>
        <id rdf:datatype="http://www.w3.org/2001/XMLSchema#string">FO:0000419</id>
    </owl:Class>
    


    <!-- https://w3id.org/dsablum/FishOntology#FO_0000420 -->

    <owl:Class rdf:about="https://w3id.org/dsablum/FishOntology#FO_0000420">
        <rdfs:subClassOf rdf:resource="https://w3id.org/dsablum/FishOntology#FO_0000084"/>
        <rdfs:comment xml:lang="en">A sort of a spiral staircase inside the intestine.</rdfs:comment>
        <rdfs:label xml:lang="en">SpiralValve</rdfs:label>
        <id rdf:datatype="http://www.w3.org/2001/XMLSchema#string">FO:0000420</id>
    </owl:Class>
    


    <!-- https://w3id.org/dsablum/FishOntology#FO_0000422 -->

    <owl:Class rdf:about="https://w3id.org/dsablum/FishOntology#FO_0000422">
        <rdfs:subClassOf rdf:resource="https://w3id.org/dsablum/FishOntology#FO_0000232"/>
        <oboInOwl:hasDbXref rdf:datatype="http://www.w3.org/2001/XMLSchema#string">TAO:0000140</oboInOwl:hasDbXref>
        <oboInOwl:hasDbXref rdf:datatype="http://www.w3.org/2001/XMLSchema#string">ZFA:0000140</oboInOwl:hasDbXref>
        <rdfs:label xml:lang="en">FishOrgan</rdfs:label>
        <id rdf:datatype="http://www.w3.org/2001/XMLSchema#string">FO:0000422</id>
    </owl:Class>
    


    <!-- https://w3id.org/dsablum/FishOntology#FO_0000424 -->

    <owl:Class rdf:about="https://w3id.org/dsablum/FishOntology#FO_0000424">
        <rdfs:subClassOf>
            <owl:Restriction>
                <owl:onProperty rdf:resource="https://w3id.org/dsablum/FishOntology#FO_0000310"/>
                <owl:someValuesFrom rdf:resource="https://w3id.org/dsablum/FishOntology#FO_0000379"/>
            </owl:Restriction>
        </rdfs:subClassOf>
        <rdfs:comment xml:lang="en">The characteristic that is potrayed by fish in order to group them in their proper taxon</rdfs:comment>
        <rdfs:label xml:lang="en">FishCharacteristics</rdfs:label>
        <id rdf:datatype="http://www.w3.org/2001/XMLSchema#string">FO:0000424</id>
    </owl:Class>
    


    <!-- https://w3id.org/dsablum/FishOntology#FO_0000428 -->

    <owl:Class rdf:about="https://w3id.org/dsablum/FishOntology#FO_0000428">
        <rdfs:subClassOf rdf:resource="https://w3id.org/dsablum/FishOntology#FO_0000262"/>
        <rdfs:comment xml:lang="en">Are nonelastic strands of fibrous connective tissue that serve to attach bones and/or cartilages to one another.</rdfs:comment>
        <rdfs:label xml:lang="en">Ligaments</rdfs:label>
        <id rdf:datatype="http://www.w3.org/2001/XMLSchema#string">FO:0000428</id>
    </owl:Class>
    


    <!-- https://w3id.org/dsablum/FishOntology#FO_0000429 -->

    <owl:Class rdf:about="https://w3id.org/dsablum/FishOntology#FO_0000429">
        <rdfs:subClassOf rdf:resource="https://w3id.org/dsablum/FishOntology#FO_0000071"/>
        <rdfs:label xml:lang="en">BlastoporeClosure</rdfs:label>
        <id rdf:datatype="http://www.w3.org/2001/XMLSchema#string">FO:0000429</id>
    </owl:Class>
    


    <!-- https://w3id.org/dsablum/FishOntology#FO_0000431 -->

    <owl:Class rdf:about="https://w3id.org/dsablum/FishOntology#FO_0000431">
        <rdfs:subClassOf rdf:resource="https://w3id.org/dsablum/FishOntology#FO_0000506"/>
        <rdfs:label xml:lang="en">Starfish</rdfs:label>
        <id rdf:datatype="http://www.w3.org/2001/XMLSchema#string">FO:0000431</id>
    </owl:Class>
    


    <!-- https://w3id.org/dsablum/FishOntology#FO_0000439 -->

    <owl:Class rdf:about="https://w3id.org/dsablum/FishOntology#FO_0000439">
        <rdfs:subClassOf rdf:resource="https://w3id.org/dsablum/FishOntology#FO_0000004"/>
        <rdfs:comment>FO:0000439</rdfs:comment>
        <rdfs:label xml:lang="en">FishMaturity</rdfs:label>
    </owl:Class>
    


    <!-- https://w3id.org/dsablum/FishOntology#FO_0000440 -->

    <owl:Class rdf:about="https://w3id.org/dsablum/FishOntology#FO_0000440">
        <rdfs:subClassOf rdf:resource="https://w3id.org/dsablum/FishOntology#FO_0000133"/>
        <rdfs:label xml:lang="en">Trawling</rdfs:label>
    </owl:Class>
    


    <!-- https://w3id.org/dsablum/FishOntology#FO_0000441 -->

    <owl:Class rdf:about="https://w3id.org/dsablum/FishOntology#FO_0000441">
        <owl:equivalentClass rdf:resource="https://w3id.org/dsablum/FishOntology#FO_0000448"/>
        <rdfs:subClassOf rdf:resource="https://w3id.org/dsablum/FishOntology#FO_0000346"/>
        <rdfs:label xml:lang="en">LeastConcern</rdfs:label>
        <id rdf:datatype="http://www.w3.org/2001/XMLSchema#string">FO:0000441</id>
    </owl:Class>
    


    <!-- https://w3id.org/dsablum/FishOntology#FO_0000442 -->

    <owl:Class rdf:about="https://w3id.org/dsablum/FishOntology#FO_0000442">
        <owl:equivalentClass rdf:resource="https://w3id.org/dsablum/FishOntology#FO_0000449"/>
        <rdfs:subClassOf rdf:resource="https://w3id.org/dsablum/FishOntology#FO_0000346"/>
        <rdfs:label xml:lang="en">NearThreatened</rdfs:label>
        <id rdf:datatype="http://www.w3.org/2001/XMLSchema#string">FO:0000442</id>
    </owl:Class>
    


    <!-- https://w3id.org/dsablum/FishOntology#FO_0000443 -->

    <owl:Class rdf:about="https://w3id.org/dsablum/FishOntology#FO_0000443">
        <owl:equivalentClass rdf:resource="https://w3id.org/dsablum/FishOntology#FO_0000450"/>
        <rdfs:subClassOf rdf:resource="https://w3id.org/dsablum/FishOntology#FO_0000346"/>
        <rdfs:label xml:lang="en">Vulnerable</rdfs:label>
        <id rdf:datatype="http://www.w3.org/2001/XMLSchema#string">FO:0000443</id>
    </owl:Class>
    


    <!-- https://w3id.org/dsablum/FishOntology#FO_0000444 -->

    <owl:Class rdf:about="https://w3id.org/dsablum/FishOntology#FO_0000444">
        <owl:equivalentClass rdf:resource="https://w3id.org/dsablum/FishOntology#FO_0000451"/>
        <rdfs:subClassOf rdf:resource="https://w3id.org/dsablum/FishOntology#FO_0000346"/>
        <rdfs:label xml:lang="en">Endangered</rdfs:label>
        <id rdf:datatype="http://www.w3.org/2001/XMLSchema#string">FO:0000444</id>
    </owl:Class>
    


    <!-- https://w3id.org/dsablum/FishOntology#FO_0000445 -->

    <owl:Class rdf:about="https://w3id.org/dsablum/FishOntology#FO_0000445">
        <owl:equivalentClass rdf:resource="https://w3id.org/dsablum/FishOntology#FO_0000452"/>
        <rdfs:subClassOf rdf:resource="https://w3id.org/dsablum/FishOntology#FO_0000346"/>
        <rdfs:label xml:lang="en">CriticallyEndangered</rdfs:label>
        <id rdf:datatype="http://www.w3.org/2001/XMLSchema#string">FO:0000445</id>
    </owl:Class>
    


    <!-- https://w3id.org/dsablum/FishOntology#FO_0000446 -->

    <owl:Class rdf:about="https://w3id.org/dsablum/FishOntology#FO_0000446">
        <owl:equivalentClass rdf:resource="https://w3id.org/dsablum/FishOntology#FO_0000453"/>
        <rdfs:subClassOf rdf:resource="https://w3id.org/dsablum/FishOntology#FO_0000346"/>
        <rdfs:label xml:lang="en">ExtinctInTheWild</rdfs:label>
        <id rdf:datatype="http://www.w3.org/2001/XMLSchema#string">FO:0000446</id>
    </owl:Class>
    


    <!-- https://w3id.org/dsablum/FishOntology#FO_0000447 -->

    <owl:Class rdf:about="https://w3id.org/dsablum/FishOntology#FO_0000447">
        <owl:equivalentClass rdf:resource="https://w3id.org/dsablum/FishOntology#FO_0000454"/>
        <rdfs:subClassOf rdf:resource="https://w3id.org/dsablum/FishOntology#FO_0000346"/>
        <rdfs:label xml:lang="en">Extinct</rdfs:label>
        <id rdf:datatype="http://www.w3.org/2001/XMLSchema#string">FO:0000447</id>
    </owl:Class>
    


    <!-- https://w3id.org/dsablum/FishOntology#FO_0000448 -->

    <owl:Class rdf:about="https://w3id.org/dsablum/FishOntology#FO_0000448">
        <rdfs:subClassOf rdf:resource="https://w3id.org/dsablum/FishOntology#FO_0000127"/>
        <rdfs:label xml:lang="en">LC</rdfs:label>
        <id rdf:datatype="http://www.w3.org/2001/XMLSchema#string">FO:0000448</id>
    </owl:Class>
    


    <!-- https://w3id.org/dsablum/FishOntology#FO_0000449 -->

    <owl:Class rdf:about="https://w3id.org/dsablum/FishOntology#FO_0000449">
        <rdfs:subClassOf rdf:resource="https://w3id.org/dsablum/FishOntology#FO_0000127"/>
        <rdfs:label xml:lang="en">NT</rdfs:label>
        <id rdf:datatype="http://www.w3.org/2001/XMLSchema#string">FO:0000449</id>
    </owl:Class>
    


    <!-- https://w3id.org/dsablum/FishOntology#FO_0000450 -->

    <owl:Class rdf:about="https://w3id.org/dsablum/FishOntology#FO_0000450">
        <rdfs:subClassOf rdf:resource="https://w3id.org/dsablum/FishOntology#FO_0000127"/>
        <rdfs:label xml:lang="en">VU</rdfs:label>
        <id rdf:datatype="http://www.w3.org/2001/XMLSchema#string">FO:0000450</id>
    </owl:Class>
    


    <!-- https://w3id.org/dsablum/FishOntology#FO_0000451 -->

    <owl:Class rdf:about="https://w3id.org/dsablum/FishOntology#FO_0000451">
        <rdfs:subClassOf rdf:resource="https://w3id.org/dsablum/FishOntology#FO_0000127"/>
        <rdfs:label xml:lang="en">EN</rdfs:label>
        <id rdf:datatype="http://www.w3.org/2001/XMLSchema#string">FO:0000451</id>
    </owl:Class>
    


    <!-- https://w3id.org/dsablum/FishOntology#FO_0000452 -->

    <owl:Class rdf:about="https://w3id.org/dsablum/FishOntology#FO_0000452">
        <rdfs:subClassOf rdf:resource="https://w3id.org/dsablum/FishOntology#FO_0000127"/>
        <rdfs:label xml:lang="en">CR</rdfs:label>
        <id rdf:datatype="http://www.w3.org/2001/XMLSchema#string">FO:0000452</id>
    </owl:Class>
    


    <!-- https://w3id.org/dsablum/FishOntology#FO_0000453 -->

    <owl:Class rdf:about="https://w3id.org/dsablum/FishOntology#FO_0000453">
        <rdfs:subClassOf rdf:resource="https://w3id.org/dsablum/FishOntology#FO_0000127"/>
        <rdfs:label xml:lang="en">EW</rdfs:label>
        <id rdf:datatype="http://www.w3.org/2001/XMLSchema#string">FO:0000453</id>
    </owl:Class>
    


    <!-- https://w3id.org/dsablum/FishOntology#FO_0000454 -->

    <owl:Class rdf:about="https://w3id.org/dsablum/FishOntology#FO_0000454">
        <rdfs:subClassOf rdf:resource="https://w3id.org/dsablum/FishOntology#FO_0000127"/>
        <rdfs:label xml:lang="en">EX</rdfs:label>
        <id rdf:datatype="http://www.w3.org/2001/XMLSchema#string">FO:0000454</id>
    </owl:Class>
    


    <!-- https://w3id.org/dsablum/FishOntology#FO_0000456 -->

    <owl:Class rdf:about="https://w3id.org/dsablum/FishOntology#FO_0000456">
        <rdfs:subClassOf rdf:resource="https://w3id.org/dsablum/FishOntology#FO_0000232"/>
        <oboInOWL:hasExactSynonym rdf:datatype="http://www.w3.org/2001/XMLSchema#string">otolith organs</oboInOWL:hasExactSynonym>
        <oboInOwl:hasDbXref rdf:datatype="http://www.w3.org/2001/XMLSchema#string">TAO:0000559</oboInOwl:hasDbXref>
        <oboInOwl:hasDbXref rdf:datatype="http://www.w3.org/2001/XMLSchema#string">ZFA:0000559</oboInOwl:hasDbXref>
        <rdfs:label xml:lang="en">OtolithOrgan</rdfs:label>
    </owl:Class>
    <owl:Axiom>
        <owl:annotatedSource rdf:resource="https://w3id.org/dsablum/FishOntology#FO_0000456"/>
        <owl:annotatedProperty rdf:resource="http://www.geneontology.org/formats/oboInOWL#hasExactSynonym"/>
        <owl:annotatedTarget rdf:datatype="http://www.w3.org/2001/XMLSchema#string">otolith organs</owl:annotatedTarget>
        <oboInOwl:hasSynonymType rdf:datatype="http://www.w3.org/2001/XMLSchema#string">PLURAL</oboInOwl:hasSynonymType>
    </owl:Axiom>
    


    <!-- https://w3id.org/dsablum/FishOntology#FO_0000457 -->

    <owl:Class rdf:about="https://w3id.org/dsablum/FishOntology#FO_0000457">
        <rdfs:subClassOf rdf:resource="https://w3id.org/dsablum/FishOntology#FO_0000378"/>
        <oboInOwl:hasDbXref rdf:datatype="http://www.w3.org/2001/XMLSchema#string">UBERON:0000033</oboInOwl:hasDbXref>
        <oboInOwl:hasRelatedSynonym rdf:datatype="http://www.w3.org/2001/XMLSchema#string">cephalic area</oboInOwl:hasRelatedSynonym>
        <rdfs:label xml:lang="en">Head</rdfs:label>
        <id rdf:datatype="http://www.w3.org/2001/XMLSchema#string">FO:0000457</id>
    </owl:Class>
    


    <!-- https://w3id.org/dsablum/FishOntology#FO_0000460 -->

    <owl:Class rdf:about="https://w3id.org/dsablum/FishOntology#FO_0000460">
        <rdfs:subClassOf rdf:resource="https://w3id.org/dsablum/FishOntology#FO_0000004"/>
        <oboInOwl:hasDbXref rdf:datatype="http://www.w3.org/2001/XMLSchema#string">FO:0000460</oboInOwl:hasDbXref>
        <oboInOwl:hasDbXref rdf:datatype="http://www.w3.org/2001/XMLSchema#string">GO:0009292</oboInOwl:hasDbXref>
        <oboInOwl:hasDbXref rdf:datatype="http://www.w3.org/2001/XMLSchema#string">GO:0044764</oboInOwl:hasDbXref>
        <oboInOwl:hasRelatedSynonym rdf:datatype="http://www.w3.org/2001/XMLSchema#string">multi-organism cellular process</oboInOwl:hasRelatedSynonym>
        <rdfs:label xml:lang="en">FishCellularProcess</rdfs:label>
    </owl:Class>
    


    <!-- https://w3id.org/dsablum/FishOntology#FO_0000461 -->

    <owl:Class rdf:about="https://w3id.org/dsablum/FishOntology#FO_0000461">
        <rdfs:subClassOf rdf:resource="https://w3id.org/dsablum/FishOntology#FO_0000460"/>
        <oboInOwl:hasDbXref rdf:datatype="http://www.w3.org/2001/XMLSchema#string">FO:0000461</oboInOwl:hasDbXref>
        <oboInOwl:hasRelatedSynonym rdf:datatype="http://www.w3.org/2001/XMLSchema#string">genetic transfer</oboInOwl:hasRelatedSynonym>
        <rdfs:label xml:lang="en">FishGeneticTransfer</rdfs:label>
    </owl:Class>
    


    <!-- https://w3id.org/dsablum/FishOntology#FO_0000462 -->

    <owl:Class rdf:about="https://w3id.org/dsablum/FishOntology#FO_0000462">
        <rdfs:subClassOf rdf:resource="https://w3id.org/dsablum/FishOntology#FO_0000165"/>
        <oboInOwl:hasDbXref rdf:datatype="http://www.w3.org/2001/XMLSchema#string">VSAO:0000015</oboInOwl:hasDbXref>
        <oboInOwl:hasDbXref rdf:datatype="http://www.w3.org/2001/XMLSchema#string">ZFA:0005619</oboInOwl:hasDbXref>
        <rdfs:label xml:lang="en">SkeletalTissue</rdfs:label>
        <id rdf:datatype="http://www.w3.org/2001/XMLSchema#string">FO:0000462</id>
    </owl:Class>
    


    <!-- https://w3id.org/dsablum/FishOntology#FO_0000463 -->

    <owl:Class rdf:about="https://w3id.org/dsablum/FishOntology#FO_0000463">
        <rdfs:subClassOf rdf:resource="https://w3id.org/dsablum/FishOntology#FO_0000126"/>
        <oboInOwl:hasDbXref rdf:datatype="http://www.w3.org/2001/XMLSchema#string">MonogeneanKB1:Specimen</oboInOwl:hasDbXref>
        <rdfs:label xml:lang="en">MonogeneanSpecimen</rdfs:label>
        <id rdf:datatype="http://www.w3.org/2001/XMLSchema#string">FO:0000463</id>
    </owl:Class>
    


    <!-- https://w3id.org/dsablum/FishOntology#FO_0000464 -->

    <owl:Class rdf:about="https://w3id.org/dsablum/FishOntology#FO_0000464">
        <oboInOWL:xref rdf:datatype="http://www.w3.org/2001/XMLSchema#string">http://www.ics.forth.gr/isl/ontology/MarineTLO/BC39_Marine_Animal</oboInOWL:xref>
        <oboInOwl:hasDbXref rdf:datatype="http://www.w3.org/2001/XMLSchema#string">BC39_Marine_Animal</oboInOwl:hasDbXref>
        <rdfs:label xml:lang="en">MarineAnimal</rdfs:label>
        <id rdf:datatype="http://www.w3.org/2001/XMLSchema#string">FO:0000464</id>
    </owl:Class>
    


    <!-- https://w3id.org/dsablum/FishOntology#FO_0000476 -->

    <owl:Class rdf:about="https://w3id.org/dsablum/FishOntology#FO_0000476">
        <owl:equivalentClass>
            <owl:Class>
                <owl:intersectionOf rdf:parseType="Collection">
                    <rdf:Description rdf:about="https://w3id.org/dsablum/FishOntology#FO_0000379"/>
                    <owl:Restriction>
                        <owl:onProperty rdf:resource="https://w3id.org/dsablum/FishOntology#FO_0000263"/>
                        <owl:someValuesFrom rdf:resource="https://w3id.org/dsablum/FishOntology#FO_0000477"/>
                    </owl:Restriction>
                </owl:intersectionOf>
            </owl:Class>
        </owl:equivalentClass>
        <rdfs:subClassOf rdf:resource="https://w3id.org/dsablum/FishOntology#FO_0000379"/>
        <rdfs:label xml:lang="en">LobeFinnedFish</rdfs:label>
        <id rdf:datatype="http://www.w3.org/2001/XMLSchema#string">FO:0000476</id>
    </owl:Class>
    


    <!-- https://w3id.org/dsablum/FishOntology#FO_0000477 -->

    <owl:Class rdf:about="https://w3id.org/dsablum/FishOntology#FO_0000477">
        <owl:equivalentClass>
            <owl:Class>
                <owl:intersectionOf rdf:parseType="Collection">
                    <rdf:Description rdf:about="https://w3id.org/dsablum/FishOntology#FO_0000424"/>
                    <owl:Restriction>
                        <owl:onProperty rdf:resource="https://w3id.org/dsablum/FishOntology#FO_0000337"/>
                        <owl:someValuesFrom rdf:resource="https://w3id.org/dsablum/FishOntology#FO_0000476"/>
                    </owl:Restriction>
                </owl:intersectionOf>
            </owl:Class>
        </owl:equivalentClass>
        <rdfs:subClassOf rdf:resource="https://w3id.org/dsablum/FishOntology#FO_0000424"/>
        <rdfs:label xml:lang="en">LobeFin</rdfs:label>
        <id rdf:datatype="http://www.w3.org/2001/XMLSchema#string">FO:0000477</id>
    </owl:Class>
    


    <!-- https://w3id.org/dsablum/FishOntology#FO_0000478 -->

    <owl:Class rdf:about="https://w3id.org/dsablum/FishOntology#FO_0000478">
        <rdfs:subClassOf rdf:resource="https://w3id.org/dsablum/FishOntology#FO_0000174"/>
        <rdfs:subClassOf>
            <owl:Restriction>
                <owl:onProperty rdf:resource="https://w3id.org/dsablum/FishOntology#FO_0000483"/>
                <owl:someValuesFrom rdf:resource="https://w3id.org/dsablum/FishOntology#FO_0000479"/>
            </owl:Restriction>
        </rdfs:subClassOf>
        <rdfs:subClassOf>
            <owl:Restriction>
                <owl:onProperty rdf:resource="https://w3id.org/dsablum/FishOntology#FO_0000483"/>
                <owl:someValuesFrom rdf:resource="https://w3id.org/dsablum/FishOntology#FO_0000480"/>
            </owl:Restriction>
        </rdfs:subClassOf>
        <rdfs:subClassOf>
            <owl:Restriction>
                <owl:onProperty rdf:resource="https://w3id.org/dsablum/FishOntology#FO_0000483"/>
                <owl:someValuesFrom rdf:resource="https://w3id.org/dsablum/FishOntology#FO_0000481"/>
            </owl:Restriction>
        </rdfs:subClassOf>
        <rdfs:label xml:lang="en">ShortMackerel</rdfs:label>
    </owl:Class>
    


    <!-- https://w3id.org/dsablum/FishOntology#FO_0000479 -->

    <owl:Class rdf:about="https://w3id.org/dsablum/FishOntology#FO_0000479">
        <rdfs:subClassOf rdf:resource="https://w3id.org/dsablum/FishOntology#FO_0000143"/>
        <rdfs:label xml:lang="en">Burao</rdfs:label>
        <usedIn xml:lang="en">Philippines</usedIn>
    </owl:Class>
    


    <!-- https://w3id.org/dsablum/FishOntology#FO_0000480 -->

    <owl:Class rdf:about="https://w3id.org/dsablum/FishOntology#FO_0000480">
        <rdfs:subClassOf rdf:resource="https://w3id.org/dsablum/FishOntology#FO_0000143"/>
        <rdfs:label xml:lang="en">Temenong</rdfs:label>
        <usedIn xml:lang="ms">Malaysia</usedIn>
    </owl:Class>
    


    <!-- https://w3id.org/dsablum/FishOntology#FO_0000481 -->

    <owl:Class rdf:about="https://w3id.org/dsablum/FishOntology#FO_0000481">
        <rdfs:subClassOf rdf:resource="https://w3id.org/dsablum/FishOntology#FO_0000143"/>
        <rdfs:label xml:lang="en">SalalaBitubitu</rdfs:label>
        <usedIn xml:lang="fj">Fiji</usedIn>
    </owl:Class>
    


    <!-- https://w3id.org/dsablum/FishOntology#FO_0000485 -->

    <owl:Class rdf:about="https://w3id.org/dsablum/FishOntology#FO_0000485">
        <rdfs:subClassOf rdf:resource="https://w3id.org/dsablum/FishOntology#FO_0000174"/>
        <rdfs:label xml:lang="en">IndonesianCoelacanth</rdfs:label>
    </owl:Class>
    


    <!-- https://w3id.org/dsablum/FishOntology#FO_0000487 -->

    <owl:Class rdf:about="https://w3id.org/dsablum/FishOntology#FO_0000487">
        <rdfs:subClassOf rdf:resource="https://w3id.org/dsablum/FishOntology#FO_0000164"/>
        <rdfs:label xml:lang="en">Ancient</rdfs:label>
    </owl:Class>
    


    <!-- https://w3id.org/dsablum/FishOntology#FO_0000488 -->

    <owl:Class rdf:about="https://w3id.org/dsablum/FishOntology#FO_0000488">
        <rdfs:subClassOf rdf:resource="https://w3id.org/dsablum/FishOntology#FO_0000379"/>
        <rdfs:label xml:lang="en">LivingFossil</rdfs:label>
    </owl:Class>
    


    <!-- https://w3id.org/dsablum/FishOntology#FO_0000489 -->

    <owl:Class rdf:about="https://w3id.org/dsablum/FishOntology#FO_0000489">
        <rdfs:subClassOf rdf:resource="https://w3id.org/dsablum/FishOntology#FO_0000174"/>
        <rdfs:label xml:lang="en">HagFish</rdfs:label>
        <is_ancient_species xml:lang="en">yes</is_ancient_species>
    </owl:Class>
    


    <!-- https://w3id.org/dsablum/FishOntology#FO_0000490 -->

    <owl:Class rdf:about="https://w3id.org/dsablum/FishOntology#FO_0000490">
        <owl:equivalentClass>
            <owl:Class>
                <owl:intersectionOf rdf:parseType="Collection">
                    <rdf:Description rdf:about="https://w3id.org/dsablum/FishOntology#FO_0000174"/>
                    <owl:Restriction>
                        <owl:onProperty rdf:resource="https://w3id.org/dsablum/FishOntology#FO_0000263"/>
                        <owl:someValuesFrom rdf:resource="https://w3id.org/dsablum/FishOntology#FO_0000505"/>
                    </owl:Restriction>
                </owl:intersectionOf>
            </owl:Class>
        </owl:equivalentClass>
        <rdfs:subClassOf rdf:resource="https://w3id.org/dsablum/FishOntology#FO_0000174"/>
        <rdfs:label xml:lang="en">Arowana</rdfs:label>
        <is_ancient_species xml:lang="en">yes</is_ancient_species>
    </owl:Class>
    


    <!-- https://w3id.org/dsablum/FishOntology#FO_0000491 -->

    <owl:Class rdf:about="https://w3id.org/dsablum/FishOntology#FO_0000491">
        <owl:equivalentClass>
            <owl:Class>
                <owl:intersectionOf rdf:parseType="Collection">
                    <rdf:Description rdf:about="https://w3id.org/dsablum/FishOntology#FO_0000174"/>
                    <owl:Restriction>
                        <owl:onProperty rdf:resource="https://w3id.org/dsablum/FishOntology#FO_0000263"/>
                        <owl:someValuesFrom rdf:resource="https://w3id.org/dsablum/FishOntology#FO_0000505"/>
                    </owl:Restriction>
                </owl:intersectionOf>
            </owl:Class>
        </owl:equivalentClass>
        <rdfs:subClassOf rdf:resource="https://w3id.org/dsablum/FishOntology#FO_0000174"/>
        <rdfs:label xml:lang="en">Arapaima</rdfs:label>
        <is_ancient_species xml:lang="en">yes</is_ancient_species>
    </owl:Class>
    


    <!-- https://w3id.org/dsablum/FishOntology#FO_0000492 -->

    <owl:Class rdf:about="https://w3id.org/dsablum/FishOntology#FO_0000492">
        <rdfs:subClassOf rdf:resource="https://w3id.org/dsablum/FishOntology#FO_0000174"/>
        <rdfs:label xml:lang="en">Bowfin</rdfs:label>
    </owl:Class>
    


    <!-- https://w3id.org/dsablum/FishOntology#FO_0000493 -->

    <owl:Class rdf:about="https://w3id.org/dsablum/FishOntology#FO_0000493">
        <rdfs:subClassOf rdf:resource="https://w3id.org/dsablum/FishOntology#FO_0000174"/>
        <rdfs:label xml:lang="en">Coelacanth</rdfs:label>
        <is_ancient_species xml:lang="en">yes</is_ancient_species>
    </owl:Class>
    


    <!-- https://w3id.org/dsablum/FishOntology#FO_0000494 -->

    <owl:Class rdf:about="https://w3id.org/dsablum/FishOntology#FO_0000494">
        <rdfs:subClassOf rdf:resource="https://w3id.org/dsablum/FishOntology#FO_0000174"/>
        <rdfs:label xml:lang="en">QueenslandLungfish</rdfs:label>
    </owl:Class>
    


    <!-- https://w3id.org/dsablum/FishOntology#FO_0000495 -->

    <owl:Class rdf:about="https://w3id.org/dsablum/FishOntology#FO_0000495">
        <rdfs:subClassOf rdf:resource="https://w3id.org/dsablum/FishOntology#FO_0000174"/>
        <rdfs:label xml:lang="en">Sturgeons</rdfs:label>
        <is_ancient_species xml:lang="en">yes</is_ancient_species>
    </owl:Class>
    


    <!-- https://w3id.org/dsablum/FishOntology#FO_0000496 -->

    <owl:Class rdf:about="https://w3id.org/dsablum/FishOntology#FO_0000496">
        <rdfs:subClassOf rdf:resource="https://w3id.org/dsablum/FishOntology#FO_0000174"/>
        <rdfs:label xml:lang="en">Paddlefish</rdfs:label>
    </owl:Class>
    


    <!-- https://w3id.org/dsablum/FishOntology#FO_0000497 -->

    <owl:Class rdf:about="https://w3id.org/dsablum/FishOntology#FO_0000497">
        <rdfs:subClassOf rdf:resource="https://w3id.org/dsablum/FishOntology#FO_0000174"/>
        <rdfs:label xml:lang="en">Bichir</rdfs:label>
    </owl:Class>
    


    <!-- https://w3id.org/dsablum/FishOntology#FO_0000498 -->

    <owl:Class rdf:about="https://w3id.org/dsablum/FishOntology#FO_0000498">
        <rdfs:subClassOf rdf:resource="https://w3id.org/dsablum/FishOntology#FO_0000174"/>
        <rdfs:label xml:lang="en">Mudskipper</rdfs:label>
    </owl:Class>
    


    <!-- https://w3id.org/dsablum/FishOntology#FO_0000499 -->

    <owl:Class rdf:about="https://w3id.org/dsablum/FishOntology#FO_0000499">
        <rdfs:subClassOf rdf:resource="https://w3id.org/dsablum/FishOntology#FO_0000174"/>
        <rdfs:label xml:lang="en">BlindShark</rdfs:label>
    </owl:Class>
    


    <!-- https://w3id.org/dsablum/FishOntology#FO_0000500 -->

    <owl:Class rdf:about="https://w3id.org/dsablum/FishOntology#FO_0000500">
        <rdfs:subClassOf rdf:resource="https://w3id.org/dsablum/FishOntology#FO_0000174"/>
        <rdfs:label xml:lang="en">BullheadShark</rdfs:label>
    </owl:Class>
    


    <!-- https://w3id.org/dsablum/FishOntology#FO_0000501 -->

    <owl:Class rdf:about="https://w3id.org/dsablum/FishOntology#FO_0000501">
        <rdfs:subClassOf rdf:resource="https://w3id.org/dsablum/FishOntology#FO_0000174"/>
        <rdfs:label xml:lang="en">ElephantShark</rdfs:label>
    </owl:Class>
    


    <!-- https://w3id.org/dsablum/FishOntology#FO_0000502 -->

    <owl:Class rdf:about="https://w3id.org/dsablum/FishOntology#FO_0000502">
        <rdfs:subClassOf rdf:resource="https://w3id.org/dsablum/FishOntology#FO_0000174"/>
        <rdfs:label xml:lang="en">FrilledShark</rdfs:label>
        <is_ancient_species xml:lang="en">yes</is_ancient_species>
    </owl:Class>
    


    <!-- https://w3id.org/dsablum/FishOntology#FO_0000503 -->

    <owl:Class rdf:about="https://w3id.org/dsablum/FishOntology#FO_0000503">
        <rdfs:subClassOf rdf:resource="https://w3id.org/dsablum/FishOntology#FO_0000174"/>
        <rdfs:label xml:lang="en">GoblinShark</rdfs:label>
    </owl:Class>
    


    <!-- https://w3id.org/dsablum/FishOntology#FO_0000504 -->

    <owl:Class rdf:about="https://w3id.org/dsablum/FishOntology#FO_0000504">
        <rdfs:subClassOf rdf:resource="https://w3id.org/dsablum/FishOntology#FO_0000174"/>
        <rdfs:label xml:lang="en">GulperShark</rdfs:label>
    </owl:Class>
    


    <!-- https://w3id.org/dsablum/FishOntology#FO_0000505 -->

    <owl:Class rdf:about="https://w3id.org/dsablum/FishOntology#FO_0000505">
        <rdfs:subClassOf rdf:resource="https://w3id.org/dsablum/FishOntology#FO_0000424"/>
        <rdfs:label xml:lang="en">BonyTongue</rdfs:label>
    </owl:Class>
    


    <!-- https://w3id.org/dsablum/FishOntology#FO_0000506 -->

    <owl:Class rdf:about="https://w3id.org/dsablum/FishOntology#FO_0000506">
        <rdfs:subClassOf rdf:resource="https://w3id.org/dsablum/FishOntology#FO_0000253"/>
        <rdfs:label xml:lang="en">NotFish</rdfs:label>
    </owl:Class>
    


    <!-- https://w3id.org/dsablum/FishOntology#FO_0000509 -->

    <owl:Class rdf:about="https://w3id.org/dsablum/FishOntology#FO_0000509">
        <rdfs:subClassOf rdf:resource="https://w3id.org/dsablum/FishOntology#FO_0000379"/>
        <rdfs:label xml:lang="en">LivingLungfish</rdfs:label>
    </owl:Class>
    


    <!-- https://w3id.org/dsablum/FishOntology#FO_0000510 -->

    <owl:Class rdf:about="https://w3id.org/dsablum/FishOntology#FO_0000510">
        <rdfs:subClassOf rdf:resource="https://w3id.org/dsablum/FishOntology#FO_0000174"/>
        <rdfs:label xml:lang="en">Gars</rdfs:label>
    </owl:Class>
    


    <!-- https://w3id.org/dsablum/FishOntology#ZFA_0100000 -->

    <owl:Class rdf:about="https://w3id.org/dsablum/FishOntology#ZFA_0100000">
        <rdfs:subClassOf rdf:resource="https://w3id.org/dsablum/FishOntology#FO_0000009"/>
        <rdfs:isDefinedBy>http://purl.obolibrary.org/obo/ZFA_0100000</rdfs:isDefinedBy>
        <rdfs:label rdf:datatype="http://www.w3.org/2001/XMLSchema#string">zebrafish anatomical entity</rdfs:label>
        <has_obo_namespace rdf:datatype="http://www.w3.org/2001/XMLSchema#string">zebrafish_anatomy</has_obo_namespace>
        <id rdf:datatype="http://www.w3.org/2001/XMLSchema#string">ZFA:0100000</id>
    </owl:Class>
    


    <!-- https://w3id.org/dsablum/FishOntology#ZFS_0100000 -->

    <owl:Class rdf:about="https://w3id.org/dsablum/FishOntology#ZFS_0100000">
        <rdfs:subClassOf rdf:resource="https://w3id.org/dsablum/FishOntology#FO_0000380"/>
        <rdfs:isDefinedBy rdf:resource="http://purl.obolibrary.org/obo/ZFS_0100000"/>
        <rdfs:label rdf:datatype="http://www.w3.org/2001/XMLSchema#string">zebrafish stages</rdfs:label>
        <has_obo_namespace rdf:datatype="http://www.w3.org/2001/XMLSchema#string">zebrafish_stages</has_obo_namespace>
        <id rdf:datatype="http://www.w3.org/2001/XMLSchema#string">ZFS:0100000</id>
    </owl:Class>
    


    <!-- 
    ///////////////////////////////////////////////////////////////////////////////////////
    //
    // Individuals
    //
    ///////////////////////////////////////////////////////////////////////////////////////
     -->

    


    <!-- https://w3id.org/dsablum/FishOntology#FO_0000012 -->

    <owl:NamedIndividual rdf:about="https://w3id.org/dsablum/FishOntology#FO_0000012">
        <rdf:type rdf:resource="https://w3id.org/dsablum/FishOntology#FO_0000206"/>
        <rdfs:label xml:lang="en">holotype</rdfs:label>
    </owl:NamedIndividual>
    


    <!-- https://w3id.org/dsablum/FishOntology#FO_0000042 -->

    <owl:NamedIndividual rdf:about="https://w3id.org/dsablum/FishOntology#FO_0000042">
        <rdf:type rdf:resource="https://w3id.org/dsablum/FishOntology#FO_0000386"/>
        <rdfs:label xml:lang="en">topotype</rdfs:label>
    </owl:NamedIndividual>
    


    <!-- https://w3id.org/dsablum/FishOntology#FO_0000083 -->

    <owl:NamedIndividual rdf:about="https://w3id.org/dsablum/FishOntology#FO_0000083">
        <rdf:type rdf:resource="https://w3id.org/dsablum/FishOntology#FO_0000386"/>
        <rdfs:label xml:lang="en">paratype</rdfs:label>
    </owl:NamedIndividual>
    


    <!-- https://w3id.org/dsablum/FishOntology#FO_0000091 -->

    <owl:NamedIndividual rdf:about="https://w3id.org/dsablum/FishOntology#FO_0000091">
        <rdf:type rdf:resource="https://w3id.org/dsablum/FishOntology#FO_0000206"/>
        <rdfs:label xml:lang="en">lectotype</rdfs:label>
    </owl:NamedIndividual>
    


    <!-- https://w3id.org/dsablum/FishOntology#FO_0000144 -->

    <owl:NamedIndividual rdf:about="https://w3id.org/dsablum/FishOntology#FO_0000144">
        <rdf:type rdf:resource="https://w3id.org/dsablum/FishOntology#FO_0000206"/>
        <rdfs:label xml:lang="en">syntype</rdfs:label>
    </owl:NamedIndividual>
    


    <!-- https://w3id.org/dsablum/FishOntology#FO_0000180 -->

    <owl:NamedIndividual rdf:about="https://w3id.org/dsablum/FishOntology#FO_0000180">
        <rdf:type rdf:resource="https://w3id.org/dsablum/FishOntology#FO_0000386"/>
        <rdfs:label xml:lang="en">paralectotype</rdfs:label>
    </owl:NamedIndividual>
    


    <!-- https://w3id.org/dsablum/FishOntology#FO_0000234 -->

    <owl:NamedIndividual rdf:about="https://w3id.org/dsablum/FishOntology#FO_0000234">
        <rdf:type rdf:resource="https://w3id.org/dsablum/FishOntology#FO_0000386"/>
        <rdfs:label xml:lang="en">allotype</rdfs:label>
        <citation xml:lang="en">Helfman, G., Collette, B. B., Facey, D. E., &amp; Bowen, B. W. (2009). The diversity of fishes: biology, evolution, and ecology. John Wiley &amp; Sons.</citation>
    </owl:NamedIndividual>
    


    <!-- https://w3id.org/dsablum/FishOntology#FO_0000264 -->

    <owl:NamedIndividual rdf:about="https://w3id.org/dsablum/FishOntology#FO_0000264">
        <rdf:type rdf:resource="https://w3id.org/dsablum/FishOntology#FO_0000206"/>
        <rdfs:label xml:lang="en">neotype</rdfs:label>
    </owl:NamedIndividual>
    


    <!-- 
    ///////////////////////////////////////////////////////////////////////////////////////
    //
    // Annotations
    //
    ///////////////////////////////////////////////////////////////////////////////////////
     -->

    <rdf:Description rdf:about="http://mybiodiversityontologies.um.edu.my/FO.owl#FO_0000017">
        <rdfs:label xml:lang="en">commentSource</rdfs:label>
    </rdf:Description>
    <rdf:Description rdf:about="http://mybiodiversityontologies.um.edu.my/FO.owl#FO_0000095">
        <rdfs:label xml:lang="en">contributor</rdfs:label>
    </rdf:Description>
    <rdf:Description rdf:about="http://mybiodiversityontologies.um.edu.my/FO.owl#FO_0000103">
        <rdfs:label xml:lang="en">status</rdfs:label>
    </rdf:Description>
    <rdf:Description rdf:about="http://mybiodiversityontologies.um.edu.my/FO.owl#FO_0000203">
        <rdfs:label xml:lang="en">has_obo_namespace</rdfs:label>
    </rdf:Description>
    <rdf:Description rdf:about="http://mybiodiversityontologies.um.edu.my/FO.owl#FO_0000289">
        <rdfs:label xml:lang="en">modified</rdfs:label>
    </rdf:Description>
    <rdf:Description rdf:about="http://mybiodiversityontologies.um.edu.my/FO.owl#FO_0000322">
        <rdfs:label xml:lang="en">usedIn</rdfs:label>
    </rdf:Description>
    <rdf:Description rdf:about="http://mybiodiversityontologies.um.edu.my/FO.owl#FO_0000332">
        <rdfs:label xml:lang="en">id</rdfs:label>
    </rdf:Description>
    <rdf:Description rdf:about="http://mybiodiversityontologies.um.edu.my/FO.owl#FO_0000356">
        <rdfs:label xml:lang="en">creator</rdfs:label>
    </rdf:Description>
    <rdf:Description rdf:about="http://mybiodiversityontologies.um.edu.my/FO.owl#FO_0000385">
        <rdfs:label xml:lang="en">definitionSource</rdfs:label>
    </rdf:Description>
    <rdf:Description rdf:about="http://mybiodiversityontologies.um.edu.my/FO.owl#FO_0000392">
        <rdfs:label xml:lang="en">description</rdfs:label>
    </rdf:Description>
    <rdf:Description rdf:about="http://mybiodiversityontologies.um.edu.my/FO.owl#FO_0000403">
        <rdfs:label xml:lang="en">citation</rdfs:label>
    </rdf:Description>
    <rdf:Description rdf:about="http://mybiodiversityontologies.um.edu.my/FO.owl#FO_0000404">
        <rdfs:label xml:lang="en">addedBy</rdfs:label>
    </rdf:Description>
    <rdf:Description rdf:about="http://mybiodiversityontologies.um.edu.my/FO.owl#FO_0000418">
        <rdfs:label xml:lang="en">title</rdfs:label>
    </rdf:Description>
    <rdf:Description rdf:about="http://mybiodiversityontologies.um.edu.my/FO.owl#FO_0000423">
        <rdfs:label xml:lang="en">definition</rdfs:label>
    </rdf:Description>
    <rdf:Description rdf:about="http://purl.obolibrary.org/obo/FO_0000006">
        <rdfs:label xml:lang="en">definition</rdfs:label>
    </rdf:Description>
    <rdf:Description rdf:about="http://purl.obolibrary.org/obo/FO_0000272">
        <rdfs:label xml:lang="en">def</rdfs:label>
    </rdf:Description>
    <rdf:Description rdf:about="http://purl.obolibrary.org/obo/FO_0000281">
        <rdfs:label xml:lang="en">created_by</rdfs:label>
    </rdf:Description>
    <rdf:Description rdf:about="http://purl.obolibrary.org/obo/vto#FO_0000323">
        <rdfs:label xml:lang="en">is_extinct</rdfs:label>
    </rdf:Description>
    <rdf:Description rdf:about="http://purl.obolibrary.org/obo/vto#FO_0000365">
        <rdfs:label xml:lang="en">has_rank</rdfs:label>
    </rdf:Description>
    <rdf:Description rdf:about="http://www.geneontology.org/formats/oboInOWL#FO_0000065">
        <rdfs:label xml:lang="en">hasExactSynonym</rdfs:label>
    </rdf:Description>
    <rdf:Description rdf:about="http://www.geneontology.org/formats/oboInOWL#FO_0000430">
        <rdfs:label xml:lang="en">xref</rdfs:label>
    </rdf:Description>
    <rdf:Description rdf:about="http://www.geneontology.org/formats/oboInOwl#FO_0000186">
        <rdfs:label xml:lang="en">hasDbXref</rdfs:label>
    </rdf:Description>
    <rdf:Description rdf:about="http://www.geneontology.org/formats/oboInOwl#FO_0000241">
        <rdfs:label xml:lang="en">id</rdfs:label>
    </rdf:Description>
    <rdf:Description rdf:about="http://www.geneontology.org/formats/oboInOwl#FO_0000292">
        <rdfs:label xml:lang="en">hasOBONamespace</rdfs:label>
    </rdf:Description>
    <rdf:Description rdf:about="http://www.geneontology.org/formats/oboInOwl#FO_0000361">
        <rdfs:label xml:lang="en">hasSynonymType</rdfs:label>
    </rdf:Description>
    <rdf:Description rdf:about="http://www.geneontology.org/formats/oboInOwl#FO_0000381">
        <rdfs:label xml:lang="en">hasRelatedSynonym</rdfs:label>
    </rdf:Description>
    <rdf:Description rdf:about="http://www.owl-ontologies.com/Specimen2Ontology.owl#FO_0000019">
        <rdfs:label xml:lang="en">Specimen2_0</rdfs:label>
    </rdf:Description>
    <rdf:Description rdf:about="http://www.owl-ontologies.com/Specimen2Ontology.owl#FO_0000394">
        <rdfs:label xml:lang="en">Specimen2_116</rdfs:label>
    </rdf:Description>
    


    <!-- 
    ///////////////////////////////////////////////////////////////////////////////////////
    //
    // General axioms
    //
    ///////////////////////////////////////////////////////////////////////////////////////
     -->

    <rdf:Description>
        <rdf:type rdf:resource="http://www.w3.org/2002/07/owl#AllDisjointProperties"/>
        <owl:members rdf:parseType="Collection">
            <rdf:Description rdf:about="https://w3id.org/dsablum/FishOntology#FO_0000097"/>
            <rdf:Description rdf:about="https://w3id.org/dsablum/FishOntology#FO_0000171"/>
            <rdf:Description rdf:about="https://w3id.org/dsablum/FishOntology#FO_0000235"/>
        </owl:members>
    </rdf:Description>
    <rdf:Description>
        <rdf:type rdf:resource="http://www.w3.org/2002/07/owl#AllDisjointProperties"/>
        <owl:members rdf:parseType="Collection">
            <rdf:Description rdf:about="https://w3id.org/dsablum/FishOntology#FO_0000171"/>
            <rdf:Description rdf:about="https://w3id.org/dsablum/FishOntology#FO_0000235"/>
            <rdf:Description rdf:about="https://w3id.org/dsablum/FishOntology#FO_0000437"/>
        </owl:members>
    </rdf:Description>
</rdf:RDF>


<!-- Generated by the OWL API (version 4.2.6.20160910-2108) https://github.com/owlcs/owlapi -->
